# Supplementary material for: Real-world pharmacovigilance of risperidone: Analysis based on FAERS reports from physicians and pharmacists
Source: PLoS One. 2025 Oct 17;20(10):e0331983. doi: 10.1371/journal.pone.0331983 (PMC12533923; doi:10.1371/journal.pone.0331983)
Supplement: S1 File — Raw data of risperidone. (ZIP) [file pone.0331983.s002.zip]

Archive with 8 entries (7 files):
- Risperidone/
- Risperidone/demo.xlsx
- Risperidone/drug.xlsx
- Risperidone/indi.xlsx
- Risperidone/outc.xlsx
- Risperidone/reac.xlsx
- Risperidone/rpsr.xlsx
- Risperidone/ther.xlsx
