# Supplementary material for: Real-world pharmacovigilance of risperidone: Analysis based on FAERS reports from physicians and pharmacists
Source: PLoS One. 2025 Oct 17;20(10):e0331983. doi: 10.1371/journal.pone.0331983 (PMC12533923; doi:10.1371/journal.pone.0331983)
Supplement: S1 File — Raw data of risperidone. (ZIP) [file pone.0331983.s002.zip › Risperidone/demo.xlsx]

## Sheet: demo
primaryid	CASEID	FDA_DT	EVENT_DT	AGE	AGE_COD	WT	WT_COD	SEX	OCCP_COD	REPORTER_COUNTRY1	GetDataYear	Number	REPORTER_COUNTRY	OUTC_COD
									MD		141	158617		OT
									PH		141	450340		HO
									MD		142	520206		HO
									MD		141	38943		HO
									MD		171	450340		HO
									PH		141	520206		LT
									MD		141	57221		HO
									MD		141	313613		OT
									PH		141	10515045		HO
									MD		141	520206		HO
									MD		142	520206		HO
									MD		142	450340		HO
									MD		141	313613		HO
									MD		141	520206		HO
									MD		141	10515045		OT
									PH		141	520206		OT
									PH		141	520206		OT
									MD		141	221243		HO
									MD		141	221243		HO
									MD		141	103577		DE
									MD		141	10515045		OT
									MD		142	313613		HO
									MD		141	114895		OT
									MD		141	221243		HO
									PH		141	434254		OT
									MD		142	10515045		HO
									PH		141	221243		HO
									MD		141	450340		DE
									MD		141	450340		DE
									MD		141	221243		HO
									PH		141	450340		OT
									MD		141	221243		OT
									MD		141	114895		OT
									MD		141	38943		HO
									PH		141	10515045		DE
									MD		141	450340		HO
									PH		141	10515045		DE
									MD		142	221243		OT
									MD		142	520206		LT
									MD		142	313613		OT
									MD		143	221243		HO
									MD		142	677642		HO
									MD		142	221243		OT
									MD		142	10515045		OT
									MD		142	450340		DE
									MD		142	221243		HO
									MD		143	221243		HO
									MD		142	128160		HO
									MD		142	103577		DE
									MD		142	158617		LT
									MD		163	221243		HO
									MD		142	520206		HO
									MD		142	221243		HO
									MD		142	221243		OT
									PH		142	450340		HO
									PH		142	450340		DE
									MD		142	221243		OT
									MD		142	221243		HO
									MD		142	313613		OT
									MD		142	10515045		OT
									MD		142	313613		OT
									MD		142	313613		CA
									PH		142	450340		HO
									MD		142	221243		HO
									MD		143	450340		DE
									MD		143	313613		HO
									MD		203	434254		LT
									MD		142	10515045		HO
									MD		142	103577		DE
									MD		142	609		LT
									MD		142	122672		OT
									MD		142	26426		HO
									MD		142	450340		LT
									MD		142	10515045		DE
									MD		142	6658		OT
									PH		142	10515045		NA
									PH		142	450340		OT
									PH		142	450340		OT
									MD		142	313613		OT
									MD		142	221243		HO
									MD		142	221243		HO
									MD		142	313613		HO
									MD		142	450340		OT
									MD		142	450340		HO
									MD		144	450340		HO
									MD		142	40249		OT
									MD		152	450340		HO
									MD		142	114895		OT
									MD		142	221243		OT
									PH		142	450340		OT
									PH		142	450340		OT
									MD		142	313613		LT
									MD		142	66406		OT
									MD		162	47219		OT
									MD		142	103577		LT
									MD		142	10515045		HO
									MD		142	128160		OT
									MD		142	38943		OT
									MD		142	221243		OT
									MD		142	28465		HO
									PH		142	450340		OT
									MD		142	10515045		OT
									MD		142	590303		OT
									MD		142	221243		HO
									MD		142	103577		DE
									MD		143	38943		DS
									MD		144	13394		HO
									MD		142	25796		OT
									MD		142	26426		HO
									MD		142	128160		OT
									MD		142	122672		HO
									MD		142	221243		HO
									MD		142	13394		HO
									PH		142	10515045		DE
									PH		142	10515045		OT
									PH		142	10515045		NA
									PH		142	10515045		NA
									MD		142	221243		HO
									MD		142	313613		OT
									PH		142	450340		DE
									PH		142	10515045		NA
									PH		142	10515045		NA
									PH		142	10515045		HO
									MD		142	221243		HO
									MD		142	10515045		OT
									MD		142	450340		DE
									MD		152	10515045		LT
									PH		143	450340		HO
									MD		152	313613		HO
									MD		142	42428		OT
									MD		144	221243		HO
									MD		143	450340		OT
									MD		142	450340		LT
									MD		142	450340		HO
									MD		142	128160		HO
									MD		142	313613		HO
									PH		142	10515045		HO
									MD		142	313613		OT
									MD		143	313613		DE
									MD		142	450340		HO
									MD		142	38943		HO
									MD		143	450340		HO
									MD		142	10515045		OT
									MD		142	29002		HO
									PH		142	128160		HO
									MD		142	40249		LT
									PH		142	450340		HO
									MD		142	520206		HO
									MD		142	313613		HO
									MD		142	221243		OT
									MD		152	10515045		NA
									MD		142	10515045		OT
									MD		142	520206		HO
									MD		142	313613		HO
									PH		142	9724		HO
									MD		142	10515045		HO
									MD		143	122672		HO
									MD		142	450340		HO
									MD		142	450340		HO
									MD		142	520206		DS
									MD		142	520206		HO
									MD		142	450340		OT
									MD		142	450340		OT
									MD		143	221243		OT
									MD		142	221243		OT
									MD		142	520206		HO
									PH		142	450340		HO
									MD		143	450340		DE
									PH		142	114895		HO
									MD		143	10515045		HO
									MD		143	450340		OT
									PH		162	590303		OT
									PH		142	590303		HO
									MD		142	313613		HO
									MD		144	221243		OT
									PH		142	450340		OT
									PH		142	450340		HO
									PH		142	520206		OT
									MD		142	221243		HO
									MD		142	450340		DS
									MD		142	221243		OT
									MD		142	221243		HO
									MD		142	40249		OT
									MD		143	450340		HO
									MD		142	313613		HO
									PH		142	450340		DE
									MD		142	313613		OT
									MD		142	450340		HO
									PH		142	10515045		DE
									MD		144	221243		HO
									PH		143	450340		OT
									MD		144	221243		OT
									MD		143	520206		DE
									MD		142	450340		HO
									PH		143	10515045		HO
									MD		143	313613		OT
									MD		143	42569		HO
									MD		143	128160		OT
									MD		162	450340		HO
									MD		143	450340		OT
									MD		143	520206		HO
									MD		143	221243		OT
									PH		143	450340		HO
									PH		143	10515045		HO
									PH		143	450340		DE
									PH		143	221243		OT
									MD		143	26426		HO
									MD		143	313613		HO
									MD		143	434254		OT
									MD		143	38943		OT
									MD		143	10515045		OT
									MD		143	221243		OT
									MD		143	10515045		HO
									MD		143	520206		HO
									MD		143	520206		HO
									MD		143	450340		HO
									PH		143	450340		OT
									MD		143	122672		OT
									MD		143	450340		HO
									MD		161	10515045		HO
									MD		143	313613		OT
									MD		143	221243		OT
									MD		143	103577		OT
									PH		143	450340		OT
									MD		143	221243		HO
									PH		143	10515045		HO
									PH		143	520206		HO
									MD		143	450340		DS
									MD		224	434254		HO
									PH		143	10515045		NA
									MD		143	434254		HO
									MD		143	434254		OT
									PH		143	450340		HO
									MD		143	10515045		OT
									PH		143	520206		HO
									MD		144	221243		OT
									MD		144	434254		DE
									MD		144	38943		OT
									MD		143	313613		OT
									MD		143	10515045		NA
									PH		143	10515045		HO
									MD		143	10515045		OT
									MD		143	221243		OT
									MD		144	221243		OT
									MD		143	10515045		LT
									MD		143	313613		OT
									MD		143	450340		DE
									PH		143	450340		HO
									PH		143	10515045		NA
									MD		143	128160		OT
									MD		143	10515045		DE
									MD		144	520206		OT
									MD		143	450340		HO
									PH		143	520206		HO
									MD		143	23820		HO
									PH		143	10515045		HO
									MD		143	66406		HO
									MD		143	38943		HO
									PH		143	10515045		OT
									MD		171	13221		OT
									MD		143	450340		HO
									MD		152	450340		HO
									MD		143	313613		OT
									MD		143	10515045		OT
									MD		143	28465		OT
									MD		143	313613		HO
									MD		143	128160		LT
									MD		143	520206		OT
									PH		143	450340		OT
									MD		162	10515045		OT
									MD		143	313613		HO
									PH		143	10515045		HO
									PH		143	10515045		NA
									MD		143	10515045		DE
									MD		143	590303		OT
									MD		144	10515045		HO
									MD		143	10515045		NA
									MD		143	520206		HO
									PH		143	450340		OT
									MD		144	450340		LT
									MD		151	590303		OT
									PH		143	434254		OT
									MD		143	221243		LT
									MD		143	450340		DE
									MD		143	10515045		LT
									MD		143	38943		LT
									MD		144	221243		LT
									MD		143	21169		OT
									MD		161	590303		DE
									MD		143	313613		HO
									MD		143	221243		HO
									PH		144	450340		OT
									PH		143	520206		HO
									MD		143	13221		OT
									MD		144	221243		LT
									MD		143	313613		HO
									MD		143	434254		DE
									MD		143	450340		DE
									MD		162	26426		HO
									MD		143	434254		HO
									PH		143	10515045		NA
									PH		144	450340		OT
									PH		143	313613		OT
									MD		143	450340		DE
									MD		143	520206		OT
									MD		143	450340		DE
									MD		143	590303		OT
									PH		143	10515045		HO
									MD		143	10515045		LT
									MD		143	520206		HO
									PH		143	10515045		HO
									MD		143	221243		DE
									PH		144	520206		OT
									MD		144	313613		OT
									MD		143	450340		OT
									PH		143	434254		OT
									MD		144	10515045		LT
									PH		143	10515045		HO
									PH		143	10515045		NA
									PH		144	450340		OT
									MD		144	450340		OT
									PH		144	520206		HO
									PH		144	450340		HO
									MD		144	66406		OT
									MD		164	4823		OT
									MD		144	221243		HO
									MD		144	450340		DE
									PH		144	520206		OT
									MD		144	128160		OT
									PH		144	520206		HO
									MD		151	520206		LT
									PH		144	10515045		HO
									MD		144	313613		OT
									MD		144	313613		HO
									PH		144	520206		LT
									MD		144	313613		HO
									MD		144	66406		OT
									PH		144	520206		HO
									PH		144	520206		OT
									MD		144	450340		HO
									PH		144	520206		LT
									MD		144	313613		HO
									MD		144	10515045		OT
									PH		144	10515045		NA
									PH		144	10515045		HO
									MD		144	10515045		OT
									MD		144	450340		OT
									PH		144	450340		OT
									MD		144	221243		OT
									MD		144	36073		OT
									MD		144	434254		OT
									MD		191	26426		HO
									MD		144	26426		HO
									PH		144	520206		OT
									MD		144	450340		HO
									MD		144	434254		HO
									MD		144	313613		OT
									MD		144	434254		OT
									MD		144	313613		OT
									PH		144	450340		HO
									MD		144	34752		OT
									MD		151	2501		HO
									PH		144	450340		HO
									MD		144	450340		DE
									MD		144	450340		HO
									MD		144	434254		OT
									MD		162	313613		OT
									PH		144	10515045		NA
									MD		154	10515045		NA
									PH		144	10515045		HO
									MD		144	450340		DE
									MD		144	434254		OT
									PH		144	10515045		HO
									MD		144	221243		HO
									MD		144	66406		OT
									MD		144	450340		OT
									MD		144	520206		HO
									MD		144	313613		HO
									PH		144	450340		OT
									MD		144	450340		OT
									MD		144	677642		HO
									MD		144	520206		HO
									MD		144	313613		HO
									MD		144	313613		OT
									MD		144	313613		HO
									PH		144	10515045		HO
									PH		144	221243		OT
									MD		144	520206		HO
									PH		144	12029		OT
									MD		144	313613		OT
									MD		144	313613		HO
									MD		144	313613		OT
									MD		144	313613		HO
									MD		144	66406		OT
									MD		144	313613		HO
									MD		144	313613		HO
									MD		144	6658		OT
									MD		153	28465		HO
									MD		144	313613		HO
									MD		144	66406		OT
									PH		144	10515045		OT
									MD		144	434254		OT
									MD		144	128160		HO
									PH		144	10515045		HO
									MD		153	57221		OT
									MD		144	66406		LT
									MD		144	3317		OT
									MD		144	10515045		NA
									MD		144	313613		OT
									PH		144	10515045		LT
									MD		144	450340		DE
									PH		144	520206		HO
									MD		144	313613		OT
									MD		144	313613		OT
									MD		152	13394		OT
									PH		151	10515045		HO
									PH		144	434254		DE
									MD		144	10515045		NA
									MD		144	66406		LT
									MD		144	3317		OT
									MD		151	313613		OT
									MD		144	450340		DE
									MD		144	21169		OT
									MD		144	221243		OT
									MD		144	221243		HO
									MD		144	221243		HO
									MD		151	221243		OT
									MD		144	313613		OT
									MD		144	313613		OT
									MD		144	677642		HO
									MD		151	450340		HO
									MD		144	38943		HO
									MD		144	450340		OT
									MD		144	15049		DS
									MD		144	221243		HO
									MD		144	221243		HO
									MD		144	221243		HO
									MD		144	313613		OT
									MD		144	28465		HO
									MD		144	313613		HO
									MD		144	38943		DE
									MD		144	313613		LT
									MD		144	128160		OT
									MD		144	10515045		OT
									MD		144	450340		OT
									MD		144	38943		DE
									MD		151	313613		HO
									MD		144	10515045		HO
									MD		173	10515045		HO
									MD		144	40249		LT
									MD		144	313613		HO
									MD		144	10515045		HO
									MD		151	221243		HO
									MD		144	10515045		HO
									MD		144	313613		HO
									MD		144	66406		OT
									PH		144	10515045		LT
									MD		144	10515045		HO
									MD		181	313613		LT
									MD		151	221243		HO
									PH		151	450340		HO
									MD		151	114895		LT
									MD		151	313613		HO
									MD		151	221243		HO
									MD		151	450340		OT
									MD		151	313613		HO
									MD		151	66406		OT
									MD		151	313613		HO
									MD		151	677642		HO
									PH		151	520206		OT
									MD		151	66406		OT
									MD		151	66406		OT
									MD		151	313613		OT
									MD		183	40249		HO
									MD		151	313613		HO
									PH		151	10515045		DE
									MD		151	28465		LT
									PH		151	10515045		DE
									MD		144	10515045		HO
									MD		144	10515045		HO
									PH		151	10515045		DE
									PH		151	10515045		DE
									PH		151	10515045		DE
									PH		151	10515045		DE
									MD		151	28465		HO
									PH		151	10515045		DE
									PH		151	10515045		DE
									PH		151	10515045		DE
									MD		151	520206		HO
									MD		151	450340		OT
									MD		151	10515045		NA
									MD		152	450340		OT
									MD		151	66406		OT
									MD		151	66406		OT
									MD		151	221243		OT
									MD		151	66406		OT
									PH		151	10515045		DE
									PH		151	10515045		DE
									PH		151	10515045		DE
									PH		151	10515045		DE
									PH		151	10515045		DE
									PH		151	10515045		DE
									PH		151	10515045		DS
									MD		151	590303		OT
									MD		151	10515045		HO
									PH		151	10515045		NA
									MD		151	28465		OT
									PH		151	10515045		NA
									MD		152	434254		HO
									PH		151	434254		DE
									MD		151	221243		OT
									MD		151	221243		OT
									MD		151	450340		OT
									MD		151	24689		HO
									MD		151	313613		LT
									PH		151	10515045		OT
									MD		151	10515045		HO
									MD		151	221243		OT
									MD		151	40249		HO
									MD		151	221243		OT
									MD		151	14375		HO
									MD		151	520206		OT
									MD		151	57221		OT
									MD		151	590303		OT
									PH		151	10515045		DE
									PH		151	10515045		DE
									MD		151	26426		LT
									MD		151	47219		HO
									MD		151	10515045		OT
									PH		151	10515045		DE
									PH		151	434254		DS
									MD		151	313613		HO
									MD		151	450340		HO
									PH		151	450340		OT
									MD		152	450340		DE
									PH		152	313613		OT
									MD		153	221243		OT
									PH		151	520206		HO
									MD		151	42569		OT
									MD		151	128160		LT
									PH		151	520206		HO
									MD		151	313613		OT
									MD		151	313613		HO
									MD		151	158617		HO
									MD		151	40249		OT
									MD		151	450340		DE
									MD		151	221243		OT
									MD		161	13394		HO
									MD		173	10515045		OT
									MD		151	47219		HO
									MD		151	221243		HO
									MD		151	221243		HO
									PH		151	128160		HO
									MD		151	434254		HO
									MD		151	10515045		HO
									PH		151	128160		OT
									MD		151	38943		HO
									MD		151	26426		HO
									MD		151	66406		HO
									MD		151	221243		OT
									PH		151	450340		OT
									MD		151	10515045		OT
									MD		151	128160		HO
									MD		152	10515045		NA
									PH		152	10515045		NA
									PH		152	10515045		NA
									MD		152	10515045		NA
									MD		152	10515045		NA
									PH		152	450340		HO
									MD		151	221243		OT
									MD		152	10515045		NA
									MD		152	10515045		NA
									MD		152	10515045		NA
									MD		152	10515045		NA
									MD		152	10515045		NA
									MD		152	10515045		NA
									MD		152	10515045		NA
									MD		152	10515045		NA
									PH		152	10515045		NA
									PH		152	10515045		NA
									PH		152	10515045		OT
									PH		152	10515045		NA
									PH		152	10515045		NA
									PH		152	10515045		NA
									MD		152	10515045		NA
									MD		152	10515045		NA
									PH		152	10515045		NA
									MD		152	10515045		NA
									PH		152	10515045		NA
									MD		152	10515045		NA
									PH		152	10515045		NA
									PH		152	10515045		NA
									PH		152	10515045		NA
									PH		152	10515045		OT
									MD		152	10515045		NA
									PH		152	10515045		NA
									PH		152	10515045		NA
									MD		152	10515045		HO
									MD		152	10515045		OT
									PH		152	10515045		HO
									PH		152	10515045		NA
									PH		152	10515045		NA
									MD		152	10515045		NA
									MD		152	10515045		NA
									PH		152	10515045		NA
									PH		152	10515045		NA
									MD		152	10515045		NA
									MD		152	10515045		OT
									MD		152	10515045		NA
									MD		152	10515045		NA
									MD		152	10515045		NA
									MD		152	10515045		NA
									MD		152	10515045		NA
									PH		152	10515045		NA
									PH		152	10515045		NA
									PH		152	10515045		NA
									MD		152	10515045		NA
									PH		152	10515045		NA
									MD		152	10515045		NA
									PH		152	10515045		NA
									PH		152	10515045		NA
									PH		152	10515045		HO
									PH		152	10515045		NA
									PH		152	10515045		NA
									MD		162	10515045		OT
									PH		152	10515045		NA
									PH		152	10515045		NA
									PH		152	10515045		NA
									MD		152	10515045		OT
									MD		152	10515045		NA
									PH		152	10515045		NA
									PH		152	10515045		NA
									PH		152	10515045		NA
									MD		152	10515045		NA
									PH		152	10515045		NA
									PH		152	10515045		NA
									MD		152	10515045		HO
									PH		152	10515045		NA
									PH		152	10515045		NA
									MD		152	10515045		NA
									PH		152	10515045		NA
									PH		152	10515045		NA
									PH		152	10515045		NA
									PH		152	10515045		NA
									MD		152	10515045		NA
									MD		152	10515045		NA
									MD		152	10515045		NA
									PH		152	10515045		NA
									PH		152	10515045		NA
									MD		152	10515045		NA
									MD		152	10515045		NA
									MD		152	10515045		NA
									MD		151	221243		HO
									MD		152	10515045		NA
									MD		152	10515045		NA
									MD		152	10515045		NA
									MD		152	10515045		HO
									PH		152	10515045		NA
									PH		152	10515045		NA
									PH		152	10515045		NA
									MD		152	10515045		NA
									MD		152	10515045		NA
									MD		162	10515045		OT
									PH		152	10515045		NA
									PH		152	10515045		NA
									PH		152	10515045		NA
									MD		152	10515045		NA
									PH		152	10515045		NA
									PH		152	10515045		NA
									PH		152	10515045		NA
									PH		152	10515045		NA
									PH		152	10515045		NA
									PH		152	10515045		NA
									MD		152	10515045		NA
									MD		152	10515045		NA
									PH		152	10515045		NA
									MD		152	10515045		NA
									PH		152	10515045		NA
									PH		152	10515045		NA
									MD		152	10515045		HO
									PH		152	10515045		NA
									PH		152	10515045		NA
									MD		152	10515045		NA
									PH		152	10515045		NA
									PH		152	10515045		NA
									MD		152	10515045		NA
									MD		152	10515045		OT
									MD		152	10515045		NA
									PH		151	10515045		DE
									MD		152	10515045		HO
									MD		152	10515045		NA
									MD		152	10515045		NA
									PH		152	10515045		NA
									PH		152	10515045		NA
									PH		152	10515045		NA
									PH		152	10515045		NA
									MD		152	10515045		NA
									PH		152	10515045		NA
									PH		152	10515045		NA
									PH		152	10515045		NA
									PH		152	10515045		NA
									PH		152	10515045		NA
									MD		152	10515045		NA
									MD		152	10515045		HO
									PH		152	10515045		NA
									PH		152	10515045		NA
									MD		152	10515045		OT
									PH		152	10515045		NA
									MD		152	10515045		NA
									PH		152	10515045		NA
									PH		152	10515045		NA
									PH		152	10515045		NA
									PH		151	10515045		DE
									MD		152	10515045		OT
									MD		152	10515045		NA
									MD		152	10515045		HO
									PH		152	10515045		NA
									MD		152	10515045		NA
									PH		152	10515045		NA
									MD		152	10515045		NA
									MD		152	10515045		NA
									MD		152	10515045		NA
									PH		152	10515045		NA
									PH		152	10515045		NA
									PH		152	10515045		NA
									PH		152	10515045		NA
									MD		152	10515045		OT
									PH		152	10515045		NA
									PH		152	10515045		NA
									PH		152	10515045		NA
									PH		152	10515045		NA
									MD		152	10515045		NA
									MD		152	10515045		NA
									PH		152	10515045		NA
									PH		152	10515045		HO
									PH		152	10515045		NA
									PH		152	10515045		NA
									PH		152	10515045		NA
									PH		152	10515045		NA
									PH		152	10515045		NA
									MD		152	10515045		NA
									MD		152	10515045		OT
									PH		152	10515045		NA
									PH		152	10515045		NA
									MD		152	10515045		NA
									PH		152	10515045		NA
									MD		152	10515045		HO
									MD		152	10515045		OT
									MD		152	10515045		NA
									PH		152	10515045		NA
									PH		152	10515045		NA
									PH		152	10515045		NA
									PH		152	10515045		NA
									PH		152	10515045		NA
									MD		152	10515045		NA
									MD		152	10515045		NA
									PH		152	10515045		NA
									PH		152	10515045		NA
									PH		152	10515045		NA
									PH		152	10515045		NA
									MD		152	10515045		NA
									PH		152	10515045		NA
									PH		152	10515045		NA
									PH		152	10515045		NA
									PH		152	10515045		NA
									PH		152	10515045		NA
									PH		152	10515045		NA
									PH		152	10515045		NA
									MD		152	10515045		NA
									PH		152	10515045		NA
									MD		152	10515045		OT
									PH		152	10515045		NA
									PH		152	10515045		NA
									PH		152	10515045		NA
									MD		162	10515045		OT
									PH		152	10515045		HO
									MD		152	450340		LT
									MD		151	47219		HO
									MD		151	57221		OT
									PH		151	10515045		DE
									MD		152	10515045		NA
									PH		152	10515045		OT
									MD		152	10515045		NA
									PH		152	10515045		NA
									PH		152	10515045		NA
									PH		152	10515045		NA
									MD		152	10515045		NA
									PH		152	10515045		NA
									MD		152	10515045		NA
									PH		153	10515045		NA
									MD		151	57221		DE
									MD		151	38943		HO
									PH		152	10515045		NA
									PH		152	10515045		NA
									PH		152	10515045		NA
									PH		152	10515045		NA
									MD		152	10515045		NA
									PH		152	10515045		NA
									PH		152	10515045		NA
									PH		152	10515045		NA
									PH		152	10515045		NA
									MD		152	10515045		HO
									MD		162	10515045		OT
									PH		152	10515045		NA
									PH		152	10515045		NA
									MD		152	10515045		NA
									PH		152	10515045		NA
									MD		152	10515045		NA
									MD		152	10515045		OT
									MD		152	10515045		NA
									MD		152	10515045		OT
									PH		152	10515045		NA
									PH		152	10515045		NA
									MD		152	10515045		NA
									MD		152	10515045		NA
									MD		152	10515045		NA
									PH		152	10515045		NA
									PH		152	10515045		NA
									MD		152	10515045		OT
									PH		152	10515045		NA
									PH		152	10515045		NA
									PH		152	10515045		NA
									PH		152	10515045		NA
									PH		152	10515045		NA
									PH		152	10515045		OT
									MD		152	10515045		NA
									PH		152	10515045		NA
									PH		152	10515045		NA
									MD		152	10515045		OT
									MD		152	10515045		NA
									MD		152	10515045		NA
									PH		152	10515045		NA
									MD		152	10515045		OT
									MD		152	10515045		OT
									PH		152	10515045		NA
									PH		152	10515045		NA
									PH		152	10515045		NA
									MD		152	10515045		NA
									PH		152	10515045		NA
									PH		152	10515045		NA
									PH		152	10515045		NA
									PH		152	10515045		NA
									MD		152	10515045		NA
									MD		152	10515045		NA
									MD		152	10515045		NA
									PH		152	10515045		NA
									PH		152	10515045		NA
									PH		152	10515045		NA
									PH		152	10515045		NA
									MD		152	10515045		OT
									MD		152	10515045		NA
									PH		152	10515045		NA
									PH		152	10515045		NA
									MD		152	10515045		NA
									MD		152	10515045		NA
									PH		152	10515045		NA
									PH		152	10515045		NA
									PH		152	10515045		NA
									MD		152	10515045		NA
									PH		152	10515045		NA
									MD		152	10515045		NA
									PH		152	10515045		NA
									PH		152	10515045		NA
									MD		152	10515045		NA
									MD		152	10515045		OT
									PH		152	10515045		NA
									PH		152	10515045		NA
									MD		151	520206		OT
									MD		193	10515045		OT
									MD		151	10515045		HO
									MD		152	10515045		HO
									MD		151	42569		OT
									MD		153	10515045		OT
									PH		151	10515045		DE
									MD		151	520206		OT
									PH		152	10515045		HO
									MD		151	520206		OT
									MD		162	158617		HO
									PH		151	520206		LT
									MD		151	221243		OT
									MD		151	450340		DE
									MD		151	10515045		NA
									PH		152	10515045		NA
									MD		152	10515045		NA
									MD		152	10515045		NA
									PH		152	10515045		NA
									MD		152	10515045		NA
									MD		152	10515045		NA
									MD		152	10515045		NA
									MD		152	10515045		NA
									PH		152	10515045		NA
									PH		152	10515045		NA
									MD		152	10515045		NA
									PH		152	10515045		NA
									PH		152	10515045		NA
									MD		152	10515045		NA
									PH		152	10515045		NA
									MD		152	10515045		NA
									PH		152	10515045		NA
									PH		152	10515045		NA
									PH		152	10515045		OT
									MD		152	10515045		NA
									PH		152	10515045		NA
									PH		152	10515045		NA
									MD		152	10515045		NA
									MD		152	10515045		NA
									MD		152	10515045		OT
									MD		152	10515045		NA
									PH		152	10515045		NA
									MD		152	10515045		HO
									PH		152	10515045		NA
									PH		181	10515045		NA
									MD		152	10515045		NA
									PH		152	10515045		NA
									PH		152	10515045		NA
									MD		152	10515045		NA
									PH		152	10515045		NA
									PH		152	10515045		NA
									PH		152	10515045		NA
									PH		152	10515045		NA
									PH		152	10515045		NA
									PH		152	10515045		NA
									PH		152	10515045		NA
									MD		152	10515045		NA
									PH		152	10515045		NA
									PH		152	10515045		NA
									PH		152	10515045		NA
									PH		152	10515045		NA
									MD		152	10515045		NA
									PH		152	10515045		NA
									PH		152	10515045		NA
									PH		152	10515045		NA
									MD		152	10515045		NA
									MD		152	10515045		NA
									PH		152	10515045		NA
									PH		152	10515045		NA
									MD		162	10515045		OT
									MD		162	10515045		OT
									PH		152	10515045		NA
									PH		152	10515045		NA
									MD		152	10515045		NA
									PH		152	10515045		NA
									MD		152	10515045		NA
									PH		152	10515045		NA
									PH		152	10515045		NA
									MD		162	10515045		OT
									MD		152	10515045		NA
									PH		152	10515045		NA
									PH		152	10515045		NA
									PH		152	10515045		NA
									PH		152	10515045		NA
									MD		152	10515045		NA
									PH		152	10515045		NA
									PH		152	10515045		NA
									PH		152	10515045		NA
									MD		152	10515045		NA
									PH		152	10515045		NA
									MD		152	10515045		NA
									MD		152	10515045		NA
									PH		152	10515045		NA
									PH		152	10515045		NA
									PH		152	10515045		NA
									PH		152	10515045		NA
									MD		152	10515045		NA
									MD		152	10515045		NA
									PH		152	10515045		NA
									PH		152	10515045		NA
									PH		152	10515045		NA
									PH		152	10515045		NA
									PH		152	10515045		NA
									PH		152	10515045		NA
									MD		152	10515045		OT
									PH		152	10515045		NA
									MD		152	10515045		NA
									PH		152	10515045		NA
									MD		152	10515045		NA
									MD		152	10515045		NA
									PH		152	10515045		NA
									PH		152	10515045		NA
									MD		152	10515045		NA
									MD		152	10515045		NA
									MD		152	10515045		NA
									MD		152	10515045		NA
									PH		152	10515045		NA
									PH		152	10515045		NA
									PH		152	10515045		NA
									PH		152	10515045		NA
									MD		152	10515045		NA
									PH		152	10515045		NA
									PH		152	10515045		NA
									PH		152	10515045		NA
									PH		152	10515045		NA
									MD		152	10515045		NA
									MD		152	10515045		NA
									PH		152	10515045		NA
									MD		152	10515045		NA
									MD		152	10515045		NA
									MD		152	10515045		NA
									PH		152	10515045		NA
									PH		152	10515045		NA
									MD		152	10515045		NA
									PH		152	10515045		OT
									PH		152	10515045		NA
									PH		152	10515045		NA
									PH		152	10515045		HO
									MD		152	10515045		NA
									PH		152	10515045		NA
									PH		152	10515045		NA
									PH		152	10515045		NA
									PH		152	10515045		NA
									PH		152	10515045		NA
									MD		152	10515045		NA
									MD		152	10515045		NA
									PH		152	10515045		NA
									MD		152	10515045		NA
									PH		152	10515045		NA
									PH		152	10515045		NA
									PH		152	10515045		NA
									MD		152	10515045		NA
									MD		152	10515045		NA
									PH		152	10515045		NA
									PH		152	10515045		NA
									PH		152	10515045		NA
									PH		152	10515045		NA
									MD		152	10515045		OT
									PH		152	10515045		NA
									PH		152	10515045		NA
									PH		152	10515045		NA
									PH		152	10515045		NA
									MD		152	10515045		NA
									PH		152	10515045		OT
									MD		152	10515045		NA
									MD		152	10515045		HO
									MD		152	10515045		NA
									PH		152	10515045		NA
									PH		152	10515045		NA
									PH		152	10515045		NA
									PH		152	10515045		NA
									PH		152	10515045		NA
									PH		152	10515045		NA
									PH		152	10515045		NA
									PH		152	10515045		NA
									MD		152	10515045		NA
									MD		152	10515045		NA
									PH		152	10515045		NA
									MD		152	10515045		NA
									PH		152	10515045		NA
									MD		152	10515045		HO
									MD		152	10515045		NA
									PH		152	10515045		NA
									MD		152	10515045		NA
									MD		152	10515045		NA
									PH		152	10515045		NA
									PH		152	10515045		NA
									PH		152	10515045		NA
									PH		152	10515045		NA
									PH		152	10515045		NA
									PH		152	10515045		NA
									PH		152	10515045		NA
									MD		152	10515045		NA
									PH		152	10515045		NA
									PH		152	10515045		NA
									MD		152	10515045		NA
									PH		152	10515045		NA
									MD		152	10515045		NA
									MD		152	10515045		NA
									MD		152	10515045		NA
									PH		152	10515045		NA
									MD		152	10515045		NA
									PH		152	10515045		NA
									PH		152	10515045		NA
									PH		152	10515045		NA
									PH		152	10515045		NA
									PH		152	10515045		NA
									MD		152	10515045		OT
									MD		152	10515045		NA
									MD		152	10515045		NA
									MD		152	10515045		OT
									PH		152	10515045		NA
									PH		152	10515045		NA
									PH		152	10515045		NA
									PH		152	10515045		NA
									PH		152	10515045		NA
									PH		152	10515045		NA
									MD		152	10515045		NA
									MD		152	10515045		NA
									MD		152	10515045		OT
									MD		152	10515045		NA
									PH		152	10515045		NA
									PH		152	10515045		NA
									PH		152	10515045		NA
									PH		152	10515045		NA
									PH		152	10515045		NA
									PH		152	10515045		NA
									PH		152	10515045		NA
									PH		152	10515045		NA
									PH		152	10515045		NA
									MD		152	10515045		NA
									MD		152	10515045		NA
									MD		152	10515045		OT
									MD		152	10515045		NA
									PH		152	10515045		NA
									PH		152	10515045		NA
									PH		152	10515045		NA
									PH		152	10515045		NA
									PH		152	10515045		NA
									PH		152	10515045		NA
									PH		152	10515045		OT
									MD		152	450340		HO
									PH		152	10515045		NA
									PH		152	10515045		OT
									PH		152	10515045		NA
									MD		152	10515045		OT
									PH		152	10515045		NA
									PH		152	10515045		NA
									PH		152	10515045		NA
									PH		152	10515045		NA
									PH		152	10515045		NA
									PH		152	10515045		NA
									PH		152	10515045		NA
									MD		152	10515045		OT
									PH		152	10515045		NA
									PH		152	10515045		NA
									MD		152	10515045		HO
									PH		152	10515045		NA
									MD		152	10515045		NA
									PH		152	10515045		OT
									PH		152	10515045		NA
									PH		152	10515045		NA
									PH		152	10515045		NA
									PH		152	10515045		NA
									MD		152	10515045		NA
									MD		152	10515045		NA
									MD		152	10515045		OT
									PH		152	10515045		NA
									MD		152	10515045		NA
									MD		152	10515045		NA
									PH		152	10515045		NA
									MD		152	10515045		NA
									PH		152	10515045		NA
									PH		152	10515045		NA
									MD		152	10515045		OT
									PH		152	10515045		NA
									PH		152	10515045		NA
									PH		152	10515045		NA
									PH		152	10515045		NA
									MD		152	10515045		NA
									PH		152	10515045		NA
									PH		152	10515045		NA
									PH		152	10515045		NA
									PH		152	10515045		NA
									MD		152	10515045		NA
									PH		152	10515045		NA
									PH		152	10515045		NA
									PH		152	10515045		NA
									PH		152	10515045		NA
									PH		152	10515045		NA
									MD		152	10515045		NA
									MD		152	10515045		NA
									MD		152	10515045		NA
									PH		152	10515045		NA
									PH		152	10515045		NA
									PH		152	10515045		NA
									MD		152	10515045		NA
									PH		152	10515045		NA
									MD		152	10515045		NA
									PH		152	10515045		NA
									MD		152	10515045		NA
									PH		152	10515045		NA
									MD		152	10515045		OT
									PH		152	10515045		NA
									PH		152	10515045		NA
									PH		152	10515045		NA
									MD		152	10515045		OT
									MD		152	10515045		OT
									MD		152	10515045		NA
									MD		152	10515045		NA
									MD		152	10515045		NA
									PH		152	10515045		NA
									MD		152	10515045		NA
									MD		152	10515045		NA
									PH		152	10515045		NA
									PH		152	10515045		NA
									MD		152	10515045		NA
									PH		152	10515045		NA
									PH		152	10515045		NA
									MD		152	10515045		NA
									MD		152	10515045		NA
									PH		152	10515045		NA
									PH		152	10515045		NA
									MD		152	10515045		NA
									PH		152	10515045		NA
									PH		152	10515045		NA
									PH		152	10515045		NA
									MD		152	10515045		NA
									PH		152	10515045		NA
									MD		152	10515045		NA
									MD		152	10515045		NA
									MD		152	10515045		NA
									PH		152	10515045		NA
									MD		152	10515045		NA
									MD		152	10515045		NA
									PH		152	10515045		NA
									PH		152	10515045		NA
									PH		152	10515045		NA
									PH		152	10515045		NA
									PH		152	10515045		NA
									PH		152	10515045		NA
									MD		152	10515045		NA
									PH		152	10515045		NA
									MD		152	10515045		NA
									MD		152	10515045		OT
									MD		152	10515045		OT
									PH		152	10515045		NA
									MD		152	10515045		NA
									PH		152	10515045		NA
									PH		152	10515045		NA
									PH		152	10515045		NA
									MD		152	10515045		NA
									PH		152	10515045		NA
									PH		152	10515045		NA
									MD		152	10515045		NA
									PH		152	10515045		NA
									PH		152	10515045		NA
									PH		152	10515045		NA
									MD		152	10515045		NA
									PH		152	10515045		NA
									MD		152	10515045		OT
									PH		152	10515045		NA
									PH		152	10515045		OT
									PH		152	10515045		NA
									MD		152	10515045		OT
									MD		154	10515045		HO
									MD		152	10515045		NA
									PH		152	10515045		NA
									PH		152	10515045		NA
									PH		152	10515045		NA
									PH		152	10515045		NA
									PH		152	10515045		NA
									MD		152	10515045		NA
									MD		152	10515045		NA
									PH		152	10515045		NA
									PH		152	10515045		NA
									PH		152	10515045		NA
									PH		152	10515045		NA
									MD		152	10515045		NA
									PH		152	10515045		NA
									MD		152	10515045		OT
									PH		152	10515045		NA
									PH		152	10515045		NA
									PH		152	10515045		NA
									PH		152	10515045		NA
									MD		152	10515045		NA
									PH		152	10515045		NA
									PH		152	10515045		NA
									MD		152	10515045		NA
									MD		152	10515045		OT
									PH		152	10515045		NA
									MD		152	10515045		NA
									PH		152	10515045		NA
									MD		152	10515045		NA
									PH		152	10515045		NA
									PH		152	10515045		NA
									PH		152	10515045		NA
									PH		152	10515045		OT
									PH		152	10515045		NA
									MD		152	10515045		NA
									MD		152	10515045		NA
									MD		152	10515045		HO
									MD		152	10515045		NA
									MD		152	10515045		DS
									MD		152	10515045		OT
									PH		152	10515045		NA
									PH		152	10515045		NA
									PH		152	10515045		NA
									PH		152	10515045		NA
									PH		152	10515045		NA
									PH		152	10515045		NA
									PH		152	10515045		NA
									PH		152	10515045		NA
									MD		152	10515045		NA
									MD		152	10515045		NA
									MD		152	10515045		NA
									MD		152	10515045		NA
									PH		152	10515045		NA
									PH		152	10515045		NA
									PH		152	10515045		NA
									MD		152	10515045		OT
									MD		152	10515045		NA
									MD		152	10515045		NA
									MD		152	10515045		OT
									PH		152	10515045		NA
									MD		152	10515045		NA
									PH		152	10515045		NA
									MD		152	10515045		OT
									PH		152	10515045		NA
									PH		152	10515045		NA
									PH		152	10515045		NA
									MD		152	10515045		OT
									PH		152	10515045		NA
									PH		152	10515045		NA
									MD		152	10515045		NA
									PH		152	10515045		NA
									MD		152	34752		OT
									MD		152	450340		HO
									MD		152	520206		OT
									MD		152	47219		OT
									MD		152	520206		OT
									PH		152	10515045		HO
									PH		152	450340		OT
									MD		152	128160		OT
									MD		152	66406		NA
									MD		152	520206		OT
									MD		152	313613		OT
									PH		152	10515045		HO
									MD		152	450340		DE
									MD		152	3637		OT
									MD		152	10515045		HO
									PH		153	10515045		HO
									MD		152	520206		OT
									MD		153	520206		OT
									MD		152	103577		OT
									PH		152	450340		HO
									MD		152	221243		HO
									MD		152	520206		OT
									MD		162	1606		LT
									PH		152	677642		HO
									MD		152	434254		DE
									MD		152	10515045		OT
									MD		152	450340		HO
									MD		152	221243		HO
									MD		152	520206		OT
									PH		152	520206		HO
									PH		152	520206		HO
									MD		152	520206		OT
									PH		152	520206		HO
									MD		152	38943		OT
									MD		152	313613		OT
									PH		152	450340		NA
									PH		152	10515045		NA
									MD		152	10515045		NA
									PH		152	10515045		NA
									PH		152	10515045		NA
									PH		152	10515045		NA
									PH		152	10515045		HO
									PH		152	10515045		NA
									PH		152	10515045		NA
									PH		152	10515045		NA
									PH		152	10515045		NA
									PH		152	10515045		NA
									PH		152	10515045		NA
									PH		152	10515045		NA
									PH		152	10515045		NA
									PH		152	10515045		NA
									PH		152	10515045		NA
									PH		152	10515045		NA
									MD		152	10515045		NA
									MD		152	10515045		NA
									PH		152	10515045		NA
									MD		152	10515045		NA
									MD		152	10515045		NA
									PH		152	10515045		NA
									MD		152	10515045		NA
									PH		152	10515045		NA
									PH		152	10515045		NA
									PH		152	10515045		HO
									MD		152	10515045		NA
									PH		152	10515045		NA
									MD		152	10515045		NA
									MD		152	10515045		NA
									PH		152	10515045		NA
									PH		152	10515045		NA
									PH		152	10515045		HO
									PH		152	10515045		NA
									MD		152	10515045		NA
									PH		152	10515045		NA
									PH		152	10515045		NA
									PH		152	10515045		NA
									MD		152	10515045		NA
									MD		152	10515045		NA
									PH		152	10515045		NA
									PH		152	10515045		NA
									PH		152	10515045		NA
									PH		152	10515045		NA
									PH		152	10515045		NA
									PH		152	10515045		NA
									MD		152	10515045		NA
									PH		152	10515045		NA
									PH		152	10515045		NA
									PH		152	10515045		NA
									MD		152	10515045		HO
									MD		152	10515045		NA
									PH		152	10515045		NA
									PH		152	10515045		NA
									MD		152	10515045		NA
									PH		152	10515045		NA
									MD		152	10515045		NA
									PH		152	10515045		NA
									PH		152	10515045		NA
									PH		152	10515045		NA
									PH		152	10515045		NA
									PH		152	10515045		NA
									PH		152	10515045		NA
									MD		152	10515045		NA
									MD		152	10515045		NA
									PH		152	10515045		NA
									PH		152	10515045		NA
									PH		152	10515045		NA
									PH		152	10515045		NA
									PH		152	10515045		NA
									MD		152	10515045		OT
									MD		152	10515045		NA
									MD		152	10515045		NA
									PH		152	10515045		NA
									PH		152	10515045		HO
									PH		152	10515045		NA
									MD		152	10515045		NA
									PH		152	10515045		NA
									MD		152	10515045		NA
									PH		153	10515045		NA
									PH		152	10515045		NA
									PH		152	10515045		NA
									MD		152	10515045		NA
									PH		152	10515045		NA
									MD		152	10515045		NA
									PH		152	10515045		NA
									PH		152	10515045		NA
									PH		152	10515045		NA
									PH		152	10515045		NA
									PH		152	10515045		NA
									PH		152	10515045		NA
									PH		152	10515045		NA
									PH		152	10515045		NA
									MD		152	10515045		NA
									PH		152	10515045		NA
									PH		152	10515045		NA
									MD		152	10515045		NA
									PH		152	10515045		NA
									PH		152	10515045		NA
									PH		152	10515045		NA
									PH		152	10515045		NA
									MD		152	10515045		NA
									PH		152	10515045		NA
									PH		152	10515045		NA
									MD		152	10515045		NA
									PH		152	10515045		NA
									PH		152	10515045		NA
									PH		152	10515045		NA
									MD		152	10515045		NA
									PH		152	10515045		NA
									MD		152	10515045		HO
									PH		152	10515045		NA
									MD		152	10515045		NA
									PH		152	10515045		NA
									PH		152	10515045		NA
									PH		152	10515045		NA
									PH		152	10515045		NA
									MD		152	10515045		NA
									PH		152	10515045		NA
									PH		152	10515045		NA
									PH		152	10515045		NA
									PH		152	10515045		NA
									PH		152	10515045		NA
									MD		152	10515045		NA
									PH		152	10515045		HO
									PH		152	10515045		NA
									PH		152	10515045		NA
									PH		152	10515045		NA
									PH		152	10515045		NA
									PH		152	10515045		NA
									PH		152	10515045		NA
									PH		152	10515045		NA
									PH		152	10515045		NA
									MD		152	10515045		HO
									MD		152	10515045		NA
									PH		152	10515045		NA
									PH		152	10515045		NA
									MD		152	10515045		NA
									PH		152	10515045		NA
									MD		152	10515045		NA
									MD		152	10515045		NA
									PH		152	10515045		NA
									MD		152	10515045		NA
									PH		152	10515045		NA
									PH		152	10515045		NA
									MD		152	10515045		NA
									PH		152	10515045		NA
									PH		152	10515045		NA
									MD		152	10515045		NA
									MD		152	10515045		OT
									PH		152	10515045		NA
									MD		152	10515045		NA
									PH		152	10515045		NA
									MD		152	10515045		NA
									PH		152	10515045		NA
									PH		152	10515045		NA
									PH		152	10515045		NA
									PH		162	10515045		OT
									PH		152	10515045		NA
									PH		152	10515045		NA
									MD		152	10515045		NA
									PH		152	10515045		NA
									PH		152	10515045		NA
									MD		153	10515045		HO
									PH		152	10515045		NA
									PH		152	10515045		NA
									MD		152	10515045		NA
									PH		152	10515045		NA
									MD		152	10515045		HO
									PH		152	450340		HO
									MD		152	10515045		OT
									MD		152	38943		OT
									MD		152	103577		DE
									PH		152	450340		NA
									MD		152	520206		OT
									PH		152	450340		OT
									PH		152	10515045		HO
									MD		152	434254		OT
									PH		152	590303		OT
									PH		152	450340		OT
									MD		152	520206		OT
									MD		152	10515045		OT
									MD		152	450340		OT
									PH		152	10515045		HO
									MD		152	520206		OT
									MD		152	313613		OT
									MD		152	520206		HO
									MD		152	42569		OT
									PH		152	10515045		HO
									MD		152	520206		HO
									MD		152	40249		HO
									MD		152	40249		OT
									PH		152	10515045		DE
									MD		152	520206		OT
									MD		152	520206		HO
									MD		152	434254		DE
									MD		152	122672		OT
									MD		152	520206		HO
									MD		153	313613		LT
									PH		152	10515045		DS
									MD		152	520206		HO
									MD		152	313613		HO
									MD		152	313613		OT
									MD		152	128160		OT
									MD		152	40249		OT
									MD		153	10515045		DE
									MD		152	10515045		OT
									MD		152	434254		OT
									MD		152	221243		OT
									MD		152	313613		HO
									MD		152	13394		HO
									MD		152	128160		HO
									MD		152	313613		OT
									MD		152	114895		HO
									PH		152	10515045		NA
									MD		152	520206		OT
									MD		152	10515045		OT
									MD		154	313613		HO
									MD		152	313613		HO
									MD		152	34752		HO
									MD		152	313613		HO
									MD		164	450340		LT
									MD		152	17530		DE
									MD		152	313613		HO
									PH		181	10515045		DE
									MD		153	450340		DE
									MD		152	313613		HO
									MD		152	38943		CA
									MD		152	21169		OT
									MD		152	10515045		OT
									MD		152	10515045		HO
									PH		152	10515045		NA
									PH		152	10515045		NA
									MD		152	10515045		HO
									MD		152	10515045		NA
									PH		152	10515045		NA
									PH		152	10515045		NA
									PH		152	10515045		NA
									PH		152	10515045		NA
									MD		152	10515045		NA
									PH		152	10515045		NA
									PH		152	10515045		HO
									PH		152	10515045		NA
									PH		152	10515045		NA
									MD		152	10515045		NA
									MD		152	10515045		HO
									MD		152	10515045		OT
									PH		152	10515045		NA
									PH		152	10515045		NA
									PH		152	10515045		NA
									PH		152	10515045		NA
									PH		152	10515045		NA
									PH		152	10515045		NA
									PH		152	10515045		NA
									PH		152	10515045		NA
									PH		152	10515045		NA
									PH		152	10515045		NA
									MD		152	10515045		NA
									PH		152	10515045		NA
									MD		152	10515045		NA
									MD		152	10515045		OT
									MD		152	10515045		NA
									MD		152	10515045		OT
									MD		152	10515045		NA
									MD		152	10515045		NA
									PH		152	10515045		NA
									PH		152	10515045		NA
									MD		152	10515045		OT
									PH		152	10515045		NA
									PH		152	10515045		NA
									PH		152	10515045		NA
									MD		152	10515045		OT
									PH		152	10515045		HO
									MD		152	10515045		OT
									PH		152	10515045		NA
									MD		152	10515045		NA
									PH		152	10515045		NA
									PH		152	10515045		NA
									MD		152	10515045		NA
									PH		152	10515045		NA
									PH		152	10515045		NA
									PH		152	10515045		NA
									PH		152	10515045		NA
									MD		152	10515045		NA
									PH		152	10515045		NA
									PH		152	10515045		NA
									PH		152	10515045		NA
									PH		152	10515045		NA
									MD		152	10515045		NA
									PH		152	10515045		NA
									PH		152	10515045		NA
									PH		152	10515045		NA
									PH		162	10515045		OT
									PH		152	10515045		NA
									MD		152	10515045		NA
									MD		152	10515045		OT
									MD		152	10515045		NA
									PH		152	10515045		NA
									PH		152	10515045		NA
									PH		152	10515045		NA
									PH		152	10515045		NA
									PH		152	10515045		NA
									PH		152	10515045		NA
									MD		152	10515045		NA
									MD		152	10515045		NA
									PH		152	10515045		NA
									MD		152	10515045		OT
									PH		152	10515045		NA
									PH		152	10515045		NA
									PH		152	10515045		NA
									MD		152	10515045		NA
									PH		152	10515045		NA
									PH		152	10515045		NA
									PH		152	10515045		NA
									PH		152	10515045		NA
									MD		152	10515045		NA
									MD		152	10515045		NA
									PH		152	10515045		NA
									MD		152	10515045		NA
									PH		152	10515045		NA
									MD		152	10515045		NA
									PH		152	10515045		NA
									MD		152	10515045		NA
									MD		152	10515045		OT
									PH		152	10515045		NA
									PH		152	10515045		NA
									PH		152	10515045		NA
									PH		152	10515045		NA
									MD		152	10515045		NA
									PH		152	10515045		NA
									MD		152	10515045		NA
									PH		152	10515045		NA
									PH		152	10515045		NA
									MD		152	10515045		NA
									PH		152	10515045		NA
									MD		152	10515045		NA
									PH		152	10515045		NA
									MD		152	10515045		NA
									PH		152	10515045		NA
									PH		152	10515045		NA
									MD		152	10515045		NA
									MD		152	10515045		NA
									MD		152	10515045		NA
									PH		152	10515045		NA
									MD		152	10515045		NA
									PH		152	10515045		NA
									PH		152	10515045		NA
									MD		152	10515045		NA
									MD		152	10515045		NA
									PH		152	10515045		HO
									PH		152	10515045		NA
									PH		152	10515045		NA
									PH		152	10515045		NA
									PH		152	10515045		NA
									PH		152	10515045		NA
									PH		152	10515045		NA
									PH		152	10515045		NA
									PH		152	10515045		NA
									MD		152	10515045		NA
									PH		152	10515045		NA
									MD		152	10515045		NA
									PH		152	10515045		NA
									MD		152	10515045		NA
									MD		152	10515045		NA
									MD		152	10515045		NA
									PH		152	10515045		NA
									PH		152	10515045		NA
									PH		152	10515045		NA
									PH		152	10515045		NA
									PH		152	10515045		NA
									MD		152	10515045		NA
									MD		152	10515045		NA
									PH		152	10515045		NA
									PH		152	10515045		NA
									PH		152	10515045		NA
									PH		152	10515045		NA
									PH		152	10515045		NA
									PH		152	10515045		NA
									PH		152	10515045		NA
									PH		152	10515045		NA
									MD		152	10515045		NA
									PH		152	10515045		NA
									MD		152	10515045		NA
									MD		152	10515045		NA
									PH		152	10515045		NA
									PH		152	10515045		NA
									MD		152	10515045		NA
									PH		152	10515045		NA
									PH		152	10515045		NA
									PH		152	10515045		NA
									PH		152	10515045		NA
									MD		152	10515045		NA
									PH		152	10515045		NA
									PH		152	10515045		NA
									MD		152	10515045		NA
									PH		152	10515045		OT
									PH		152	10515045		NA
									MD		152	10515045		OT
									PH		152	10515045		NA
									PH		152	10515045		NA
									PH		152	10515045		NA
									MD		152	10515045		NA
									MD		152	10515045		NA
									PH		152	10515045		NA
									PH		152	10515045		NA
									MD		152	10515045		OT
									PH		152	10515045		NA
									PH		152	10515045		NA
									PH		152	10515045		NA
									PH		152	10515045		NA
									MD		152	10515045		NA
									PH		152	10515045		NA
									MD		152	10515045		OT
									PH		152	10515045		NA
									PH		152	10515045		NA
									MD		152	10515045		HO
									PH		152	10515045		NA
									PH		152	10515045		NA
									PH		152	10515045		NA
									MD		152	10515045		NA
									MD		152	10515045		OT
									PH		152	10515045		NA
									MD		152	10515045		NA
									PH		152	10515045		NA
									PH		152	10515045		NA
									PH		152	10515045		NA
									PH		152	10515045		NA
									PH		152	10515045		NA
									MD		152	10515045		NA
									PH		152	10515045		NA
									PH		152	10515045		NA
									MD		153	450340		HO
									MD		171	128160		OT
									MD		152	450340		OT
									PH		152	520206		DE
									MD		152	38943		HO
									MD		152	313613		HO
									MD		152	38943		HO
									PH		152	10515045		HO
									PH		152	221243		OT
									MD		152	38943		HO
									PH		152	450340		OT
									MD		152	38943		DS
									PH		152	10515045		HO
									PH		152	128160		OT
									PH		152	10515045		OT
									MD		152	313613		HO
									MD		152	221243		HO
									MD		152	10515045		OT
									PH		153	590303		OT
									MD		152	590303		HO
									PH		152	520206		HO
									MD		152	24689		OT
									PH		152	10515045		NA
									MD		152	10515045		NA
									PH		152	10515045		NA
									PH		152	10515045		NA
									MD		152	10515045		NA
									PH		152	10515045		NA
									MD		152	10515045		NA
									PH		152	10515045		NA
									MD		162	10515045		OT
									PH		153	10515045		NA
									PH		152	10515045		NA
									MD		152	10515045		NA
									MD		152	10515045		NA
									PH		152	10515045		NA
									MD		152	10515045		NA
									MD		152	10515045		NA
									PH		152	10515045		NA
									MD		152	10515045		NA
									MD		152	10515045		NA
									PH		153	10515045		NA
									PH		152	10515045		NA
									MD		152	10515045		HO
									PH		153	10515045		NA
									PH		152	10515045		NA
									PH		153	10515045		NA
									PH		152	10515045		NA
									PH		152	10515045		NA
									MD		152	10515045		NA
									PH		153	10515045		HO
									PH		152	10515045		NA
									PH		152	10515045		NA
									MD		153	10515045		NA
									MD		152	10515045		NA
									MD		153	10515045		NA
									PH		152	10515045		NA
									PH		152	10515045		NA
									MD		152	10515045		NA
									MD		152	10515045		NA
									PH		152	10515045		NA
									MD		152	10515045		NA
									PH		152	10515045		NA
									PH		152	10515045		NA
									MD		152	10515045		NA
									PH		152	520206		HO
									MD		152	66406		HO
									MD		152	434254		HO
									MD		152	520206		DS
									MD		152	221243		OT
									MD		152	40249		HO
									PH		152	520206		HO
									PH		153	450340		OT
									MD		152	520206		DS
									MD		152	520206		DS
									MD		152	221243		OT
									MD		153	450340		DE
									MD		152	26426		HO
									MD		154	26426		OT
									PH		152	10515045		HO
									PH		152	520206		HO
									MD		153	313613		HO
									MD		152	677642		OT
									MD		152	434254		HO
									MD		152	520206		DS
									MD		152	13394		HO
									MD		154	26426		HO
									PH		152	520206		HO
									MD		152	520206		DS
									MD		162	38943		OT
									MD		152	42428		HO
									MD		153	221243		OT
									MD		153	520206		DE
									MD		152	434254		HO
									MD		152	10515045		OT
									PH		152	114895		HO
									MD		152	40249		HO
									PH		152	221243		HO
									MD		152	221243		HO
									PH		152	221243		HO
									PH		152	520206		HO
									PH		231	221243		HO
									PH		153	450340		DE
									MD		152	158617		OT
									MD		153	450340		OT
									PH		152	520206		HO
									PH		152	520206		HO
									MD		153	43231		HO
									PH		152	520206		HO
									MD		153	450340		HO
									PH		153	520206		OT
									MD		153	221243		HO
									PH		153	221243		HO
									MD		153	221243		HO
									MD		153	221243		OT
									MD		152	40249		HO
									PH		153	520206		OT
									MD		153	590303		HO
									MD		153	590303		HO
									PH		153	520206		HO
									MD		153	221243		OT
									PH		153	520206		HO
									MD		153	590303		OT
									PH		153	590303		HO
									MD		153	590303		OT
									PH		153	450340		HO
									MD		153	26131		OT
									MD		153	26131		LT
									PH		153	520206		OT
									MD		153	26426		OT
									MD		153	13394		OT
									PH		153	520206		HO
									MD		153	221243		OT
									MD		153	450340		HO
									MD		153	40249		HO
									PH		153	520206		OT
									MD		153	221243		HO
									MD		153	590303		DE
									PH		153	10515045		NA
									PH		153	10515045		NA
									PH		153	10515045		NA
									PH		153	10515045		NA
									PH		153	10515045		NA
									PH		153	10515045		NA
									MD		153	10515045		NA
									MD		153	10515045		NA
									MD		153	10515045		HO
									PH		153	10515045		NA
									PH		163	10515045		NA
									PH		153	10515045		NA
									PH		153	10515045		NA
									PH		153	10515045		NA
									PH		153	10515045		NA
									MD		153	10515045		NA
									PH		153	10515045		NA
									PH		153	10515045		NA
									PH		153	10515045		NA
									PH		153	10515045		NA
									PH		153	10515045		NA
									PH		153	10515045		NA
									PH		153	10515045		NA
									PH		153	450340		OT
									MD		153	10515045		HO
									PH		153	520206		OT
									MD		153	10515045		HO
									MD		153	10515045		HO
									MD		153	10515045		NA
									MD		221	10515045		OT
									PH		153	10515045		HO
									MD		153	12157		HO
									PH		153	434254		DS
									MD		153	520206		OT
									MD		161	40249		HO
									MD		153	40249		HO
									MD		153	313613		OT
									MD		153	313613		OT
									MD		153	2501		LT
									PH		153	10515045		NA
									PH		153	520206		HO
									MD		153	114895		LT
									MD		153	103577		DE
									MD		153	21169		OT
									PH		153	10515045		HO
									PH		153	520206		LT
									PH		153	450340		OT
									MD		153	221243		OT
									MD		153	221243		OT
									MD		153	38943		OT
									PH		153	434254		OT
									PH		153	10515045		NA
									MD		153	434254		OT
									MD		153	26426		HO
									MD		153	10515045		NA
									PH		153	590303		DS
									PH		153	10515045		NA
									PH		153	10515045		NA
									MD		153	10515045		NA
									MD		153	10515045		NA
									PH		153	10515045		NA
									PH		153	10515045		NA
									PH		153	10515045		NA
									PH		153	10515045		NA
									PH		153	10515045		NA
									MD		153	10515045		NA
									PH		153	10515045		NA
									PH		153	10515045		NA
									PH		153	10515045		NA
									PH		153	10515045		NA
									PH		153	10515045		NA
									MD		153	10515045		NA
									PH		153	10515045		NA
									PH		153	10515045		NA
									MD		153	10515045		OT
									MD		153	10515045		NA
									PH		153	10515045		NA
									PH		153	10515045		NA
									PH		153	10515045		NA
									PH		153	10515045		NA
									PH		153	10515045		NA
									PH		153	10515045		NA
									PH		153	10515045		NA
									PH		153	10515045		NA
									MD		153	10515045		NA
									PH		153	10515045		NA
									PH		153	10515045		NA
									PH		153	10515045		NA
									MD		153	10515045		NA
									PH		153	10515045		NA
[truncated: 16,090 more rows]
