# Supplementary material for: Real-world pharmacovigilance of risperidone: Analysis based on FAERS reports from physicians and pharmacists
Source: PLoS One. 2025 Oct 17;20(10):e0331983. doi: 10.1371/journal.pone.0331983 (PMC12533923; doi:10.1371/journal.pone.0331983)
Supplement: S1 File — Raw data of risperidone. (ZIP) [file pone.0331983.s002.zip › Risperidone/drug.xlsx]

## Sheet: drug
primaryid	DRUG_SEQ	ROLE_COD	DRUGNAME	VAL_VBM	ROUTE	DOSE_VBM	prod_ai	FILE
	1	PS	RISPERIDONE	1	ORAL			DRUG14Q1.txt
	2	SS	CLOZAPINE	1	UNKNOWN			DRUG14Q1.txt
	1	PS	RISPERDAL	1	ORAL			DRUG14Q1.txt
	2	C	YOKUKAN SAN	1	ORAL			DRUG14Q1.txt
	1	PS	RISPERIDONE	1	ORAL			DRUG14Q2.txt
	2	C	SERTRALINE	1	UNKNOWN			DRUG14Q2.txt
	1	PS	RISPERDAL	1	ORAL			DRUG14Q1.txt
	2	SS	RISPERDAL	1	ORAL			DRUG14Q1.txt
	3	SS	RISPERDAL	1	ORAL			DRUG14Q1.txt
	4	SS	RISPERDAL	1	ORAL			DRUG14Q1.txt
	5	SS	CLOPIXOL	1	UNKNOWN			DRUG14Q1.txt
	6	SS	CLOPIXOL	1	UNKNOWN			DRUG14Q1.txt
	7	SS	CLOPIXOL	1	UNKNOWN			DRUG14Q1.txt
	8	SS	CLOPIXOL	1	UNKNOWN			DRUG14Q1.txt
	9	SS	CLOPIXOL	1	UNKNOWN			DRUG14Q1.txt
	10	SS	CLOPIXOL	1	UNKNOWN			DRUG14Q1.txt
	11	SS	TOREM	1	UNKNOWN			DRUG14Q1.txt
	12	SS	NOVALGIN	1	UNKNOWN			DRUG14Q1.txt
	13	SS	QUILONORM	1	UNKNOWN			DRUG14Q1.txt
	14	SS	QUILONORM	1	UNKNOWN			DRUG14Q1.txt
	1	PS	RISPERDAL	1	Oral		RISPERIDONE	DRUG17Q1.txt
	2	SS	AXITINIB	1	Oral		AXITINIB	DRUG17Q1.txt
	3	SS	AXITINIB	1	Oral		AXITINIB	DRUG17Q1.txt
	4	SS	AXITINIB	1	Oral		AXITINIB	DRUG17Q1.txt
	5	SS	CARVEDILOL	1	Oral		CARVEDILOL	DRUG17Q1.txt
	6	SS	CARVEDILOL	1	Oral		CARVEDILOL	DRUG17Q1.txt
	7	SS	CARVEDILOL	1	Oral		CARVEDILOL	DRUG17Q1.txt
	8	SS	CELECOXIB	1	Oral		CELECOXIB	DRUG17Q1.txt
	9	SS	CELECOXIB	1	Oral		CELECOXIB	DRUG17Q1.txt
	10	C	RILMAZAFONE HYDROCHLORIDE	1	Oral		RILMAZAFONE HYDROCHLORIDE	DRUG17Q1.txt
	11	C	ALENDRONATE SODIUM	1	Oral		ALENDRONATE SODIUM	DRUG17Q1.txt
	12	C	ELDECALCITOL	1	Oral		ELDECALCITOL	DRUG17Q1.txt
	13	C	OLMESARTAN MEDOXOMIL	1	Oral		OLMESARTAN MEDOXOMIL	DRUG17Q1.txt
	14	C	AZELNIDIPINE	1	Oral		AZELNIDIPINE	DRUG17Q1.txt
	15	C	TRICHLORMETHIAZIDE	1	Oral		TRICHLORMETHIAZIDE	DRUG17Q1.txt
	16	C	TRICHLORMETHIAZIDE	1	Oral		TRICHLORMETHIAZIDE	DRUG17Q1.txt
	17	C	ESOMEPRAZOLE MAGNESIUM	1	Oral		ESOMEPRAZOLE MAGNESIUM	DRUG17Q1.txt
	18	C	ALFACALCIDOL	1	Oral		ALFACALCIDOL	DRUG17Q1.txt
	19	C	DICLOFENAC SODIUM	1	Unknown		DICLOFENAC SODIUM	DRUG17Q1.txt
	1	PS	RISPERDAL CONSTA	1	INTRAMUSCULAR			DRUG14Q1.txt
	2	SS	PRIADEL	1	UNKNOWN			DRUG14Q1.txt
	1	PS	RISPERDAL CONSTA	1	INTRAMUSCULAR			DRUG14Q1.txt
	2	C	LORAZEPAM	1	UNKNOWN			DRUG14Q1.txt
	3	C	LITHIUM	1	UNKNOWN			DRUG14Q1.txt
	4	C	QUETIAPINE	1	UNKNOWN			DRUG14Q1.txt
	1	PS	RISPERDAL	1	ORAL	6 MG X 3 TABLETS		DRUG14Q1.txt
	2	SS	RISPERDAL	1	ORAL			DRUG14Q1.txt
	1	PS	RISPERIDONE	1	ORAL			DRUG14Q1.txt
	2	SS	RISPERIDONE	1	ORAL	0.25MG IN THE MORNING 1MG IN THE EVENING		DRUG14Q1.txt
	3	SS	RISPERIDONE	1	ORAL			DRUG14Q1.txt
	4	SS	RISPERIDONE	1	ORAL	0.25MG IN THE MORNING 1MG IN THE EVENING		DRUG14Q1.txt
	5	SS	RISPERIDONE	1	ORAL			DRUG14Q1.txt
	6	SS	RISPERIDONE	1	ORAL			DRUG14Q1.txt
	7	SS	FOCALIN XR	1	ORAL			DRUG14Q1.txt
	1	PS	RISPERIDONE	1	ORAL			DRUG14Q1.txt
	2	C	SERTRALINE	1				DRUG14Q1.txt
	1	PS	RISPERIDONE	1	ORAL	20 MILLIGRAM DAILY;		DRUG14Q2.txt
	2	C	SERTRALINE	1				DRUG14Q2.txt
	1	PS	RISPERDAL CONSTA	1	INTRAMUSCULAR			DRUG14Q2.txt
	2	SS	RISPERDAL CONSTA	1	INTRAMUSCULAR			DRUG14Q2.txt
	3	SS	RISPERDAL	1	ORAL			DRUG14Q2.txt
	4	SS	RISPERDAL	1	ORAL			DRUG14Q2.txt
	5	SS	RISPERDAL	1	ORAL			DRUG14Q2.txt
	6	SS	LEVOMEPROMAZINE MALEATE	1	ORAL			DRUG14Q2.txt
	7	SS	LEVOMEPROMAZINE MALEATE	1	ORAL			DRUG14Q2.txt
	8	SS	LEVOMEPROMAZINE MALEATE	1	ORAL			DRUG14Q2.txt
	9	C	RESLIN	1	ORAL			DRUG14Q2.txt
	10	C	SILECE	1	ORAL			DRUG14Q2.txt
	11	C	SILECE	1	ORAL			DRUG14Q2.txt
	12	C	HALOMONTH	1	INTRAMUSCULAR			DRUG14Q2.txt
	1	PS	RISPERIDONE RISPERIDONE	1	ORAL	2 MG (1MG, 2 IN 1 D), ORAL		DRUG14Q1.txt
	3	C	RISPERIDONE RISPERIDONE	1				DRUG14Q1.txt
	1	PS	RISPERIDONE RISPERIDONE	1	ORAL			DRUG14Q1.txt
	3	C	SERTRALINE SERTRALINE	1				DRUG14Q1.txt
	1	PS	RISPERIDONE	1				DRUG14Q1.txt
	1	PS	RISPERIDONE	1	ORAL			DRUG14Q1.txt
	1	PS	RISPERIDONE RISPERIDONE	1	ORAL			DRUG14Q1.txt
	1	PS	RISPERIDONE	1				DRUG14Q1.txt
	2	SS	TALOFEN	1				DRUG14Q1.txt
	3	C	CARDIOASPIRIN	1				DRUG14Q1.txt
	4	C	DEURSIL	1				DRUG14Q1.txt
	5	C	ESOMEPRAZOLE MAGNESIUM TRIHYDRATE	1				DRUG14Q1.txt
	6	C	PARACETOMOL CODEIN	2				DRUG14Q1.txt
	7	C	LACTULOSE	1				DRUG14Q1.txt
	1	PS	RISPERIDONE	1	ORAL	(0.75 MG)		DRUG14Q1.txt
	1	PS	RISPERIDONE	1				DRUG14Q1.txt
	1	PS	RISPERIDONE	1	ORAL	0.125 MG; QD; PO?		DRUG14Q1.txt
	3	C	QUETIAPINE	1				DRUG14Q1.txt
	5	C	DONEPEZIL	1				DRUG14Q1.txt
	7	C	CITALOPRAM	1				DRUG14Q1.txt
	9	C	MEMANTINE	1				DRUG14Q1.txt
	11	C	LEVOTHYROXINE	1				DRUG14Q1.txt
	13	C	ATENOLOL	1				DRUG14Q1.txt
	15	C	TRIMETHOPRIM SULFAMETHOXAZOLE	1				DRUG14Q1.txt
	17	C	ASPIRIN	1				DRUG14Q1.txt
	1	PS	RISPERDAL	1	ORAL	2X112		DRUG14Q2.txt
	2	SS	RISPERDAL	1	ORAL	1X56		DRUG14Q2.txt
	3	SS	L THYROXIN	1	ORAL			DRUG14Q2.txt
	4	SS	CITALOPRAM	1	ORAL	20X100		DRUG14Q2.txt
	1	PS	RISPERDAL CONSTA	1	INTRAMUSCULAR			DRUG14Q1.txt
	1	PS	RISPERIDONE	1	ORAL			DRUG14Q1.txt
	1	PS	RISPERDAL	1	UNKNOWN			DRUG14Q1.txt
	1	PS	RISPERDAL	1	ORAL			DRUG14Q2.txt
	2	SS	RISPERDAL	1	ORAL			DRUG14Q2.txt
	1	PS	RISPERDAL	1	ORAL			DRUG14Q1.txt
	2	SS	SERTRALINE HYDROCHLORIDE	1	UNKNOWN			DRUG14Q1.txt
	3	SS	DEPAKIN CHRONO	1	UNKNOWN			DRUG14Q1.txt
	4	SS	CAMPRAL	1	UNKNOWN			DRUG14Q1.txt
	5	SS	FELISON	1	UNKNOWN			DRUG14Q1.txt
	1	PS	RISPERIDONE	1	ORAL	82 MG;X1; PO		DRUG14Q1.txt
	2	SS	ETHANOL	1	ORAL			DRUG14Q1.txt
	1	PS	RISPERIDONE	1	ORAL			DRUG14Q1.txt
	2	SS	ETHANOL	1	ORAL			DRUG14Q1.txt
	1	PS	RISPERIDONE	1	ORAL			DRUG14Q1.txt
	2	SS	TALOFEN	1	ORAL			DRUG14Q1.txt
	3	C	PARACETAMOL CODEINE	1				DRUG14Q1.txt
	4	C	DEURSIL	1				DRUG14Q1.txt
	5	C	CARDIOASPIRIN	1				DRUG14Q1.txt
	6	C	ESOMEPRAZOLE	1				DRUG14Q1.txt
	7	C	LACTULOSE	1				DRUG14Q1.txt
	1	PS	RISPERIDONE	1	ORAL			DRUG14Q1.txt
	1	PS	RISPERDAL	1	ORAL			DRUG14Q1.txt
	2	SS	ABILIFY	1	UNKNOWN			DRUG14Q1.txt
	1	PS	RISPERDAL	1	ORAL			DRUG14Q1.txt
	1	PS	RISPERDAL	1	ORAL	0.25 MG B.I.D. + 0.25 MG B.I.D. AS NEEDED.		DRUG14Q1.txt
	2	SS	RISPERDAL	1	ORAL	0.5-0-1		DRUG14Q1.txt
	3	SS	PRAZINE	1	ORAL			DRUG14Q1.txt
	1	PS	RISPERIDONE	1	ORAL			DRUG14Q1.txt
	2	SS	LISINOPRIL LISINOPRIL	1				DRUG14Q1.txt
	3	SS	CLONAZEPAM CLONAZEPAM CLONAZEPAM	1				DRUG14Q1.txt
	1	PS	RISPERDAL	1	ORAL			DRUG14Q1.txt
	1	PS	RISPERIDONE	1				DRUG14Q1.txt
	2	SS	CEFALEXIN	1				DRUG14Q1.txt
	3	SS	IMIPRAMINE	1	ORAL			DRUG14Q1.txt
	4	SS	COCAINE	1				DRUG14Q1.txt
	5	SS	ETHANOL	1				DRUG14Q1.txt
	6	SS	LISDEXAMFETAMINE	1				DRUG14Q1.txt
	7	SS	ACETAMINOPHEN	1				DRUG14Q1.txt
	8	SS	VITAMINS KAPSOVIT	1				DRUG14Q1.txt
	1	PS	RISPERIDONE	1	ORAL			DRUG14Q2.txt
	1	PS	RISPERIDONE	1				DRUG14Q2.txt
	2	SS	OLANZAPINE	1	ORAL			DRUG14Q2.txt
	3	SS	OLANZAPINE	1				DRUG14Q2.txt
	4	C	IBUPROFEN	1	ORAL			DRUG14Q2.txt
	5	C	IBUPROFEN	1				DRUG14Q2.txt
	6	C	LORAZEPAM	1	ORAL			DRUG14Q2.txt
	7	C	PARACETAMOL	1	ORAL			DRUG14Q2.txt
	8	C	TRAZODONE	1	ORAL			DRUG14Q2.txt
	1	PS	RISPERDAL	1	ORAL	20-30 TABLETS		DRUG14Q2.txt
	2	SS	SEROQUEL	1	ORAL	10-15 TABLETS		DRUG14Q2.txt
	1	PS	RISPERIDONE	1	ORAL	1 DF, TOTAL, ORAL	RISPERIDONE	DRUG14Q3.txt
	2	SS	TALOFEN	1	ORAL	1 DF, TOTAL	PROMAZINE HYDROCHLORIDE	DRUG14Q3.txt
	4	C	CARDIOASPIRIN ACETYLSALICYLIC ACID	1			ASPIRIN	DRUG14Q3.txt
	6	C	DEURSIL URSODEOXYCHOLIC ACID	2				DRUG14Q3.txt
	8	C	CODEINE W PARACETAMOL LENOLTEC WITH CODEINE NO 1	2				DRUG14Q3.txt
	10	C	LACTULOSE LACTULOSE	1			LACTULOSE	DRUG14Q3.txt
	12	C	ESOMEPRAZOLE ESOMEPRAZOLE	1			ESOMEPRAZOLE	DRUG14Q3.txt
	1	PS	RISPERIDONE	1	ORAL			DRUG14Q2.txt
	1	PS	RISPERIDONE	1	ORAL			DRUG14Q2.txt
	2	C	TEGRETOL	1				DRUG14Q2.txt
	3	C	VALIUM	1				DRUG14Q2.txt
	4	C	DINTOINA	1				DRUG14Q2.txt
	5	C	KEPPRA	1				DRUG14Q2.txt
	1	PS	RISPERDAL 1MG	1		T QAM PO		DRUG14Q2.txt
	1	PS	RISPERIDONE	1	ORAL			DRUG14Q2.txt
	2	SS	ETHANOL	1	ORAL			DRUG14Q2.txt
	1	PS	RISPERIDONE	1	ORAL	1.5 MILLIGRAM DAILY;		DRUG14Q2.txt
	1	PS	RISPERIDONE	1	ORAL	1 DF TOTAL	RISPERIDONE	DRUG14Q3.txt
	2	SS	TALOFEN	1	ORAL	1 DF TOTAL	PROMAZINE HYDROCHLORIDE	DRUG14Q3.txt
	3	C	CARDIOASPIRIN	1			ASPIRIN	DRUG14Q3.txt
	4	C	DEURSIL	1			URSODIOL	DRUG14Q3.txt
	5	C	ESOMEPRAZOLE MAGNESIUM TRIHYDRATE	1			ESOMEPRAZOLE MAGNESIUM	DRUG14Q3.txt
	6	C	ACETAMINOPHEN AND CODEINE	1			ACETAMINOPHEN CODEINE PHOSPHATE	DRUG14Q3.txt
	7	C	LACTULOSE	1			LACTULOSE	DRUG14Q3.txt
	1	PS	RISPERDAL	1	UNKNOWN	UPTO 9 MG PER DAY		DRUG14Q2.txt
	2	SS	RISPERDAL CONSTA	1	INTRAMUSCULAR			DRUG14Q2.txt
	3	SS	RISPERDAL CONSTA	1	INTRAMUSCULAR	UPTO 100 MG EVERY 14 DAYS		DRUG14Q2.txt
	4	SS	HALOPERIDOL	1	UNKNOWN	UPTO 4 MG PER DAY		DRUG14Q2.txt
	5	SS	HALOPERIDOL	1	UNKNOWN			DRUG14Q2.txt
	6	SS	BIPERIDEN	1	UNKNOWN	1-1-0		DRUG14Q2.txt
	7	SS	CLOZAPINE	1	UNKNOWN			DRUG14Q2.txt
	1	PS	RISPERIDONE	1	UNKNOWN			DRUG14Q2.txt
	1	PS	RISPERIDONE	1	ORAL			DRUG14Q2.txt
	2	SS	SERTRALINE	1	ORAL			DRUG14Q2.txt
	3	SS	BENZHEXOL	1	ORAL			DRUG14Q2.txt
	1	PS	RISPERIDONE	1	Oral	0.75 MG, BID	RISPERIDONE	DRUG16Q3.txt
	1	PS	RISPERDAL CONSTA	1	INTRAMUSCULAR			DRUG14Q2.txt
	1	PS	RISPERIDONE	1	ORAL			DRUG14Q2.txt
	1	PS	RISPERIDONE	1	ORAL	PO		DRUG14Q2.txt
	1	PS	RISPERDAL	1	ORAL			DRUG14Q2.txt
	2	C	SILECE	1	ORAL			DRUG14Q2.txt
	3	C	MAGNESIUM OXIDE	1	ORAL			DRUG14Q2.txt
	1	PS	RISPERDAL	1	ORAL			DRUG14Q2.txt
	2	SS	RISPERDAL	1	ORAL			DRUG14Q2.txt
	1	PS	RISPERIDONE	1	ORAL	2 MG DAILY		DRUG14Q2.txt
	1	PS	RISPERIDONE	1	ORAL	1.5MG, 2 IN 1 D, ORAL		DRUG14Q2.txt
	1	PS	RISPERDAL	1	ORAL	UNKNOWN IF COMPLETE DOSE WAS TAKEN		DRUG14Q2.txt
	2	SS	ZOPICLON	1	ORAL	UNKNOWN IF COMPLETE DOSE WAS TAKEN		DRUG14Q2.txt
	3	SS	TRUXAL	1	ORAL	UNKNOWN IF COMPLETE DOSE WAS TAKEN		DRUG14Q2.txt
	1	PS	RISPERDAL	1	ORAL			DRUG14Q2.txt
	1	PS	RISPERIDONE	1	UNKNOWN			DRUG14Q2.txt
	2	SS	HALOPERIDOL	1	UNKNOWN			DRUG14Q2.txt
	3	SS	PROMETHAZINE	1	UNKNOWN			DRUG14Q2.txt
	4	SS	FLUPENTIXOL	1	UNKNOWN			DRUG14Q2.txt
	5	SS	ZOTEPINE	1	UNKNOWN			DRUG14Q2.txt
	6	SS	AMISULPRIDE	1	UNKNOWN			DRUG14Q2.txt
	7	SS	ZIPRASIDONE	1	UNKNOWN			DRUG14Q2.txt
	8	SS	CLOZAPINE	1	UNKNOWN			DRUG14Q2.txt
	9	SS	QUETIAPINE	1	UNKNOWN			DRUG14Q2.txt
	10	SS	OLANZAPINE	1	UNKNOWN			DRUG14Q2.txt
	1	PS	RISPERIDONE	1	TRANSPLACENTAL			DRUG14Q2.txt
	2	SS	HALOPERIDOL	1	TRANSPLACENTAL			DRUG14Q2.txt
	3	SS	QUETIAPINE	1	TRANSPLACENTAL			DRUG14Q2.txt
	4	SS	CLOZAPINE	1	TRANSPLACENTAL			DRUG14Q2.txt
	5	SS	ZIPRASIDONE	1	TRANSPLACENTAL			DRUG14Q2.txt
	6	SS	AMISULPRIDE	1	TRANSPLACENTAL			DRUG14Q2.txt
	7	SS	ZOTEPINE	1	TRANSPLACENTAL			DRUG14Q2.txt
	8	SS	OLANZAPINE	1	TRANSPLACENTAL			DRUG14Q2.txt
	9	SS	PROMETHAZINE	1	TRANSPLACENTAL			DRUG14Q2.txt
	10	SS	FLUPENTIXOL	1	TRANSPLACENTAL			DRUG14Q2.txt
	1	PS	RISPERDAL	1	ORAL			DRUG14Q2.txt
	2	C	FLUNITRAZEPAM	1	UNKNOWN			DRUG14Q2.txt
	3	C	DEPAKENE R	1	ORAL			DRUG14Q2.txt
	4	C	YOKUKAN SAN	1	ORAL			DRUG14Q2.txt
	1	PS	RISPERIDONE	1	ORAL	0.75 MG, BID		DRUG14Q2.txt
	1	PS	RISPERDAL CONSTA	1	INTRAMUSCULAR		RISPERIDONE	DRUG14Q3.txt
	2	C	LULLAN	1	ORAL		PEROSPIRONE HYDROCHLORIDE	DRUG14Q3.txt
	3	C	PAXIL	1	ORAL		PAROXETINE HYDROCHLORIDE	DRUG14Q3.txt
	4	C	MIRTAZAPINE	1	ORAL		MIRTAZAPINE	DRUG14Q3.txt
	5	C	AKINETON	1	ORAL		BIPERIDEN HYDROCHLORIDE	DRUG14Q3.txt
	6	C	BENZALIN	1	ORAL		NITRAZEPAM	DRUG14Q3.txt
	7	C	ROHYPNOL	1	ORAL		FLUNITRAZEPAM	DRUG14Q3.txt
	8	C	LENDORMIN	1	ORAL		BROTIZOLAM	DRUG14Q3.txt
	9	C	AMLODIN	1	ORAL		AMLODIPINE BESYLATE	DRUG14Q3.txt
	10	C	THEOLONG	1	ORAL		THEOPHYLLINE	DRUG14Q3.txt
	11	C	AMARYL	1	ORAL		GLIMEPIRIDE	DRUG14Q3.txt
	12	C	JANUVIA	1	ORAL		SITAGLIPTIN PHOSPHATE	DRUG14Q3.txt
	1	PS	RISPERDAL	1	ORAL		RISPERIDONE	DRUG14Q3.txt
	2	SS	SEROQUEL	1	ORAL		QUETIAPINE FUMARATE	DRUG14Q3.txt
	1	PS	RISPERDAL	1	Oral		RISPERIDONE	DRUG20Q3.txt
	2	SS	THERALENE	1	Unknown		TRIMEPRAZINE	DRUG20Q3.txt
	3	C	LEPTICUR	1			TROPATEPINE HYDROCHLORIDE	DRUG20Q3.txt
	4	C	SERESTA	1			OXAZEPAM	DRUG20Q3.txt
	1	PS	RISPERIDONE	1		4 MG (2 MG, 2 IN 1 D) , UNKNOWN		DRUG14Q2.txt
	2	SS	OXYCARBAZEPINE	1		1200 MG (600 MG, 2 IN 1 D), UNKNOWN - THERAPY DATES - STOPPED		DRUG14Q2.txt
	1	PS	RISPERIDONE RISPERIDONE	1				DRUG14Q2.txt
	1	PS	RISPERIDONE	1		8 MG (4 MG, 2 IN 1 D)		DRUG14Q2.txt
	3	C	SODIUM VALPROATE VALPROATE SODIUM	1				DRUG14Q2.txt
	5	C	BENZHEXOL TRIHEXYPHENIDYL	2				DRUG14Q2.txt
	7	C	LORAZEPAM LORAZEPAM	1				DRUG14Q2.txt
	1	PS	RISPERDAL	1	ORAL			DRUG14Q2.txt
	2	SS	RISPERDAL	1	ORAL			DRUG14Q2.txt
	3	SS	RISPERDAL	1	ORAL			DRUG14Q2.txt
	4	C	VALPROIC ACID	1	ORAL			DRUG14Q2.txt
	1	PS	RISPERIDONE	1	UNKNOWN			DRUG14Q2.txt
	2	SS	RISPERIDONE	1	UNKNOWN			DRUG14Q2.txt
	1	PS	RISPERDAL CONSTA	1	INTRAMUSCULAR			DRUG14Q2.txt
	2	SS	RISPERDAL CONSTA	1	INTRAMUSCULAR			DRUG14Q2.txt
	3	SS	RISPERDAL CONSTA	1	INTRAMUSCULAR			DRUG14Q2.txt
	4	SS	XEPLION	1	INTRAMUSCULAR			DRUG14Q2.txt
	5	C	ZYPREXA	1	ORAL			DRUG14Q2.txt
	6	C	ZYPREXA	1	ORAL			DRUG14Q2.txt
	7	C	ZYPREXA	1	ORAL			DRUG14Q2.txt
	8	C	ZYPREXA	1	ORAL			DRUG14Q2.txt
	9	C	ZYPREXA	1	ORAL			DRUG14Q2.txt
	10	C	ZYPREXA	1	ORAL			DRUG14Q2.txt
	11	C	ZYPREXA	1	ORAL			DRUG14Q2.txt
	12	C	ZYPREXA	1	ORAL			DRUG14Q2.txt
	13	C	ZYPREXA	1	ORAL			DRUG14Q2.txt
	14	C	ZYPREXA	1	ORAL			DRUG14Q2.txt
	15	C	URSO	1	ORAL			DRUG14Q2.txt
	16	C	MAGNESIUM OXIDE	1	ORAL			DRUG14Q2.txt
	17	C	PANTOSIN	1	ORAL			DRUG14Q2.txt
	18	C	LIPITOR	1	ORAL			DRUG14Q2.txt
	19	C	AMLODIN OD	1	ORAL			DRUG14Q2.txt
	1	PS	RISPERIDONE	1	ORAL			DRUG14Q2.txt
	2	SS	IBUPROFEN	1	ORAL			DRUG14Q2.txt
	3	SS	IMIPRAMINE	1	ORAL			DRUG14Q2.txt
	4	SS	BENZTROPINE MESYLATE	1	ORAL			DRUG14Q2.txt
	1	PS	RISPERIDONE UNKNOWN	1	UNKNOWN	3 MG, DAILY		DRUG14Q2.txt
	1	PS	RISPERDAL	1	ORAL	0.5 MG (1 TAB), BID, ORAL		DRUG14Q2.txt
	3	C	VYVANSE 30MG SHIRE	1				DRUG14Q2.txt
	5	C	PROZAC 10MG	1				DRUG14Q2.txt
	1	PS	RISPERDAL	1	ORAL			DRUG14Q2.txt
	2	SS	RISPERDAL	1	ORAL			DRUG14Q2.txt
	3	SS	GRAMALIL	1	ORAL			DRUG14Q2.txt
	4	SS	GRAMALIL	1	ORAL			DRUG14Q2.txt
	1	PS	RISPERDAL	1	ORAL			DRUG14Q2.txt
	1	PS	RISPERDAL	1	ORAL			DRUG14Q2.txt
	2	SS	PROMETHAZINE	1	ORAL			DRUG14Q2.txt
	3	SS	TEGRETAL	1	ORAL			DRUG14Q2.txt
	4	SS	DOXEPIN	1	ORAL			DRUG14Q2.txt
	1	PS	RISPERIDONE	1	ORAL			DRUG14Q2.txt
	1	PS	RISPERIDONE	1	ORAL	0.75MG; BID;PO 2 YEARS		DRUG14Q2.txt
	1	PS	RISPERDAL	1	ORAL			DRUG14Q2.txt
	2	SS	DURAGESIC	1	TRANSDERMAL			DRUG14Q2.txt
	3	SS	DURAGESIC	1	TRANSDERMAL			DRUG14Q2.txt
	4	SS	ATACAND	1	ORAL			DRUG14Q2.txt
	5	SS	OMEPRAZOLE	1	ORAL			DRUG14Q2.txt
	6	SS	TREVILOR	1	ORAL			DRUG14Q2.txt
	7	SS	CIPRAMIL	1	ORAL			DRUG14Q2.txt
	1	PS	RISPERDAL	1	ORAL			DRUG14Q2.txt
	1	PS	RISPERDAL CONSTA	1	INTRAMUSCULAR			DRUG14Q2.txt
	2	SS	RISPERDAL CONSTA	1	INTRAMUSCULAR			DRUG14Q2.txt
	3	SS	RISPERDAL CONSTA	1	INTRAMUSCULAR			DRUG14Q2.txt
	4	SS	RISPERDAL CONSTA	1	INTRAMUSCULAR			DRUG14Q2.txt
	5	SS	RISPERDAL CONSTA	1	INTRAMUSCULAR			DRUG14Q2.txt
	6	C	RIVOTRIL	1	ORAL			DRUG14Q2.txt
	7	C	RIVOTRIL	1	ORAL			DRUG14Q2.txt
	8	C	SILECE	1	UNKNOWN			DRUG14Q2.txt
	9	C	DAIOKANZOTO	1	ORAL			DRUG14Q2.txt
	10	C	OMEPRAL	1	ORAL			DRUG14Q2.txt
	11	C	MYONAL	1	ORAL			DRUG14Q2.txt
	12	C	OPALMON	1	ORAL			DRUG14Q2.txt
	13	C	LACTOMIN	1	ORAL			DRUG14Q2.txt
	14	C	TAKEPRON	1	ORAL			DRUG14Q2.txt
	1	PS	RISPERDAL	1	ORAL		RISPERIDONE	DRUG14Q4.txt
	2	SS	XEPLION	1	INTRAMUSCULAR		PALIPERIDONE PALMITATE	DRUG14Q4.txt
	3	SS	XEPLION	1	INTRAMUSCULAR		PALIPERIDONE PALMITATE	DRUG14Q4.txt
	4	SS	XEPLION	1	INTRAMUSCULAR		PALIPERIDONE PALMITATE	DRUG14Q4.txt
	5	SS	XEPLION	1	INTRAMUSCULAR		PALIPERIDONE PALMITATE	DRUG14Q4.txt
	6	SS	XEPLION	1	INTRAMUSCULAR		PALIPERIDONE PALMITATE	DRUG14Q4.txt
	7	C	LEVOMEPROMAZINE	1	ORAL		LEVOMEPROMAZINE	DRUG14Q4.txt
	8	C	ROZEREM	1	ORAL		RAMELTEON	DRUG14Q4.txt
	9	C	DEPAKENE	1	ORAL		VALPROIC ACID	DRUG14Q4.txt
	10	C	DEPAKENE	1	ORAL		VALPROIC ACID	DRUG14Q4.txt
	11	C	TASMOLIN	1	ORAL		BIPERIDEN	DRUG14Q4.txt
	12	C	ROHYPNOL	1	ORAL		FLUNITRAZEPAM	DRUG14Q4.txt
	13	C	AKINETON	1	ORAL		BIPERIDEN HYDROCHLORIDE	DRUG14Q4.txt
	14	C	HALOSTEN	1	ORAL		HALOPERIDOL	DRUG14Q4.txt
	1	PS	RISPERIDONE	1	UNKNOWN			DRUG14Q2.txt
	2	SS	RISPERIDONE	1	UNKNOWN			DRUG14Q2.txt
	3	SS	HALOPERIDOL	1	UNKNOWN			DRUG14Q2.txt
	4	SS	OLANZAPINE	1	UNKNOWN			DRUG14Q2.txt
	5	SS	QUETIAPINE	1	UNKNOWN			DRUG14Q2.txt
	6	SS	CHLORPROMAZINE	1	UNKNOWN			DRUG14Q2.txt
	1	PS	RISPERDAL	1	Oral		RISPERIDONE	DRUG15Q2.txt
	2	SS	HALOMONTH	1	Intramuscular		HALOPERIDOL DECANOATE	DRUG15Q2.txt
	3	SS	IMPROMEN	1	Oral		BROMPERIDOL	DRUG15Q2.txt
	4	C	LEVOMEPROMAZINE	1	Oral		LEVOMEPROMAZINE	DRUG15Q2.txt
	5	C	OLANZAPINE	1	Oral		OLANZAPINE	DRUG15Q2.txt
	1	PS	RISPERIDONE UNKNOWN	1	UNKNOWN	4 MG, UNKNOWN		DRUG14Q2.txt
	2	SS	ZIPRASIDONE UNKNOWN	1	UNKNOWN	60 MG, UNKNOWN		DRUG14Q2.txt
	3	SS	ARIPIPRAZOLE UNKNOWN	1	UNKNOWN	10 MG, DAILY		DRUG14Q2.txt
	4	C	SODIUM VALPROATE	1	UNKNOWN	2 G, DAILY		DRUG14Q2.txt
	5	C	SODIUM VALPROATE	1				DRUG14Q2.txt
	6	C	MIRTAZAPINE	1	UNKNOWN	45 MG, DAILY		DRUG14Q2.txt
	7	C	MIRTAZAPINE	1				DRUG14Q2.txt
	1	PS	RISPERDAL	1	ORAL			DRUG14Q2.txt
	1	PS	RISPERDAL	1	ORAL			DRUG14Q2.txt
	1	PS	RISPERDAL	1	ORAL			DRUG14Q2.txt
	1	PS	RISPERDAL	1	ORAL	1 MG - 0 - 3 MG		DRUG14Q2.txt
	1	PS	RISPERDAL CONSTA	1	INTRAMUSCULAR			DRUG14Q2.txt
	2	SS	RISPERDAL CONSTA	1	INTRAMUSCULAR			DRUG14Q2.txt
	1	PS	RISPERDAL	1	Oral	DOSE: VARIOUS DOSES, 1-6 MG, 4 MG	RISPERIDONE	DRUG16Q2.txt
	2	SS	HALDOL	1	Unknown		HALOPERIDOL	DRUG16Q2.txt
	3	SS	STESOLID	1	Oral	5- 10 MG	DIAZEPAM	DRUG16Q2.txt
	4	SS	ZYPREXA	1	Unknown		OLANZAPINE	DRUG16Q2.txt
	5	SS	ZOPICLON	1	Unknown		ZOPICLONE	DRUG16Q2.txt
	6	SS	PROPAVAN	1	Unknown		PROPIOMAZINE	DRUG16Q2.txt
	7	SS	SOBRIL	1	Unknown		OXAZEPAM	DRUG16Q2.txt
	8	SS	ATARAX	1	Unknown		HYDROXYZINE HYDROXYZINE HYDROCHLORIDE	DRUG16Q2.txt
	9	SS	THERALEN	1	Unknown		TRIMEPRAZINE	DRUG16Q2.txt
	10	SS	NOZINAN	1	Unknown		LEVOMEPROMAZINE	DRUG16Q2.txt
	1	PS	RISPERDAL CONSTA	1	INTRAMUSCULAR			DRUG14Q2.txt
	1	PS	RISPERDAL CONSTA	1	INTRAMUSCULAR			DRUG14Q2.txt
	2	SS	RISPERDAL CONSTA	1	INTRAMUSCULAR			DRUG14Q2.txt
	3	SS	RISPERDAL	1	ORAL			DRUG14Q2.txt
	4	C	COGENTIN	1	UNKNOWN			DRUG14Q2.txt
	5	C	COGENTIN	1	UNKNOWN			DRUG14Q2.txt
	1	PS	RISPERDAL	1	ORAL			DRUG14Q2.txt
	1	PS	RISPERDAL CONSTA	1	INTRAMUSCULAR			DRUG14Q2.txt
	2	SS	RISPERDAL CONSTA	1	INTRAMUSCULAR			DRUG14Q2.txt
	1	PS	RISPERIDONE UNKNOWN	1	UNKNOWN	1 MG, UNKNOWN		DRUG14Q2.txt
	2	SS	RISPERIDONE UNKNOWN	1	UNKNOWN	0.5 MG, UNKNOWN		DRUG14Q2.txt
	3	C	DONEPEZIL	1	UNKNOWN	10 MG, DAILY		DRUG14Q2.txt
	4	C	DONEPEZIL	1	UNKNOWN	5 MG, DAILY		DRUG14Q2.txt
	5	C	SERTRALINE	1	UNKNOWN	50 MG, DAILY		DRUG14Q2.txt
	6	C	ZOLPIDEM	1	UNKNOWN	10 MG, DAILY		DRUG14Q2.txt
	1	PS	RISPERDAL CONSTA	1	INTRAMUSCULAR			DRUG14Q2.txt
	2	SS	RISPERDAL CONSTA	1	INTRAMUSCULAR			DRUG14Q2.txt
	1	PS	RISPERDAL	1	ORAL			DRUG14Q2.txt
	1	PS	RISPERIDONE RISPERIDONE	1				DRUG14Q2.txt
	1	PS	RISPERIDONE UNKNOWN	1	UNKNOWN	UNKNOWN		DRUG14Q2.txt
	2	SS	OLANZAPINE UNKNOWN	1	UNKNOWN	UNKNOWN		DRUG14Q2.txt
	3	SS	ARIPIPRAZOLE UNKNOWN	1	UNKNOWN	UNKNOWN		DRUG14Q2.txt
	1	PS	RISPERIDONE	1	ORAL			DRUG14Q2.txt
	1	PS	RISPERIDONE	1		UNKNOWN, UNKNOWN		DRUG14Q2.txt
	1	PS	RISPERDAL	1	ORAL		RISPERIDONE	DRUG14Q3.txt
	2	SS	RISPERDAL	1	ORAL		RISPERIDONE	DRUG14Q3.txt
	3	SS	RISPERDAL	1	ORAL		RISPERIDONE	DRUG14Q3.txt
	4	C	DEPAKINE CHRONO	1	ORAL		VALPROATE SODIUM	DRUG14Q3.txt
	5	C	RIVOTRIL	1	ORAL		CLONAZEPAM	DRUG14Q3.txt
	1	PS	RISPERDAL CONSTA	1	INTRAMUSCULAR		RISPERIDONE	DRUG14Q4.txt
	2	SS	RISPERDAL CONSTA	1	INTRAMUSCULAR		RISPERIDONE	DRUG14Q4.txt
	3	SS	RISPERDAL CONSTA	1	INTRAMUSCULAR		RISPERIDONE	DRUG14Q4.txt
	4	SS	RISPERDAL CONSTA	1	INTRAMUSCULAR		RISPERIDONE	DRUG14Q4.txt
	5	SS	LEPONEX	1	ORAL	0, 0, 50 MG	CLOZAPINE	DRUG14Q4.txt
	6	SS	LEPONEX	1	ORAL	25, 0, 50 MG	CLOZAPINE	DRUG14Q4.txt
	7	SS	LEPONEX	1	ORAL	50, 50, 100 MG	CLOZAPINE	DRUG14Q4.txt
	8	SS	LEPONEX	1	ORAL	50, 50, 100 MG	CLOZAPINE	DRUG14Q4.txt
	9	SS	HALDOL	1	ORAL	3X5MG	HALOPERIDOL	DRUG14Q4.txt
	10	C	AKINETON	1	ORAL	2 X 1 TABLET	BIPERIDEN HYDROCHLORIDE	DRUG14Q4.txt
	11	C	NORMABEL	1	ORAL	3 X 10 MG	DIAZEPAM	DRUG14Q4.txt
	12	C	NORMABEL	1	ORAL	5,0,5 MG	DIAZEPAM	DRUG14Q4.txt
	13	C	NORMABEL	1	ORAL	3X10 MG	DIAZEPAM	DRUG14Q4.txt
	1	PS	RISPERDAL	1	ORAL			DRUG14Q2.txt
	1	PS	RISPERDAL	1	ORAL			DRUG14Q2.txt
	2	SS	FOSAMAX	1	ORAL	FOR 1 WEEK		DRUG14Q2.txt
	3	SS	THYREX	1	ORAL	SINCE LONGER TIME		DRUG14Q2.txt
	4	SS	PANTOLOC	1	ORAL			DRUG14Q2.txt
	5	SS	KOMBI KALZ	1	UNKNOWN	SINCE LONGER TIME		DRUG14Q2.txt
	6	SS	LAEVOLAC	1	ORAL	1MB SINCE LONGER TIME		DRUG14Q2.txt
	7	SS	DOMINAL	1	ORAL			DRUG14Q2.txt
	8	SS	ARICEPT	1	UNKNOWN			DRUG14Q2.txt
	9	SS	SEROQUEL	1	UNKNOWN			DRUG14Q2.txt
	1	PS	RISPERIDONE	1	UNKNOWN			DRUG14Q2.txt
	1	PS	RISPERIDONE 3MG TABLET	1	ORAL			DRUG14Q2.txt
	2	SS	PAXIL	1	ORAL			DRUG14Q2.txt
	3	SS	ESCITALOPRAM	1	ORAL			DRUG14Q2.txt
	1	PS	RISPERIDONE	1				DRUG14Q2.txt
	2	SS	ALPRAZOLAM	1				DRUG14Q2.txt
	1	PS	RISPERIDONE	1	ORAL			DRUG14Q2.txt
	2	SS	RISPERIDONE	1	ORAL			DRUG14Q2.txt
	3	SS	SOLIAN	1	UNKNOWN			DRUG14Q2.txt
	1	PS	RISPERDAL INJECTABLE	1	INTRAMUSCULAR			DRUG14Q2.txt
	1	PS	RISPERIDONE	1	ORAL			DRUG14Q2.txt
	3	C	HYDROXYZINE HCL	1				DRUG14Q2.txt
	1	PS	RISPERIDONE	1	ORAL	PRIOR TO ADMISSION 2-14-14, RISPERIDONE, BID, ORAL		DRUG14Q2.txt
	1	PS	RISPERIDONE 4MG	1	ORAL	4MG, QHS/BEDTIME, ORAL		DRUG14Q2.txt
	1	PS	RISPERIDONE	1		TOTAL		DRUG14Q2.txt
	2	SS	ALPRAZOLAM ALPRAZOLAM	1		TOTAL		DRUG14Q2.txt
	1	PS	RISPERDAL	1	ORAL			DRUG14Q2.txt
	2	SS	SEROQUEL	1	UNKNOWN			DRUG14Q2.txt
	1	PS	RISPERDAL	1	ORAL			DRUG14Q2.txt
	1	PS	RISPERIDONE 2MG	1	ORAL			DRUG14Q2.txt
	1	PS	RISPERIDONE 1MG	1	ORAL	UNKNOWN, 1MG, BID, PO		DRUG14Q2.txt
	1	PS	RISPERDAL CONSTA	1	INTRAMUSCULAR			DRUG14Q2.txt
	2	SS	ZYPREXA	1	ORAL			DRUG14Q2.txt
	3	SS	ZYPREXA	1	ORAL	AT BEDTIME		DRUG14Q2.txt
	1	PS	RISPERIDONE	1		20 MG TOTAL		DRUG14Q2.txt
	2	SS	ALPRAZOLAM	1		10 MG TOTAL		DRUG14Q2.txt
	1	PS	RISPERIDONE WATSON LABORATORIES	1	UNKNOWN	3 MG, DAILY		DRUG14Q2.txt
	2	SS	RISPERIDONE WATSON LABORATORIES	1	UNKNOWN	1.5 MG, QPM		DRUG14Q2.txt
	3	SS	RISPERIDONE WATSON LABORATORIES	1	UNKNOWN	1 MG, QPM		DRUG14Q2.txt
	4	SS	RISPERIDONE WATSON LABORATORIES	1	UNKNOWN	0.5 MG, UNKNOWN		DRUG14Q2.txt
	5	SS	RISPERIDONE WATSON LABORATORIES	1	UNKNOWN	6 MG, DAILY		DRUG14Q2.txt
	6	C	KETOCONAZOLE	1	UNKNOWN	UNK		DRUG14Q2.txt
	1	PS	RISPERDAL CONSTA	1	INTRAMUSCULAR			DRUG14Q2.txt
	2	C	AMOBAN	1	ORAL			DRUG14Q2.txt
	3	C	BARNETIL	1	ORAL			DRUG14Q2.txt
	1	SS	RISPERDAL	1	Oral		RISPERIDONE	DRUG15Q2.txt
	2	SS	RISPERDAL	1	Oral	1/2 HS AND 1/2 B.D.	RISPERIDONE	DRUG15Q2.txt
	3	SS	RISPERDAL	1	Oral	2 HS 1AM 1PM	RISPERIDONE	DRUG15Q2.txt
	4	PS	RISPERDAL	1	Oral	1 MG ONCE IN MORNING AND 3 MG AT NIGHT	RISPERIDONE	DRUG15Q2.txt
	5	C	WELLBUTRIN	1	Oral	ONCE EVERYDAY IN MORNING, STARTED BEFORE 01-MAY-2010	BUPROPION HYDROCHLORIDE	DRUG15Q2.txt
	6	C	PRISTIQ EXTENDED RELEASE	1	Oral	ONCE EVERYDAY IN MORNING, STARTED BEFORE 01-MAY-2010,	DESVENLAFAXINE SUCCINATE	DRUG15Q2.txt
	7	C	ATIVAN	1	Oral	STARTED BEFORE 01-MAY-2010??EVERY SIX HOURS, AS NEEDED FOR ANXIETY	LORAZEPAM	DRUG15Q2.txt
	8	C	ATIVAN	1	Oral	STARTED BEFORE 01-MAY-2010??EVERY SIX HOURS, AS NEEDED FOR ANXIETY	LORAZEPAM	DRUG15Q2.txt
	9	C	ATIVAN	1	Oral	STARTED BEFORE 01-MAY-2010??EVERY SIX HOURS, AS NEEDED FOR ANXIETY	LORAZEPAM	DRUG15Q2.txt
	10	C	THYROXINE	1	Oral		LEVOTHYROXINE	DRUG15Q2.txt
	11	C	MORPHINE	1	Unknown	MORE THAN 15 YEARS	MORPHINE	DRUG15Q2.txt
	12	C	MORPHINE	1	Unknown	MORE THAN 15 YEARS	MORPHINE	DRUG15Q2.txt
	13	C	LORATADINE	1	Unknown		LORATADINE	DRUG15Q2.txt
	14	C	MS CONTIN	1	Oral	MORE THAN 15 YEARS	MORPHINE SULFATE	DRUG15Q2.txt
	15	C	ESTRACE	1	Vaginal		ESTRADIOL	DRUG15Q2.txt
	16	C	ALAVERT ALLERGY	1	Oral		LORATADINE	DRUG15Q2.txt
	1	PS	RISPERDAL	1	ORAL		RISPERIDONE	DRUG14Q3.txt
	1	PS	RISPERDAL	1	Oral		RISPERIDONE	DRUG15Q2.txt
	2	SS	PIPAMPERON	1	Unknown		PIPAMPERONE HYDROCHLORIDE	DRUG15Q2.txt
	3	SS	EXELON	1	Unknown		RIVASTIGMINE TARTRATE	DRUG15Q2.txt
	4	C	PANTOZOL	1	Oral		PANTOPRAZOLE SODIUM	DRUG15Q2.txt
	5	C	BISOPROLOL	1	Oral		BISOPROLOL	DRUG15Q2.txt
	6	C	RAMIPRIL	1	Oral		RAMIPRIL	DRUG15Q2.txt
	7	C	GLIBENCLAMIDE	1	Oral		GLYBURIDE	DRUG15Q2.txt
	8	C	BETAHISTIN	2	Oral			DRUG15Q2.txt
	9	C	BETAHISTIN	2	Oral			DRUG15Q2.txt
	10	C	SPASMEX	1	Oral		TROSPIUM CHLORIDE	DRUG15Q2.txt
	11	C	KREON	1	Oral		PANCRELIPASE	DRUG15Q2.txt
	12	C	PERENTEROL	1	Unknown		SACCHAROMYCES CEREVISIAE	DRUG15Q2.txt
	13	C	PERENTEROL	1	Unknown		SACCHAROMYCES CEREVISIAE	DRUG15Q2.txt
	14	C	NOVALGIN	1	Oral		METAMIZOLE SODIUM	DRUG15Q2.txt
	15	C	NOVALGIN	1	Oral		METAMIZOLE SODIUM	DRUG15Q2.txt
	16	C	AMOXICILLIN	1	Oral		AMOXICILLIN	DRUG15Q2.txt
	1	PS	RISPERIDONE UNKNOWN	1	UNKNOWN	2 MG/DAY, UP TITRATED TO 4MG OVER THE NEXT TWO DAYS		DRUG14Q2.txt
	2	I	VALPROIC ACID UNKNOWN	1	UNKNOWN	500 MG/DAY, UP TO 1000 MG/DAY		DRUG14Q2.txt
	1	PS	RISPERIDONE	1		20 MG,TOTAL	RISPERIDONE	DRUG14Q4.txt
	2	SS	ALPRAZOLAM	1		10 MG,TOTAL	ALPRAZOLAM	DRUG14Q4.txt
	1	PS	RISPERDAL CONSTA	1	INTRAMUSCULAR		RISPERIDONE	DRUG14Q3.txt
	2	SS	RISPERDAL CONSTA	1	INTRAMUSCULAR		RISPERIDONE	DRUG14Q3.txt
	3	SS	RISPERDAL CONSTA	1	INTRAMUSCULAR		RISPERIDONE	DRUG14Q3.txt
	4	SS	INVEGA	1	ORAL		PALIPERIDONE	DRUG14Q3.txt
	5	C	LONASEN	1	ORAL		BLONANSERIN	DRUG14Q3.txt
	6	C	BAKUMONDOUTO	1	ORAL		HERBALS	DRUG14Q3.txt
	7	C	MUCODYNE	1	ORAL		CARBOCYSTEINE	DRUG14Q3.txt
	8	C	CONTOMIN	1	ORAL		CHLORPROMAZINE	DRUG14Q3.txt
	9	C	SERENASE	1	ORAL		HALOPERIDOL	DRUG14Q3.txt
	10	C	AKINETON	1	ORAL		BIPERIDEN HYDROCHLORIDE	DRUG14Q3.txt
	11	C	GASTER	1	ORAL		FAMOTIDINE	DRUG14Q3.txt
	12	C	NORVASC	1	ORAL		AMLODIPINE BESYLATE	DRUG14Q3.txt
	13	C	ABILIFY	1	ORAL		ARIPIPRAZOLE	DRUG14Q3.txt
	14	C	DIOVAN	1	ORAL		VALSARTAN	DRUG14Q3.txt
	15	C	BENZALIN	1	ORAL		NITRAZEPAM	DRUG14Q3.txt
	16	C	HIRNAMIN LEVOPROMAZINE MALEATE	2	ORAL			DRUG14Q3.txt
	1	PS	RISPERDAL	1	ORAL			DRUG14Q2.txt
	2	C	SODIUM VALPROATE	1	ORAL			DRUG14Q2.txt
	3	C	LAMOTRIGINE	1	ORAL			DRUG14Q2.txt
	4	C	CLONAZEPAM	1	ORAL			DRUG14Q2.txt
	1	PS	RISPERDAL	1	ORAL			DRUG14Q2.txt
	2	SS	RISPERDAL	1	ORAL			DRUG14Q2.txt
	1	PS	RISPERIDONE	1	UNKNOWN			DRUG14Q2.txt
	1	PS	RISPERDAL	1	ORAL			DRUG14Q2.txt
	2	SS	RISPERDAL	1	ORAL			DRUG14Q2.txt
	3	SS	RISPERDAL	1	ORAL			DRUG14Q2.txt
	4	I	TREVILOR	1	UNKNOWN			DRUG14Q2.txt
	5	I	TREVILOR	1	UNKNOWN			DRUG14Q2.txt
	6	I	TREVILOR	1	UNKNOWN			DRUG14Q2.txt
	7	I	TREVILOR	1	UNKNOWN			DRUG14Q2.txt
	8	I	TREVILOR	1	UNKNOWN			DRUG14Q2.txt
	9	SS	TAVOR	1	UNKNOWN			DRUG14Q2.txt
	1	PS	RISPERDAL	1	ORAL			DRUG14Q2.txt
	2	C	DIPHENHYDRAMINE	1				DRUG14Q2.txt
	3	C	DOCUSATE	1				DRUG14Q2.txt
	4	C	VALPROIC ACID	1				DRUG14Q2.txt
	5	C	PAROXETINE	1				DRUG14Q2.txt
	6	C	LEVOTHYROXINE	1				DRUG14Q2.txt
	7	C	PROPRANOLOL	1				DRUG14Q2.txt
	8	C	GABAPENTIN	1				DRUG14Q2.txt
	9	C	HYDROCHLOROTHIAZIDE	1				DRUG14Q2.txt
	10	C	ENALAPRIL	1				DRUG14Q2.txt
	1	PS	RISPERDAL	1	ORAL			DRUG14Q2.txt
	2	SS	TRAZODON	1	ORAL			DRUG14Q2.txt
	3	SS	NEUROCIL	1	ORAL			DRUG14Q2.txt
	4	SS	NEUROCIL	1	ORAL			DRUG14Q2.txt
	5	SS	NEUROCIL	1	ORAL			DRUG14Q2.txt
	6	SS	ZOPICLON	1	ORAL			DRUG14Q2.txt
	7	SS	ZYPREXA	1	ORAL			DRUG14Q2.txt
	8	SS	ZYPREXA	1	ORAL			DRUG14Q2.txt
	9	SS	ZYPREXA	1	ORAL			DRUG14Q2.txt
	10	C	SERTRALINE	1	ORAL			DRUG14Q2.txt
	1	PS	RISPERDAL	1	ORAL		RISPERIDONE	DRUG14Q3.txt
	2	SS	PREDNISOLONE	1	ORAL		PREDNISOLONE	DRUG14Q3.txt
	3	SS	PREDNISOLONE	1	ORAL		PREDNISOLONE	DRUG14Q3.txt
	4	SS	PREDNISOLONE	1	ORAL		PREDNISOLONE	DRUG14Q3.txt
	5	SS	PREDNISOLONE	1	ORAL		PREDNISOLONE	DRUG14Q3.txt
	6	SS	PREDNISOLONE	1	ORAL		PREDNISOLONE	DRUG14Q3.txt
	7	SS	PREDNISOLONE	1	ORAL		PREDNISOLONE	DRUG14Q3.txt
	8	SS	PREDNISOLONE	1	ORAL		PREDNISOLONE	DRUG14Q3.txt
	9	SS	EXELON	1	TRANSDERMAL		RIVASTIGMINE TARTRATE	DRUG14Q3.txt
	10	SS	EXELON	1	TRANSDERMAL		RIVASTIGMINE TARTRATE	DRUG14Q3.txt
	11	C	METHIZOL	2	ORAL			DRUG14Q3.txt
	12	C	ATMADISC	1	ORAL	DOSE:50 UG/100 UG	FLUTICASONE PROPIONATE SALMETEROL XINAFOATE	DRUG14Q3.txt
	13	C	INEGY	1	ORAL	10MG/20MG	EZETIMIBE SIMVASTATIN	DRUG14Q3.txt
	14	C	INEGY	1	ORAL	DOSE:10/20 MG	EZETIMIBE SIMVASTATIN	DRUG14Q3.txt
	15	C	NOVAMINSULFON	1	ORAL		METAMIZOLE	DRUG14Q3.txt
	16	C	NOVAMINSULFON	1	ORAL		METAMIZOLE	DRUG14Q3.txt
	17	C	NOVAMINSULFON	1	ORAL		METAMIZOLE	DRUG14Q3.txt
	1	PS	RISPERIDONE	1	UNKNOWN			DRUG14Q2.txt
	2	SS	FLUPHENAZINE DECANOATE	1	UNKNOWN			DRUG14Q2.txt
	3	C	SODIUM VALPROATE	1	ORAL			DRUG14Q2.txt
	4	C	RHYTHMY	1	ORAL			DRUG14Q2.txt
	5	C	MAGMITT	1	ORAL			DRUG14Q2.txt
	1	PS	RISPERDAL	1	ORAL			DRUG14Q2.txt
	2	SS	RISPERDAL	1	ORAL			DRUG14Q2.txt
	3	SS	DEPAKINE	1	ORAL			DRUG14Q2.txt
	4	C	ASPIRIN	1	ORAL			DRUG14Q2.txt
	5	C	AMARYL	1	ORAL			DRUG14Q2.txt
	6	C	JANUVIA	1	ORAL			DRUG14Q2.txt
	7	C	METFIN	1	ORAL			DRUG14Q2.txt
	8	C	EUTHYROX	1	ORAL			DRUG14Q2.txt
	9	C	DALMADORM	1	ORAL			DRUG14Q2.txt
	1	PS	RISPERIDONE	1	ORAL		RISPERIDONE	DRUG14Q3.txt
	2	SS	RISPERIDONE	1	ORAL		RISPERIDONE	DRUG14Q3.txt
	1	PS	RISPERIDONE	1	ORAL	MEAN DOSE OF 5.2 MG/ DAY IN MALE PATIENTS AND 4.7 MG/ DAY IN FEMALE PATIENTS		DRUG14Q2.txt
	2	SS	RISPERIDONE	1	ORAL	MEAN DOSE OF 5.2 MG/ DAY IN MALE PATIENTS AND 4.7 MG/ DAY IN FEMALE PATIENTS		DRUG14Q2.txt
	3	SS	RISPERIDONE	1	ORAL	MEAN DOSE OF 5.2 MG/ DAY IN MALE PATIENTS AND 4.7 MG/ DAY IN FEMALE PATIENTS		DRUG14Q2.txt
	1	PS	RISPERIDONE UNKNOWN	1	UNKNOWN	3 MG, DAILY		DRUG14Q2.txt
	1	PS	RISPERDAL FLAS	1	ORAL			DRUG14Q2.txt
	2	SS	DEPRAX	1	ORAL			DRUG14Q2.txt
	3	C	AMOXICILLIN CLAVULANIC ACID	1	UNKNOWN			DRUG14Q2.txt
	1	PS	RISPERIDONE	1	ORAL			DRUG14Q2.txt
	1	PS	RISPERDAL	1	ORAL			DRUG14Q2.txt
	2	C	RIVOTRIL	1	UNKNOWN			DRUG14Q2.txt
	1	PS	RISPERIDONE	1	ORAL			DRUG14Q2.txt
	2	SS	BUTRANS	1	TRANSDERMAL			DRUG14Q2.txt
	3	C	LORAZEPAM	1				DRUG14Q2.txt
	4	C	PARACETAMOL	1				DRUG14Q2.txt
	5	C	PREGABALIN	1				DRUG14Q2.txt
	1	PS	RISPERDAL	1	ORAL			DRUG14Q2.txt
	2	SS	RISPERDAL	1	ORAL			DRUG14Q2.txt
	3	SS	RISPERDAL	1	ORAL	7-4 MG		DRUG14Q2.txt
	4	SS	RISPERDAL	1	ORAL			DRUG14Q2.txt
	5	SS	RISPERDAL	1	ORAL			DRUG14Q2.txt
	6	SS	RISPERDAL	1	ORAL			DRUG14Q2.txt
	7	SS	RISPERDAL	1	ORAL			DRUG14Q2.txt
	8	SS	RISPERDAL	1	ORAL			DRUG14Q2.txt
	9	SS	RISPERDAL	1	ORAL			DRUG14Q2.txt
	10	SS	RISPERDAL CONSTA	1	INTRAMUSCULAR			DRUG14Q2.txt
	11	SS	RISPERDAL CONSTA	1	INTRAMUSCULAR			DRUG14Q2.txt
	12	C	TAVOR	1	UNKNOWN			DRUG14Q2.txt
	13	C	TAVOR	1	UNKNOWN			DRUG14Q2.txt
	14	C	TAVOR	1	UNKNOWN			DRUG14Q2.txt
	15	C	TAVOR	1	UNKNOWN			DRUG14Q2.txt
	16	C	TAVOR	1	UNKNOWN			DRUG14Q2.txt
	17	C	ZYPREXA	1	UNKNOWN			DRUG14Q2.txt
	18	C	ZYPREXA	1	UNKNOWN			DRUG14Q2.txt
	19	C	ZYPREXA	1	UNKNOWN			DRUG14Q2.txt
	1	PS	RISPERDAL	1	ORAL			DRUG14Q2.txt
	1	PS	RISPERDAL	1	Unknown		RISPERIDONE	DRUG15Q2.txt
	2	SS	INVEGA SUSTENNA	1	Intramuscular		PALIPERIDONE PALMITATE	DRUG15Q2.txt
	1	PS	RISPERIDONE	1	ORAL			DRUG14Q2.txt
	2	C	TRAZODONE	1	ORAL			DRUG14Q2.txt
	3	C	PROZAC	1	ORAL			DRUG14Q2.txt
	4	C	ALENDRONATE	1	ORAL			DRUG14Q2.txt
	5	C	DICYCLOMINE	1	ORAL			DRUG14Q2.txt
	6	C	LOPERAMIDE	1	ORAL	THE FREQUENCY WAS AS NECESSARY		DRUG14Q2.txt
	7	C	OMEPRAZOLE	1	ORAL			DRUG14Q2.txt
	8	C	PROPANOL	1	ORAL			DRUG14Q2.txt
	9	C	SIMVASTATIN	1	ORAL			DRUG14Q2.txt
	1	PS	RISPERIDONE	1	ORAL	1MG IN THE MORNING, 2MG AT NIGHT		DRUG14Q2.txt
	2	SS	BUTRANS	1	TRANSDERMAL			DRUG14Q2.txt
	3	SS	BUTRANS	1	TRANSDERMAL			DRUG14Q2.txt
	4	C	PARACETAMOL	1	UNKNOWN			DRUG14Q2.txt
	5	C	PREGABALIN	1	UNKNOWN			DRUG14Q2.txt
	6	C	LORAZEPAM	1	UNKNOWN			DRUG14Q2.txt
	1	PS	RISPERDAL	1	ORAL			DRUG14Q2.txt
	2	SS	DICLOFENAC	1	ORAL			DRUG14Q2.txt
	3	SS	IBUPROFEN	1	ORAL			DRUG14Q2.txt
	1	PS	RISPERDAL CONSTA	1	INTRAMUSCULAR			DRUG14Q2.txt
	2	SS	INVEGA SUSTENNA	1	INTRAMUSCULAR			DRUG14Q2.txt
	1	PS	RISPERDAL CONSTA	1	INTRAMUSCULAR			DRUG14Q2.txt
	2	SS	RISPERDAL CONSTA	1	INTRAMUSCULAR			DRUG14Q2.txt
	3	SS	RISPERDAL CONSTA	1	INTRAMUSCULAR			DRUG14Q2.txt
	4	SS	RISPERDAL CONSTA	1	INTRAMUSCULAR			DRUG14Q2.txt
	1	PS	RISPERIDONE	1	ORAL		RISPERIDONE	DRUG14Q3.txt
	2	SS	HALOPERIDOL	1	UNKNOWN		HALOPERIDOL	DRUG14Q3.txt
	1	PS	RISPERIDONE	1	UNKNOWN	2MG/DAY		DRUG14Q2.txt
	1	PS	RISPERIDONE	1	UNKNOWN	2MG/DAY		DRUG14Q2.txt
	1	PS	RISPERIDONE	1	ORAL	1MG IN THE MORNING, 2MG AT NIGHT		DRUG14Q2.txt
	2	SS	BUTRANS	1	TRANSDERMAL			DRUG14Q2.txt
	3	C	LORAZEPAM	1				DRUG14Q2.txt
	4	C	PARACETAMOL	1				DRUG14Q2.txt
	5	C	PREGABALIN	1				DRUG14Q2.txt
	1	PS	RISPERIDONE RISPERIDONE	1	ORAL			DRUG14Q2.txt
	2	SS	BUTRANS BUPRENORPHINE	1	TRANSDERMAL	1 HOUR		DRUG14Q2.txt
	4	C	LORAZEPAM LORAZEPAM	1				DRUG14Q2.txt
	5	C	PARACETAMOL PARACETAMOL	1				DRUG14Q2.txt
	7	C	PREGABALIN PREGBALIN	2				DRUG14Q2.txt
	1	PS	RISPERIDONE UNKNOWN	1	UNKNOWN	5 MG, DAILY		DRUG14Q2.txt
	2	C	LEVOMEPROMAZINE	1	UNKNOWN	25 MG, UNKNOWN		DRUG14Q2.txt
	3	C	ZOPICLONE	1	UNKNOWN	7.5 MG, UNKNOWN		DRUG14Q2.txt
	1	PS	RISPERIDONE UNKNOWN	1	UNKNOWN	6 MG, DAILY		DRUG14Q2.txt
	2	C	SODIUM VALPROATE	1	UNKNOWN	400 MG, UNKNOWN		DRUG14Q2.txt
	1	PS	RISPERDAL	1	ORAL		RISPERIDONE	DRUG14Q3.txt
	2	SS	CARBOLITHIUM	1	ORAL		LITHIUM CARBONATE	DRUG14Q3.txt
	3	C	SIMVASTATIN	1	UNKNOWN		SIMVASTATIN	DRUG14Q3.txt
	1	PS	RISPERIDONE TEVA 3 MG	1	ORAL	3 MILLIGRAM DAILY;		DRUG14Q2.txt
	2	C	CLONAZEPAM	1				DRUG14Q2.txt
	1	PS	RISPERIDONE	1	ORAL	1MG IN THE MORNING, 2MG AT NIGHT		DRUG14Q2.txt
	2	SS	BUTRANS	1	TRANSDERMAL			DRUG14Q2.txt
	3	C	LORAZEPAM	1				DRUG14Q2.txt
	4	C	PARACETAMOL	1				DRUG14Q2.txt
	5	C	PREGABALIN	1				DRUG14Q2.txt
	1	PS	RISPERDAL	1	ORAL			DRUG14Q2.txt
	2	C	AKINETON	1	UNKNOWN			DRUG14Q2.txt
	3	C	ALLELOCK	1	ORAL			DRUG14Q2.txt
	1	PS	RISPERDAL CONSTA	1	INTRAMUSCULAR		RISPERIDONE	DRUG14Q3.txt
	2	SS	RISPERDAL CONSTA	1	INTRAMUSCULAR		RISPERIDONE	DRUG14Q3.txt
	3	SS	RISPERDAL CONSTA	1	INTRAMUSCULAR		RISPERIDONE	DRUG14Q3.txt
	4	SS	RISPERDAL CONSTA	1	INTRAMUSCULAR		RISPERIDONE	DRUG14Q3.txt
	5	C	LONASEN	1	ORAL		BLONANSERIN	DRUG14Q3.txt
	6	C	LONASEN	1	ORAL		BLONANSERIN	DRUG14Q3.txt
	7	C	LONASEN	1	ORAL		BLONANSERIN	DRUG14Q3.txt
	8	C	RISPERIDONE	1	ORAL		RISPERIDONE	DRUG14Q3.txt
	9	C	BROTIZOLAM	1	ORAL		BROTIZOLAM	DRUG14Q3.txt
	1	PS	RISPERDAL CONSTA	1	INTRAMUSCULAR			DRUG14Q2.txt
	1	PS	RISPERDAL	1	ORAL		RISPERIDONE	DRUG14Q3.txt
	1	PS	RISPERDAL CONSTA	1	INTRAMUSCULAR		RISPERIDONE	DRUG14Q3.txt
	2	SS	INVEGA	1	ORAL		PALIPERIDONE	DRUG14Q3.txt
	3	SS	PALIPERIDONE PALMITATE	1	INTRAMUSCULAR		PALIPERIDONE PALMITATE	DRUG14Q3.txt
	1	SS	RISPERDAL CONSTA	1	Intramuscular		RISPERIDONE	DRUG16Q2.txt
	2	SS	RISPERDAL CONSTA	1	Intramuscular		RISPERIDONE	DRUG16Q2.txt
	3	PS	RISPERDAL CONSTA	1	Intramuscular		RISPERIDONE	DRUG16Q2.txt
	1	PS	RISPERDAL CONSTA	1	INTRAMUSCULAR			DRUG14Q2.txt
	1	PS	RISPERIDONE	1	UNKNOWN			DRUG14Q2.txt
	2	SS	HALOPERIDOL	1	UNKNOWN			DRUG14Q2.txt
	3	SS	DICLOFENAC	1	UNKNOWN			DRUG14Q2.txt
	4	SS	IBUPROFEN	1	UNKNOWN			DRUG14Q2.txt
	5	SS	PARACETAMOL	1				DRUG14Q2.txt
	6	SS	ACETYLSALICYLIC ACID	1	UNKNOWN			DRUG14Q2.txt
	1	PS	RISPERDAL	1	UNKNOWN	6-7 TABLETS UNTIL THE NIGHT	RISPERIDONE	DRUG14Q4.txt
	1	PS	RISPERDAL	1	ORAL			DRUG14Q2.txt
	1	PS	RISPERDAL CONSTA	1	INTRAMUSCULAR			DRUG14Q2.txt
	1	PS	RISPERDAL CONSTA	1	INTRAMUSCULAR			DRUG14Q2.txt
	1	PS	RISPERDAL	1	ORAL			DRUG14Q2.txt
	2	SS	MINIAS	1	ORAL			DRUG14Q2.txt
	3	SS	MINIAS	1	ORAL			DRUG14Q2.txt
	1	PS	RISPERDAL	1	ORAL			DRUG14Q2.txt
	2	SS	RISPERDAL	1	ORAL			DRUG14Q2.txt
	1	PS	RISPERIDONE UNKNOWN	1	UNKNOWN	UNKNOWN		DRUG14Q2.txt
	2	SS	OLANZAPINE UNKNOWN	1	UNKNOWN	UNKNOWN		DRUG14Q2.txt
	1	PS	RISPERIDONE UNKNOWN	1	ORAL	0.75 MG, BID		DRUG14Q2.txt
	1	PS	RISPERIDONE	1	UNKNOWN			DRUG14Q2.txt
	2	SS	RISPERIDONE	1	UNKNOWN			DRUG14Q2.txt
	3	SS	RISPERIDONE	1	UNKNOWN			DRUG14Q2.txt
	1	PS	RISPERDAL	1	ORAL		RISPERIDONE	DRUG14Q3.txt
	2	SS	RISPERDAL	1	ORAL		RISPERIDONE	DRUG14Q3.txt
	3	SS	RISPERIDONE	1	ORAL		RISPERIDONE	DRUG14Q3.txt
	4	SS	RISPERIDONE	1	ORAL		RISPERIDONE	DRUG14Q3.txt
	1	PS	RISPERDAL	1	ORAL			DRUG14Q2.txt
	2	SS	SEROQUEL	1	ORAL	6 TABLETS		DRUG14Q2.txt
	3	SS	DOMINAL	1	ORAL	6 TABLETS		DRUG14Q2.txt
	4	SS	ALCOHOL	1	ORAL			DRUG14Q2.txt
	1	PS	RISPERDAL	1	ORAL			DRUG14Q2.txt
	1	PS	RISPERDAL	1	ORAL			DRUG14Q2.txt
	2	SS	RISPERDAL	1	ORAL			DRUG14Q2.txt
	3	SS	DOMINAL	1	ORAL	PATIENT TOOK TOTAL DOSE OF 160 MG IN ONE DAY		DRUG14Q2.txt
	4	SS	BROMAZEPAM	1	ORAL	IT WAS UNKNOWN THE COMPLETE DOSE WASS TAKEN.		DRUG14Q2.txt
	1	PS	RISPERIDONE	1				DRUG14Q2.txt
	1	PS	RISPERDAL CONSTA	1	INTRAMUSCULAR			DRUG14Q2.txt
	1	PS	RISPERDAL	1	ORAL		RISPERIDONE	DRUG14Q4.txt
	2	SS	RISPERDAL	1	ORAL		RISPERIDONE	DRUG14Q4.txt
	3	SS	RISPERDAL	1	ORAL		RISPERIDONE	DRUG14Q4.txt
	4	SS	RISPERDAL	1	ORAL		RISPERIDONE	DRUG14Q4.txt
	1	PS	RISPERDAL	1	ORAL		RISPERIDONE	DRUG14Q3.txt
	2	SS	RISPERDAL	1	ORAL		RISPERIDONE	DRUG14Q3.txt
	1	PS	RISPERIDONE MYLAN	1	ORAL	6 ML,QD	RISPERIDONE	DRUG14Q4.txt
	1	PS	RISPERDAL CONSTA	1	INTRAMUSCULAR		RISPERIDONE	DRUG14Q3.txt
	1	PS	RISPERIDONE	1				DRUG14Q2.txt
	1	PS	RISPERDAL CONSTA	1	INTRAMUSCULAR		RISPERIDONE	DRUG14Q3.txt
	1	PS	RISPERDAL	1	ORAL	PATIENT TOOK 18 RISPERIDONE TABLETS OF 3 MG	RISPERIDONE	DRUG14Q3.txt
	2	SS	SEROQUEL	1	ORAL	10 TABLETS OF SEROQUEL 400 MG	QUETIAPINE FUMARATE	DRUG14Q3.txt
	3	SS	PARACETAMOL	1	ORAL	18 TABLETS	ACETAMINOPHEN	DRUG14Q3.txt
	1	PS	RISPERIDONE	1	ORAL		RISPERIDONE	DRUG14Q3.txt
	1	PS	RISPERDAL CONSTA	1	INTRAMUSCULAR		RISPERIDONE	DRUG14Q3.txt
	2	SS	RISPERIDONE	1	ORAL		RISPERIDONE	DRUG14Q3.txt
	1	PS	RISPERDAL	1	Oral		RISPERIDONE	DRUG16Q2.txt
	2	SS	RISPERIDAL	1	Oral		RISPERIDONE	DRUG16Q2.txt
	3	SS	HALOSTEN	1	Oral		HALOPERIDOL	DRUG16Q2.txt
	1	PS	RISPERDAL	1	ORAL		RISPERIDONE	DRUG14Q3.txt
	2	SS	RISPERDAL	1	ORAL		RISPERIDONE	DRUG14Q3.txt
	3	C	MAGNESIUM SULFATE	1	INTRAVENOUS		MAGNESIUM SULFATE	DRUG14Q3.txt
	4	C	POLAPREZINC	2	ORAL			DRUG14Q3.txt
	5	C	GASTER	1	ORAL		FAMOTIDINE	DRUG14Q3.txt
	6	C	FERROMIA	1	ORAL		FERROUS CITRATE	DRUG14Q3.txt
	7	C	CALONAL	1	ORAL		ACETAMINOPHEN	DRUG14Q3.txt
	8	C	WARFARIN	1	ORAL		WARFARIN	DRUG14Q3.txt
	9	C	VANCOMYCIN HYDROCHLORIDE	1	ORAL		VANCOMYCIN HYDROCHLORIDE	DRUG14Q3.txt
	10	C	SEROQUEL	1	ORAL		QUETIAPINE FUMARATE	DRUG14Q3.txt
	11	C	ZOSYN	1	INTRAVENOUS		PIPERACILLIN SODIUM TAZOBACTAM SODIUM	DRUG14Q3.txt
	12	C	TAKEPRON	1	ORAL		LANSOPRAZOLE	DRUG14Q3.txt
	13	C	VANCOMYCIN HYDROCHLORIDE	1	INTRAVENOUS DRIP		VANCOMYCIN HYDROCHLORIDE	DRUG14Q3.txt
	1	PS	RISPERIDONE	1	UNKNOWN		RISPERIDONE	DRUG14Q3.txt
	2	SS	RISPERIDONE	1	UNKNOWN		RISPERIDONE	DRUG14Q3.txt
	3	SS	RISPERIDONE	1	UNKNOWN		RISPERIDONE	DRUG14Q3.txt
	4	SS	DONEPEZIL	1	UNKNOWN		DONEPEZIL	DRUG14Q3.txt
	5	SS	VENLAFAXINE	1	UNKNOWN		VENLAFAXINE HYDROCHLORIDE	DRUG14Q3.txt
	6	SS	VENLAFAXINE	1	UNKNOWN		VENLAFAXINE HYDROCHLORIDE	DRUG14Q3.txt
	7	C	MEMANTINE	1	UNKNOWN		MEMANTINE	DRUG14Q3.txt
	8	C	MEMANTINE	1	UNKNOWN		MEMANTINE	DRUG14Q3.txt
	1	PS	RISPERDAL	1	ORAL		RISPERIDONE	DRUG14Q3.txt
	2	I	TIROSINT	1	ORAL		LEVOTHYROXINE SODIUM	DRUG14Q3.txt
	1	PS	RISPERDAL	1	ORAL		RISPERIDONE	DRUG14Q3.txt
	2	C	LIMAS	1	ORAL		LITHIUM CARBONATE	DRUG14Q3.txt
	3	C	TASMOLIN	1	ORAL		BIPERIDEN	DRUG14Q3.txt
	4	C	DORAL	1	ORAL		QUAZEPAM	DRUG14Q3.txt
	5	C	BENZALIN	1	ORAL		NITRAZEPAM	DRUG14Q3.txt
	1	PS	RISPERDAL CONSTA	1	INTRAMUSCULAR		RISPERIDONE	DRUG14Q3.txt
	2	SS	RISPERDAL CONSTA	1	INTRAMUSCULAR		RISPERIDONE	DRUG14Q3.txt
	3	SS	DIVALPROEX	1	ORAL		DIVALPROEX SODIUM	DRUG14Q3.txt
	1	PS	RISPERDAL	1	ORAL		RISPERIDONE	DRUG14Q3.txt
	2	SS	RISPERDAL	1	ORAL		RISPERIDONE	DRUG14Q3.txt
	3	C	OXYCONTIN	1	ORAL		OXYCODONE HYDROCHLORIDE	DRUG14Q3.txt
	4	C	PRIMPERAN	1	UNKNOWN		METOCLOPRAMIDE HYDROCHLORIDE	DRUG14Q3.txt
	5	C	SENNOSIDE	1	ORAL		SENNOSIDES	DRUG14Q3.txt
	6	C	CONTOMIN	1	UNKNOWN		CHLORPROMAZINE	DRUG14Q3.txt
	7	C	BENZALIN	1	ORAL		NITRAZEPAM	DRUG14Q3.txt
	8	C	OXYNORM	1	ORAL		OXYCODONE HYDROCHLORIDE	DRUG14Q3.txt
	1	PS	RISPERDAL	1	ORAL		RISPERIDONE	DRUG14Q3.txt
	2	SS	HALDOL	1	ORAL		HALOPERIDOL	DRUG14Q3.txt
	3	SS	GABAPENTIN	1	ORAL		GABAPENTIN	DRUG14Q3.txt
	4	SS	GABAPENTIN	1	ORAL		GABAPENTIN	DRUG14Q3.txt
	1	PS	RISPERDAL	1	UNKNOWN		RISPERIDONE	DRUG14Q3.txt
	2	SS	RISPERDAL	1	UNKNOWN		RISPERIDONE	DRUG14Q3.txt
	3	SS	RISPERDAL	1	UNKNOWN		RISPERIDONE	DRUG14Q3.txt
	4	SS	RISPERDAL	1	UNKNOWN		RISPERIDONE	DRUG14Q3.txt
	5	SS	RISPERDAL	1	UNKNOWN	2-3 MG	RISPERIDONE	DRUG14Q3.txt
	6	SS	CIPRALEX	1	UNKNOWN		ESCITALOPRAM OXALATE	DRUG14Q3.txt
	7	SS	CIPRALEX	1	UNKNOWN		ESCITALOPRAM OXALATE	DRUG14Q3.txt
	8	SS	TRITTICO	1	UNKNOWN		TRAZODONE HYDROCHLORIDE	DRUG14Q3.txt
	1	PS	RISPERDAL	1	ORAL		RISPERIDONE	DRUG14Q3.txt
	2	SS	RISPERDAL	1	ORAL		RISPERIDONE	DRUG14Q3.txt
	1	PS	RISPERDAL CONSTA	1	INTRAMUSCULAR		RISPERIDONE	DRUG14Q3.txt
	1	PS	RISPERIDONE	1	UNKNOWN		RISPERIDONE	DRUG14Q3.txt
	2	SS	HALOPERIDOL	1	UNKNOWN		HALOPERIDOL	DRUG14Q3.txt
	3	SS	OLANZAPINE	1	UNKNOWN		OLANZAPINE	DRUG14Q3.txt
	4	SS	QUETIAPINE	1	UNKNOWN		QUETIAPINE	DRUG14Q3.txt
	5	SS	CHLORPROMAZINE	1	UNKNOWN		CHLORPROMAZINE	DRUG14Q3.txt
	6	SS	THIORIDAZINE	1	UNKNOWN		THIORIDAZINE	DRUG14Q3.txt
	1	PS	RISPERDAL CONSTA	1	INTRAMUSCULAR		RISPERIDONE	DRUG14Q3.txt
	1	PS	RISPERDAL	1	ORAL		RISPERIDONE	DRUG14Q3.txt
	2	SS	RISPERDAL	1	ORAL		RISPERIDONE	DRUG14Q3.txt
	1	PS	RISPERDAL CONSTA	1	INTRAMUSCULAR		RISPERIDONE	DRUG14Q3.txt
	2	SS	RISPERDAL	1	ORAL		RISPERIDONE	DRUG14Q3.txt
	1	PS	RISPERIDONE	1	ORAL		RISPERIDONE	DRUG14Q3.txt
	2	SS	BUTRANS	1	TRANSDERMAL		BUPRENORPHINE	DRUG14Q3.txt
	4	C	LORAZEPAM LORAZEPAM	1			LORAZEPAM	DRUG14Q3.txt
	6	C	PARACETAMOL PARACETAMOL	1			ACETAMINOPHEN	DRUG14Q3.txt
	8	C	PREGABALIN PREGABALIN	1			PREGABALIN	DRUG14Q3.txt
	1	PS	RISPERIDONE	1	UNKNOWN	0.5 MG, DAILY	RISPERIDONE	DRUG14Q3.txt
	2	SS	RISPERIDONE	1	UNKNOWN	1 MG, HS	RISPERIDONE	DRUG14Q3.txt
	3	SS	RISPERIDONE	1	UNKNOWN	1.5 MG, DAILY	RISPERIDONE	DRUG14Q3.txt
	4	SS	VENLAFAXINE HYDROCHLORIDE	1	UNKNOWN	75 MG, DAILY	VENLAFAXINE HYDROCHLORIDE	DRUG14Q3.txt
	5	SS	VENLAFAXINE HYDROCHLORIDE	1	UNKNOWN	150 MG, DAILY	VENLAFAXINE HYDROCHLORIDE	DRUG14Q3.txt
	6	C	DONEPEZIL HYDROCHLORIDE	1	UNKNOWN	5 MG, DAILY	DONEPEZIL HYDROCHLORIDE	DRUG14Q3.txt
	7	C	MEMANTINE	1	UNKNOWN	20 MG, DAILY	MEMANTINE	DRUG14Q3.txt
	1	PS	RISPERDAL CONSTA	1	INTRAMUSCULAR		RISPERIDONE	DRUG14Q3.txt
	2	SS	RISPERDAL CONSTA	1	INTRAMUSCULAR		RISPERIDONE	DRUG14Q3.txt
	3	SS	RISPERDAL CONSTA	1	INTRAMUSCULAR		RISPERIDONE	DRUG14Q3.txt
	4	SS	RISPERDAL CONSTA	1	INTRAMUSCULAR		RISPERIDONE	DRUG14Q3.txt
	5	SS	RISPERDAL CONSTA	1	INTRAMUSCULAR		RISPERIDONE	DRUG14Q3.txt
	6	SS	RISPERDAL	1	ORAL		RISPERIDONE	DRUG14Q3.txt
	7	C	HIBERNA	1	ORAL		PROMETHAZINE HYDROCHLORIDE	DRUG14Q3.txt
	8	C	CERCINE	1	ORAL		DIAZEPAM	DRUG14Q3.txt
	9	C	BENZALIN	1	ORAL		NITRAZEPAM	DRUG14Q3.txt
	10	C	CONTOMIN	1	ORAL		CHLORPROMAZINE	DRUG14Q3.txt
	11	C	DEPAKENE	1	ORAL		VALPROIC ACID	DRUG14Q3.txt
	1	PS	RISPERDAL	1	ORAL		RISPERIDONE	DRUG14Q3.txt
	2	C	LUVOX	1	ORAL		FLUVOXAMINE MALEATE	DRUG14Q3.txt
	3	C	ALLELOCK	1	ORAL		OLOPATADINE HYDROCHLORIDE	DRUG14Q3.txt
	1	PS	RISPERDAL	1	UNKNOWN		RISPERIDONE	DRUG14Q3.txt
	1	PS	RISPERDAL CONSTA	1	INTRAMUSCULAR		RISPERIDONE	DRUG14Q3.txt
	2	C	BENZODIAZEPINES NOS	1	UNKNOWN		BENZODIAZEPINE	DRUG14Q3.txt
	1	PS	RISPERIDONE TABLETS USP	1	Oral	1 MG,QD	RISPERIDONE	DRUG16Q1.txt
	2	SS	RISPERIDONE TABLETS USP	1			RISPERIDONE	DRUG16Q1.txt
	3	C	AMLODIPINE BESYLATE	1	Oral	10 MG,QD	AMLODIPINE BESYLATE	DRUG16Q1.txt
	4	C	ATORVASTATIN	1	Oral	10 MG,QD	ATORVASTATIN	DRUG16Q1.txt
	5	C	BENAZEPRIL	1	Oral	40 MG,QD	BENAZEPRIL HYDROCHLORIDE	DRUG16Q1.txt
	6	C	METFORMIN HYDROCHLORIDE	1			METFORMIN HYDROCHLORIDE	DRUG16Q1.txt
	7	C	PROPRANOLOL	1	Unknown	UNK	PROPRANOLOL PROPRANOLOL HYDROCHLORIDE	DRUG16Q1.txt
	1	PS	RISPERDAL	1	ORAL		RISPERIDONE	DRUG14Q3.txt
	1	PS	RISPERIDONE TEVA 3 MG	1	ORAL		RISPERIDONE	DRUG14Q3.txt
	1	PS	RISPERDAL	1	ORAL		RISPERIDONE	DRUG14Q3.txt
	1	PS	RISPERDAL	1	ORAL		RISPERIDONE	DRUG14Q3.txt
	2	SS	RISPERDAL	1	ORAL		RISPERIDONE	DRUG14Q3.txt
	3	SS	DESYREL	1	ORAL		TRAZODONE HYDROCHLORIDE	DRUG14Q3.txt
	1	PS	RISPERDAL	1	ORAL		RISPERIDONE	DRUG14Q3.txt
	2	SS	RISPERDAL	1	ORAL		RISPERIDONE	DRUG14Q3.txt
	3	SS	ZYPADHERA	1	INTRAMUSCULAR		OLANZAPINE PAMOATE	DRUG14Q3.txt
	4	C	CARBOLITHIUM	1	ORAL		LITHIUM CARBONATE	DRUG14Q3.txt
	1	PS	RISPERDAL CONSTA	1	INTRAMUSCULAR		RISPERIDONE	DRUG14Q3.txt
	2	SS	RISPERDAL	1	UNKNOWN		RISPERIDONE	DRUG14Q3.txt
	1	PS	RISPERIDONE	1	ORAL		RISPERIDONE	DRUG14Q3.txt
	2	C	ALENDRONATE	1			ALENDRONATE SODIUM	DRUG14Q3.txt
	3	C	ASPIRIN	1			ASPIRIN	DRUG14Q3.txt
	4	C	CALCIUM AND CHOLECALCIFEROL	2				DRUG14Q3.txt
	5	C	SIMVASTATIN	1			SIMVASTATIN	DRUG14Q3.txt
	1	PS	RISPERDAL CONSTA	1	INTRAMUSCULAR		RISPERIDONE	DRUG14Q3.txt
	2	SS	HALOMONTH	1	INTRAMUSCULAR		HALOPERIDOL DECANOATE	DRUG14Q3.txt
	3	SS	ARIPIPRAZOLE	1	ORAL		ARIPIPRAZOLE	DRUG14Q3.txt
	4	SS	AKINETON	1	UNKNOWN		BIPERIDEN HYDROCHLORIDE	DRUG14Q3.txt
	5	SS	MYSLEE	1	ORAL		ZOLPIDEM TARTRATE	DRUG14Q3.txt
	6	SS	ROHYPNOL	1	UNKNOWN		FLUNITRAZEPAM	DRUG14Q3.txt
	7	SS	PYRETHIA	1	UNKNOWN		PROMETHAZINE HYDROCHLORIDE	DRUG14Q3.txt
	1	PS	RISPERDAL	1	Unknown	2.5 /-1.6 mg/day	RISPERIDONE	DRUG22Q4.txt
	2	SS	ARIPIPRAZOLE	1	Unknown	7.5 +- 2.4 mg/d	ARIPIPRAZOLE	DRUG22Q4.txt
	1	PS	RISPERDAL CONSTA	1	INTRAMUSCULAR		RISPERIDONE	DRUG14Q3.txt
	2	SS	INVEGA SUSTENNA	1	INTRAMUSCULAR		PALIPERIDONE PALMITATE	DRUG14Q3.txt
	1	PS	RISPERIDONE	1	ORAL		RISPERIDONE	DRUG14Q3.txt
	1	PS	RISPERIDONE	1	ORAL		RISPERIDONE	DRUG14Q3.txt
	1	PS	RISPERDAL	1	ORAL		RISPERIDONE	DRUG14Q3.txt
	2	SS	RISPERDAL	1	ORAL		RISPERIDONE	DRUG14Q3.txt
	1	PS	RISPERDAL CONSTA	1	INTRAMUSCULAR		RISPERIDONE	DRUG14Q3.txt
	1	PS	RISPERIDONE	1	ORAL		RISPERIDONE	DRUG14Q3.txt
	3	C	ALENDRONIC ACID ALENDRONIC ACID	1			ALENDRONIC ACID	DRUG14Q3.txt
	5	C	ASPIRIN ACETYLSALICYLIC ACID	1			ASPIRIN	DRUG14Q3.txt
	7	C	SIMVASTATIN SIMVASTATIN	1			SIMVASTATIN	DRUG14Q3.txt
	1	PS	RISPERIDONE TEVA 2 MG	1	ORAL	2 MILLIGRAM DAILY;	RISPERIDONE	DRUG14Q4.txt
	1	PS	RISPERDAL	1	ORAL		RISPERIDONE	DRUG14Q4.txt
	2	SS	RISPERDAL	1	ORAL		RISPERIDONE	DRUG14Q4.txt
	3	SS	RISPERDAL	1	ORAL	END DATE: 15TH OR 20TH MAY-2013.	RISPERIDONE	DRUG14Q4.txt
	4	SS	RISPERDAL	1	ORAL	START DATE: 15 OR 20TH MAY-2013.	RISPERIDONE	DRUG14Q4.txt
	1	PS	RISPERDAL CONSTA	1	INTRAMUSCULAR		RISPERIDONE	DRUG14Q4.txt
	2	SS	XENICAL	1	UNKNOWN		ORLISTAT	DRUG14Q4.txt
	1	PS	RISPERDAL	1	ORAL		RISPERIDONE	DRUG14Q3.txt
	2	SS	QUETIAPINE	1	UNKNOWN		QUETIAPINE	DRUG14Q3.txt
	3	SS	IBUPROFEN	1	ORAL	19 TABLETS	IBUPROFEN	DRUG14Q3.txt
	4	SS	RED WINE EXTRACT	1	UNKNOWN		DIETARY SUPPLEMENT	DRUG14Q3.txt
	1	PS	RISPERIDONE	1	ORAL	0.4MG Q HS PO	RISPERIDONE	DRUG14Q3.txt
	1	PS	RISPERIDONE	1	ORAL		RISPERIDONE	DRUG14Q3.txt
	1	PS	RISPERIDONE	1	UNKNOWN		RISPERIDONE	DRUG14Q3.txt
	2	SS	HALOPERIDOL	1	UNKNOWN		HALOPERIDOL	DRUG14Q3.txt
	3	SS	HALOPERIDOL DECANOATE	1	UNKNOWN		HALOPERIDOL DECANOATE	DRUG14Q3.txt
	4	SS	RISPERIDONE	1	INTRAMUSCULAR		RISPERIDONE	DRUG14Q3.txt
	5	SS	PALIPERIDONE PALMITATE	1	INTRAMUSCULAR		PALIPERIDONE PALMITATE	DRUG14Q3.txt
	6	SS	OLANZAPINE	1	UNKNOWN		OLANZAPINE	DRUG14Q3.txt
	7	SS	ARIPIPRAZOLE	1	UNKNOWN		ARIPIPRAZOLE	DRUG14Q3.txt
	8	SS	QUETIAPINE	1	UNKNOWN		QUETIAPINE	DRUG14Q3.txt
	9	SS	PERPHENAZINE	1	UNKNOWN		PERPHENAZINE	DRUG14Q3.txt
	10	SS	ZIPRASIDONE	1	UNKNOWN		ZIPRASIDONE	DRUG14Q3.txt
	11	SS	FLUPHENAZINE	1	UNKNOWN		FLUPHENAZINE	DRUG14Q3.txt
	12	SS	FLUPHENAZINE DECANOATE	1	UNKNOWN		FLUPHENAZINE DECANOATE	DRUG14Q3.txt
	13	SS	LOXAPINE	1	UNKNOWN		LOXAPINE	DRUG14Q3.txt
	14	SS	THIOTHIXENE	1	UNKNOWN		THIOTHIXENE	DRUG14Q3.txt
	15	SS	LURASIDONE	1	UNKNOWN		LURASIDONE	DRUG14Q3.txt
	16	SS	CLOZAPINE	1	UNKNOWN		CLOZAPINE	DRUG14Q3.txt
	1	PS	RISPERIDONE MYLAN GENERICS ITALIA	1	ORAL	5 MG DAILY	RISPERIDONE	DRUG14Q3.txt
	1	PS	RISPERIDONE MYLAN GENERICS ITALIA	1	ORAL	3 MG DAILY	RISPERIDONE	DRUG14Q4.txt
	1	PS	RISPERDAL	1	ORAL		RISPERIDONE	DRUG14Q3.txt
	3	C	LITHIUM	1			LITHIUM CARBONATE	DRUG14Q3.txt
	1	PS	RISPERDAL	1	ORAL		RISPERIDONE	DRUG14Q3.txt
	1	PS	RISPERDAL CONSTA	1	INTRAMUSCULAR		RISPERIDONE	DRUG14Q3.txt
	2	SS	PAXIL	1	ORAL		PAROXETINE HYDROCHLORIDE	DRUG14Q3.txt
	3	SS	BENZALIN	1	ORAL		NITRAZEPAM	DRUG14Q3.txt
	1	PS	RISPERDAL CONSTA	1	INTRAMUSCULAR		RISPERIDONE	DRUG14Q3.txt
	1	PS	RISPERDAL	1	ORAL	4 MG (2 PILLS OF 2 MG) ?QHS/BEDTIME?ORAL	RISPERIDONE	DRUG14Q3.txt
	3	C	KLONOPIN	1			CLONAZEPAM	DRUG14Q3.txt
	5	C	TRIFLUOPERAZINE	1			TRIFLUOPERAZINE TRIFLUOPERAZINE HYDROCHLORIDE	DRUG14Q3.txt
	7	C	GEODON	1			ZIPRASIDONE HYDROCHLORIDE ZIPRASIDONE MESYLATE	DRUG14Q3.txt
	9	C	ALBUTEROL HFA INHALER	2				DRUG14Q3.txt
	11	C	DEPAKOTE	1			DIVALPROEX SODIUM	DRUG14Q3.txt
	1	PS	RISPERIDONE	1	UNKNOWN		RISPERIDONE	DRUG14Q3.txt
	1	PS	RISPERIDONE	1	UNKNOWN		RISPERIDONE	DRUG14Q3.txt
	1	PS	RISPERDAL CONSTA	1	INTRAMUSCULAR		RISPERIDONE	DRUG14Q4.txt
	1	PS	RISPERDAL	1	ORAL		RISPERIDONE	DRUG14Q3.txt
	2	SS	RISPERDAL	1	ORAL		RISPERIDONE	DRUG14Q3.txt
	1	PS	RISPERIDONE	1	ORAL	6 MG,BID	RISPERIDONE	DRUG14Q3.txt
	2	SS	RISPERIDONE	1	ORAL	2 MG,BID	RISPERIDONE	DRUG14Q3.txt
	3	SS	ZAPONEX	1	ORAL	UNK	CLOZAPINE	DRUG14Q3.txt
	4	SS	ZAPONEX	1	ORAL	300 MG,QD	CLOZAPINE	DRUG14Q3.txt
	5	C	EPILIM	1	ORAL	1 G,BID	VALPROATE SODIUM	DRUG14Q3.txt
	6	C	KWELLS	1	ORAL	300 ?G,QD	SCOPOLAMINE HYDROBROMIDE	DRUG14Q3.txt
	7	C	LORAZEPAM	1		UNK	LORAZEPAM	DRUG14Q3.txt
	1	PS	RISPERDAL CONSTA	1	INTRAMUSCULAR		RISPERIDONE	DRUG14Q3.txt
	2	C	EPILIM	1	UNKNOWN		VALPROATE SODIUM	DRUG14Q3.txt
	1	PS	RISPERDAL CONSTA	1	INTRAMUSCULAR		RISPERIDONE	DRUG14Q3.txt
	1	PS	RISPERIDONE	1		UNKNOWN	RISPERIDONE	DRUG14Q3.txt
	2	SS	ONDANSETRON	1			ONDANSETRON	DRUG14Q3.txt
	3	SS	DIVALPROEX VALPROATE UNKNOWN UNKNOWN	1			DIVALPROEX SODIUM	DRUG14Q3.txt
	4	SS	OLANZAPINE OLANZAPINE	1			OLANZAPINE	DRUG14Q3.txt
	5	SS	CLONAZEPAM	1			CLONAZEPAM	DRUG14Q3.txt
	6	SS	LITHIUM	1			LITHIUM CARBONATE	DRUG14Q3.txt
	1	PS	RISPERDAL	1	ORAL	20 TABLETS (4MG EACH)	RISPERIDONE	DRUG14Q3.txt
	1	PS	RISPERIDONE WATSON LABORATORIES	1	UNKNOWN	6 MG, DAILY	RISPERIDONE	DRUG14Q3.txt
	2	I	RISPERIDONE WATSON LABORATORIES	1	UNKNOWN	0.5 MG, DAILY	RISPERIDONE	DRUG14Q3.txt
	3	I	RISPERIDONE WATSON LABORATORIES	1	UNKNOWN	4 MG, DAILY	RISPERIDONE	DRUG14Q3.txt
	4	I	CLOMIPRAMINE HYDROCHLORIDE UNKNOWN	1	UNKNOWN	100 MG, QHS	CLOMIPRAMINE HYDROCHLORIDE	DRUG14Q3.txt
	5	I	CLOMIPRAMINE HYDROCHLORIDE UNKNOWN	1	UNKNOWN	25 MG, QHS	CLOMIPRAMINE HYDROCHLORIDE	DRUG14Q3.txt
	6	I	DIVALPROEX SODIUM DR	1	UNKNOWN	1250 MG, DAILY	DIVALPROEX SODIUM	DRUG14Q3.txt
	7	C	ATENOLOL	1	UNKNOWN	50 MG, DAILY	ATENOLOL	DRUG14Q3.txt
	8	C	DOCUSATE	1	UNKNOWN	100 MG, DAILY	DOCUSATE	DRUG14Q3.txt
	9	C	GLATIRAMER	1	UNKNOWN	20 MG, DAILY	GLATIRAMER	DRUG14Q3.txt
	10	C	HYDROCHLOROTHIAZIDE	1	UNKNOWN	25 MG, DAILY	HYDROCHLOROTHIAZIDE	DRUG14Q3.txt
	11	C	MECLIZINE	1	UNKNOWN	12.5 MG, TID	MECLIZINE MECLIZINE HYDROCHLORIDE	DRUG14Q3.txt
	1	PS	RISPERIDONE	1	Unknown	8 MG, DAILY	RISPERIDONE	DRUG17Q1.txt
	1	PS	RISPERDAL	1	ORAL		RISPERIDONE	DRUG14Q3.txt
	2	SS	ROHYPNOL	1	ORAL		FLUNITRAZEPAM	DRUG14Q3.txt
	1	PS	RISPERIDONE	1	Oral	4-6 MG PER DAY	RISPERIDONE	DRUG15Q2.txt
	2	C	AKINETON	1	Oral		BIPERIDEN HYDROCHLORIDE	DRUG15Q2.txt
	1	PS	RISPERDAL CONSTA	1	INTRAMUSCULAR		RISPERIDONE	DRUG14Q3.txt
	1	PS	RISPERIDONE	1	ORAL		RISPERIDONE	DRUG14Q3.txt
	2	SS	RISPERIDONE	1	ORAL		RISPERIDONE	DRUG14Q3.txt
	3	C	FINASTERIDE	1	ORAL		FINASTERIDE	DRUG14Q3.txt
	1	PS	RISPERIDONE	1	UNKNOWN		RISPERIDONE	DRUG14Q3.txt
	2	SS	PIMOZIDE	1	UNKNOWN		PIMOZIDE	DRUG14Q3.txt
	3	SS	HALOPERIDOL	1	UNKNOWN		HALOPERIDOL	DRUG14Q3.txt
	4	SS	ZOTEPINE	1	UNKNOWN		ZOTEPINE	DRUG14Q3.txt
	5	SS	ZIPRASIDONE	1	UNKNOWN		ZIPRASIDONE	DRUG14Q3.txt
	6	SS	TRIFLUOPERAZINE	1	UNKNOWN		TRIFLUOPERAZINE TRIFLUOPERAZINE HYDROCHLORIDE	DRUG14Q3.txt
	7	SS	THIORIDAZINE	1	UNKNOWN		THIORIDAZINE	DRUG14Q3.txt
	8	SS	SULPIRIDE	1	UNKNOWN		SULPIRIDE	DRUG14Q3.txt
	9	SS	QUETIAPINE	1	UNKNOWN		QUETIAPINE	DRUG14Q3.txt
	10	SS	PERPHENAZINE	1	UNKNOWN		PERPHENAZINE	DRUG14Q3.txt
	11	SS	OLANZAPINE	1	UNKNOWN		OLANZAPINE	DRUG14Q3.txt
	12	SS	LOXAPINE	1	UNKNOWN		LOXAPINE	DRUG14Q3.txt
	13	SS	FLUPHENAZINE	1	UNKNOWN		FLUPHENAZINE	DRUG14Q3.txt
	14	SS	FLUPENTIXOL	1	UNKNOWN		FLUPENTIXOL	DRUG14Q3.txt
	15	SS	CLOZAPINE	1	UNKNOWN		CLOZAPINE	DRUG14Q3.txt
	16	SS	CLOTIAPINE	1	UNKNOWN		CLOTHIAPINE	DRUG14Q3.txt
	17	SS	CHLORPROMAZINE	1	UNKNOWN		CHLORPROMAZINE	DRUG14Q3.txt
	18	SS	ARIPIPRAZOLE	1	UNKNOWN		ARIPIPRAZOLE	DRUG14Q3.txt
	19	SS	AMISULPRIDE	1	UNKNOWN		AMISULPRIDE	DRUG14Q3.txt
	20	SS	CHLORPROTHIXENE	1	UNKNOWN		CHLORPROTHIXENE	DRUG14Q3.txt
	21	SS	CLOPENTHIXOL	1	UNKNOWN		CLOPENTHIXOL	DRUG14Q3.txt
	22	SS	ZUCLOPENTHIXOL	1	UNKNOWN		ZUCLOPENTHIXOL	DRUG14Q3.txt
	23	SS	THIOTHIXENE	1	UNKNOWN		THIOTHIXENE	DRUG14Q3.txt
	24	SS	LEVOMEPROMAZINE	1	UNKNOWN		LEVOMEPROMAZINE	DRUG14Q3.txt
	25	SS	PIPOTIAZINE	1	UNKNOWN		PIPOTIAZINE	DRUG14Q3.txt
	1	PS	RISPERDAL CONSTA	1	INTRAMUSCULAR		RISPERIDONE	DRUG14Q3.txt
	2	C	LEVOMEPROMAZINE	1	UNKNOWN		LEVOMEPROMAZINE	DRUG14Q3.txt
	1	PS	RISPERDAL	1	ORAL		RISPERIDONE	DRUG14Q3.txt
	2	SS	RISPERDAL	1	ORAL		RISPERIDONE	DRUG14Q3.txt
	3	I	SERTRALINE	1	ORAL		SERTRALINE HYDROCHLORIDE	DRUG14Q3.txt
	1	PS	RISPERDAL CONSTA	1	INTRAMUSCULAR		RISPERIDONE	DRUG14Q3.txt
	1	PS	RISPERDAL	1	ORAL		RISPERIDONE	DRUG14Q3.txt
	1	PS	RISPERDAL	1	Unknown		RISPERIDONE	DRUG16Q2.txt
	2	SS	INVEGA	1	Oral		PALIPERIDONE	DRUG16Q2.txt
	1	PS	RISPERDAL	1	ORAL		RISPERIDONE	DRUG14Q3.txt
	2	SS	METHYLPHENIDATE	1	ORAL		METHYLPHENIDATE	DRUG14Q3.txt
	3	SS	IBUPROFEN	1	ORAL		IBUPROFEN	DRUG14Q3.txt
	4	SS	DESLORATADINE	1	ORAL		DESLORATADINE	DRUG14Q3.txt
	1	PS	RISPERDAL CONSTA	1	INTRAMUSCULAR		RISPERIDONE	DRUG14Q3.txt
	2	SS	RISPERDAL	1	ORAL		RISPERIDONE	DRUG14Q3.txt
	1	PS	RISPERDAL	1	ORAL	2 MG ( 1 PILL) QHS/BEDTIME ORAL	RISPERIDONE	DRUG14Q3.txt
	3	C	PRILOSEC	1			OMEPRAZOLE MAGNESIUM	DRUG14Q3.txt
	5	C	NEURONTIN	1			GABAPENTIN	DRUG14Q3.txt
	7	C	ZOCOR	1			SIMVASTATIN	DRUG14Q3.txt
	9	C	PROZAC	1			FLUOXETINE HYDROCHLORIDE	DRUG14Q3.txt
	1	PS	RISPERIDONE	1			RISPERIDONE	DRUG14Q3.txt
	1	PS	RISPERIDONE	1	ORAL	0.25 MG, BID	RISPERIDONE	DRUG14Q3.txt
	2	SS	RISPERIDONE	1			RISPERIDONE	DRUG14Q3.txt
	3	C	FLUVOXAMINE	1	ORAL	25 MG, DAILY	FLUVOXAMINE	DRUG14Q3.txt
	4	C	VITAMIN D	1	ORAL	1000 IU, BID	CHOLECALCIFEROL	DRUG14Q3.txt
	1	PS	RISPERDAL CONSTA	1	INTRAMUSCULAR		RISPERIDONE	DRUG14Q4.txt
	2	SS	RISPERDAL	1	ORAL		RISPERIDONE	DRUG14Q4.txt
	1	PS	RISPERDAL	1	ORAL		RISPERIDONE	DRUG14Q3.txt
	2	SS	RISPERDAL	1	ORAL		RISPERIDONE	DRUG14Q3.txt
	3	SS	INVEGA	1	ORAL		PALIPERIDONE	DRUG14Q3.txt
	4	SS	INVEGA	1	ORAL		PALIPERIDONE	DRUG14Q3.txt
	5	SS	INVEGA	1	ORAL		PALIPERIDONE	DRUG14Q3.txt
	6	SS	INVEGA	1	ORAL		PALIPERIDONE	DRUG14Q3.txt
	7	SS	INVEGA	1	ORAL		PALIPERIDONE	DRUG14Q3.txt
	8	SS	INVEGA	1	ORAL		PALIPERIDONE	DRUG14Q3.txt
	9	SS	INVEGA	1	ORAL		PALIPERIDONE	DRUG14Q3.txt
	10	SS	INVEGA	1	ORAL		PALIPERIDONE	DRUG14Q3.txt
	1	PS	RISPERIDONE	1	UNKNOWN		RISPERIDONE	DRUG14Q3.txt
	2	SS	OLANZAPINE	1	UNKNOWN		OLANZAPINE	DRUG14Q3.txt
	3	SS	FLUPENTHIXOL DECANOATE	1	UNKNOWN		FLUPENTIXOL DECANOATE	DRUG14Q3.txt
	1	PS	RISPERDAL	1	ORAL		RISPERIDONE	DRUG14Q3.txt
	1	PS	RISPERDAL	1	ORAL		RISPERIDONE	DRUG14Q4.txt
	2	SS	RISPERDAL	1	ORAL		RISPERIDONE	DRUG14Q4.txt
	3	SS	RISPERDAL	1	ORAL		RISPERIDONE	DRUG14Q4.txt
	4	SS	RISPERDAL	1	ORAL		RISPERIDONE	DRUG14Q4.txt
	5	SS	RISPERIDONE	1	ORAL		RISPERIDONE	DRUG14Q4.txt
	6	SS	RISPERIDONE	1	ORAL		RISPERIDONE	DRUG14Q4.txt
	7	SS	DIAZEPAM	1	ORAL		DIAZEPAM	DRUG14Q4.txt
	8	SS	DIAZEPAM	1	ORAL	ONE IN THE MORNING.	DIAZEPAM	DRUG14Q4.txt
	9	SS	DIAZEPAM	1	ORAL		DIAZEPAM	DRUG14Q4.txt
	10	SS	DIAZEPAM	1	ORAL	ONE IN THE MORNING.	DIAZEPAM	DRUG14Q4.txt
	11	C	FLUNITRAZEPAM	1	ORAL	AT BEDTIME	FLUNITRAZEPAM	DRUG14Q4.txt
	12	C	RHYTHMY	1	ORAL	AT BEDTIME	RILMAZAFONE HYDROCHLORIDE	DRUG14Q4.txt
	13	C	WYPAX	1	ORAL	IN THE MORNING AND THE EVENING	LORAZEPAM	DRUG14Q4.txt
	14	C	WYPAX	1	ORAL	IN THE MORNING AND THE EVENING	LORAZEPAM	DRUG14Q4.txt
	1	PS	RISPERDAL CONSTA	1	INTRAMUSCULAR		RISPERIDONE	DRUG15Q1.txt
	2	C	PAXIL	1	UNKNOWN		PAROXETINE HYDROCHLORIDE	DRUG15Q1.txt
	3	C	COGENTIN	1	UNKNOWN		BENZTROPINE MESYLATE	DRUG15Q1.txt
	1	PS	RISPERDAL CONSTA	1	UNKNOWN		RISPERIDONE	DRUG14Q3.txt
	1	PS	RISPERIDONE	1	UNKNOWN		RISPERIDONE	DRUG14Q3.txt
	2	SS	QUETIAPINA	1	ORAL		QUETIAPINE	DRUG14Q3.txt
	1	PS	RISPERIDONE	1		6 MG, UNK	RISPERIDONE	DRUG14Q3.txt
	2	SS	LITHIUM CARBONATE	1		600 MG, UNK	LITHIUM CARBONATE	DRUG14Q3.txt
	3	SS	LITHIUM CARBONATE	1		800 MG, UNK	LITHIUM CARBONATE	DRUG14Q3.txt
	4	SS	VALPROATE	1		600 MG, UNK	VALPROATE SODIUM	DRUG14Q3.txt
	5	SS	FLUPHENAZINE	1		25 MG, MONTHLY	FLUPHENAZINE	DRUG14Q3.txt
	6	SS	ZOTEPINE	1		150 MG, UNK	ZOTEPINE	DRUG14Q3.txt
	7	C	HALOPERIDOL	1		9 MG, QD	HALOPERIDOL	DRUG14Q3.txt
	8	C	BIPERIDEN	1		6 MG, QD	BIPERIDEN	DRUG14Q3.txt
	1	PS	RISPERIDONE	1			RISPERIDONE	DRUG14Q3.txt
	2	SS	CLONAZEPAM	1			CLONAZEPAM	DRUG14Q3.txt
	3	SS	OLANZAPINE	1			OLANZAPINE	DRUG14Q3.txt
	4	SS	DIVALPROEX SODIUM	1			DIVALPROEX SODIUM	DRUG14Q3.txt
	1	PS	RISPERDAL	1	ORAL		RISPERIDONE	DRUG14Q3.txt
	1	PS	RISPERIDONE	1		RISPERIDONE 1 BOTTLE	RISPERIDONE	DRUG14Q4.txt
	2	SS	QUETIAPINE	1	ORAL	QUETIAPINE 300 MG 20 TABLETS	QUETIAPINE	DRUG14Q4.txt
	1	PS	RISPERIDONE	1	UNKNOWN		RISPERIDONE	DRUG14Q3.txt
	2	I	ATOMOXETINE	1	UNKNOWN		ATOMOXETINE	DRUG14Q3.txt
	3	I	ATOMOXETINE	1	UNKNOWN		ATOMOXETINE	DRUG14Q3.txt
	4	I	ATOMOXETINE	1	UNKNOWN		ATOMOXETINE	DRUG14Q3.txt
	1	PS	RISPERIDONE	1	Unknown		RISPERIDONE	DRUG16Q1.txt
	2	SS	QUETIAPINE	1	Unknown		QUETIAPINE	DRUG16Q1.txt
	3	SS	OLANZAPINE	1	Unknown		OLANZAPINE	DRUG16Q1.txt
	1	PS	RISPERDAL CONSTA	1	INTRAMUSCULAR		RISPERIDONE	DRUG14Q3.txt
	2	SS	SEROQUEL	1	UNKNOWN		QUETIAPINE FUMARATE	DRUG14Q3.txt
	1	PS	RISPERDAL	1	ORAL		RISPERIDONE	DRUG14Q3.txt
	2	SS	EXELON	1	TRANSDERMAL		RIVASTIGMINE TARTRATE	DRUG14Q3.txt
	3	SS	LYRICA	1	ORAL		PREGABALIN	DRUG14Q3.txt
	1	PS	RISPERDAL	1	ORAL	20 TABLETS	RISPERIDONE	DRUG14Q4.txt
	1	PS	RISPERDAL CONSTA	1	INTRAMUSCULAR		RISPERIDONE	DRUG14Q3.txt
	1	PS	RISPERIDONE	1		8MG/DAY	RISPERIDONE	DRUG14Q3.txt
	1	PS	RISPERIDONE	1	UNKNOWN	1 BOTTLE	RISPERIDONE	DRUG14Q4.txt
	2	SS	QUETIAPINE FUMARATE	1	ORAL	20 TABLETS OF 300 MG, (6 G TOTAL)	QUETIAPINE FUMARATE	DRUG14Q4.txt
	1	PS	RISPERDAL CONSTA	1	INTRAMUSCULAR		RISPERIDONE	DRUG14Q3.txt
	2	SS	HALDOL DECANOATE	1	UNKNOWN		HALOPERIDOL DECANOATE	DRUG14Q3.txt
	1	PS	RISPERDAL	1	ORAL		RISPERIDONE	DRUG14Q3.txt
	2	SS	GENOTONORM	1	SUBCUTANEOUS		SOMATROPIN	DRUG14Q3.txt
	3	C	SPASFON	1	UNKNOWN		PHLOROGLUCINOL	DRUG14Q3.txt
	4	C	UVEDOSE	1	UNKNOWN		CHOLECALCIFEROL	DRUG14Q3.txt
	1	PS	RISPERDAL CONSTA	1	INTRAMUSCULAR		RISPERIDONE	DRUG14Q3.txt
	2	C	RISPERDAL	1	ORAL		RISPERIDONE	DRUG14Q3.txt
	3	C	AKIRIDEN	1	ORAL		BIPERIDEN	DRUG14Q3.txt
	4	C	ARTANE	1	ORAL		TRIHEXYPHENIDYL HYDROCHLORIDE	DRUG14Q3.txt
	5	C	FLUMEZIN	2	ORAL			DRUG14Q3.txt
	6	C	SILECE	1	UNKNOWN		FLUNITRAZEPAM	DRUG14Q3.txt
	7	C	NORVASC	1	ORAL		AMLODIPINE BESYLATE	DRUG14Q3.txt
	1	PS	RISPERDAL	1	Unknown		RISPERIDONE	DRUG16Q2.txt
	2	SS	UROSIN	1	Unknown		ALLOPURINOL	DRUG16Q2.txt
	3	SS	DAFLON	1	Unknown		DIOSMIN HESPERIDIN	DRUG16Q2.txt
	4	SS	DAFLON	1	Unknown		DIOSMIN HESPERIDIN	DRUG16Q2.txt
	5	SS	MAXI KALZ VIT D3	1	Unknown		CALCIUM CARBONATE CHOLECALCIFEROL	DRUG16Q2.txt
	6	SS	PANTOLOC	1	Unknown		PANTOPRAZOLE SODIUM	DRUG16Q2.txt
	7	SS	CALCIUM GLYCEROPHOSPHATE CELLULOSE POLYETHYLENE GLYCOL SACCHARIN SODIUM SODIUM HYDROXIDE SODIUM LAURYL SULFATE SODIUM MAGNESIUM SILICATE SODIUM MONOFLUOROPHOSPHATE SORBITOL WATER	1	Unknown		CALCIUM GLYCEROPHOSPHATE POLYETHYLENE GLYCOLS POWDERED CELLULOSE SACCHARIN SODIUM DIHYDRATE SODIUM HYDROXIDE SODIUM LAURYL SULFATE SODIUM MAGNESIUM SILICATE SODIUM MONOFLUOROPHOSPHATE SORBITOL WATER	DRUG16Q2.txt
	8	SS	ASPIRIN	1	Unknown		ASPIRIN	DRUG16Q2.txt
	9	SS	ASPIRIN	1	Unknown		ASPIRIN	DRUG16Q2.txt
	10	C	THROMBO ASS	1	Unknown		ASPIRIN	DRUG16Q2.txt
	11	C	TRENTAL	1	Unknown		PENTOXIFYLLINE	DRUG16Q2.txt
	12	C	ATACAND	1	Unknown		CANDESARTAN CILEXETIL	DRUG16Q2.txt
	1	PS	RISPERDAL CONSTA	1	INTRAMUSCULAR		RISPERIDONE	DRUG14Q3.txt
	1	PS	RISPERDAL CONSTA	1	INTRAMUSCULAR		RISPERIDONE	DRUG14Q3.txt
	2	SS	INVEGA SUSTENNA	1	INTRAMUSCULAR		PALIPERIDONE PALMITATE	DRUG14Q3.txt
	1	PS	RISPERDAL	1	ORAL		RISPERIDONE	DRUG14Q4.txt
	2	SS	RISPERDAL	1	ORAL		RISPERIDONE	DRUG14Q4.txt
	3	C	TRAZENTA	1	ORAL		LINAGLIPTIN	DRUG14Q4.txt
	4	C	SEIBULE	1	ORAL		MIGLITOL	DRUG14Q4.txt
	5	C	INSULIN	1	UNKNOWN		INSULIN NOS	DRUG14Q4.txt
	1	PS	RISPERDAL	1	ORAL		RISPERIDONE	DRUG14Q3.txt
	2	SS	CITALOPRAM	1	ORAL		CITALOPRAM HYDROBROMIDE	DRUG14Q3.txt
	3	SS	QUETIAPINE	1	ORAL		QUETIAPINE	DRUG14Q3.txt
	1	PS	RISPERIDONE	1	ORAL	82 X 1MG TABLETS	RISPERIDONE	DRUG14Q3.txt
	1	PS	RISPERIDONE	1	UNKNOWN	UNK	RISPERIDONE	DRUG14Q3.txt
	1	PS	RISPERIDONE	1	ORAL	82 MG, ONCE	RISPERIDONE	DRUG14Q3.txt
	2	SS	RISPERIDONE	1			RISPERIDONE	DRUG14Q3.txt
	1	PS	RISPERIDONE	1	UNKNOWN	UNK	RISPERIDONE	DRUG14Q3.txt
	2	SS	MEDROXYPROGESTERONE	1	ORAL	UNK	MEDROXYPROGESTERONE	DRUG14Q3.txt
	3	C	CITALOPRAM	1	UNKNOWN		CITALOPRAM HYDROBROMIDE	DRUG14Q3.txt
	1	PS	RISPERDAL	1	ORAL		RISPERIDONE	DRUG14Q3.txt
	1	PS	RISPERDAL CONSTA	1	INTRAMUSCULAR		RISPERIDONE	DRUG14Q3.txt
	1	PS	RISPERDAL	1	ORAL		RISPERIDONE	DRUG14Q3.txt
	1	PS	RISPERIDONE	1	ORAL		RISPERIDONE	DRUG14Q3.txt
	1	PS	RISPERIDONE FILM COATED TABLETS 6 MG RISPERIDONE FILM COATED TABLET 6MG	1	UNKNOWN	20 MG,TOTAL,	RISPERIDONE	DRUG14Q3.txt
	2	SS	ALPRAZOLAM	1	UNKNOWN	10 MG,TOTAL,	ALPRAZOLAM	DRUG14Q3.txt
	1	PS	RISPERDAL	1	ORAL	6 MG ONCE A DAY PLUS 2 MG AS NEEDED	RISPERIDONE	DRUG14Q4.txt
	2	C	PROCYCLIDINE	1	UNKNOWN		PROCYCLIDINE	DRUG14Q4.txt
	3	C	CALCICHEW	1	UNKNOWN		CALCIUM CARBONATE	DRUG14Q4.txt
	4	C	EXEMESTANE	1	UNKNOWN		EXEMESTANE	DRUG14Q4.txt
	1	PS	RISPERDAL	1	ORAL		RISPERIDONE	DRUG14Q4.txt
	1	PS	RISPERDAL	1	ORAL		RISPERIDONE	DRUG14Q3.txt
	2	SS	RISPERDAL	1	ORAL		RISPERIDONE	DRUG14Q3.txt
	3	SS	ARIPIPRAZOLE	1	ORAL		ARIPIPRAZOLE	DRUG14Q3.txt
	1	PS	RISPERDAL	1	ORAL		RISPERIDONE	DRUG14Q3.txt
	1	PS	RISPERIDAL	1	ORAL		RISPERIDONE	DRUG14Q4.txt
	2	SS	RISPERDAL CONSTA	1	INTRAMUSCULAR	INITIATED 8 TO 10 YEARS BACK	RISPERIDONE	DRUG14Q4.txt
	3	SS	METFORMIN	1	UNKNOWN		METFORMIN HYDROCHLORIDE	DRUG14Q4.txt
	4	C	ALDACTONE	1	UNKNOWN		SPIRONOLACTONE	DRUG14Q4.txt
	5	C	COREG	1	UNKNOWN		CARVEDILOL	DRUG14Q4.txt
	6	C	DACORTIN	1	UNKNOWN		PREDNISONE	DRUG14Q4.txt
	7	C	DIOVAN	1	UNKNOWN		VALSARTAN	DRUG14Q4.txt
	8	C	LASIX	1	UNKNOWN		FUROSEMIDE	DRUG14Q4.txt
	9	C	ALLOPURINOL	1	UNKNOWN		ALLOPURINOL	DRUG14Q4.txt
	10	C	ACETYLSALICYLIC ACID	1	UNKNOWN		ASPIRIN	DRUG14Q4.txt
	11	C	LEVOTHYROXINE	1	UNKNOWN		LEVOTHYROXINE	DRUG14Q4.txt
	12	C	SIMVASTATIN	1	UNKNOWN		SIMVASTATIN	DRUG14Q4.txt
	1	PS	RISPERDAL CONSTA	1	INTRAMUSCULAR		RISPERIDONE	DRUG14Q3.txt
	2	SS	RISPERDAL M TAB	1	ORAL		RISPERIDONE	DRUG14Q3.txt
	1	PS	RISPERDAL	1	ORAL	1 PILL	RISPERIDONE	DRUG14Q3.txt
	3	C	LEXAPRO	1			ESCITALOPRAM OXALATE	DRUG14Q3.txt
	5	C	DEPAKOTE	1			DIVALPROEX SODIUM	DRUG14Q3.txt
	1	PS	RISPERDAL	1	ORAL		RISPERIDONE	DRUG14Q4.txt
	1	PS	RISPERDAL	1	ORAL		RISPERIDONE	DRUG14Q4.txt
	2	SS	TRIHEXYPHENIDYL	1	UNKNOWN		TRIHEXYPHENIDYL	DRUG14Q4.txt
	1	PS	RISPERIDONE	1	ORAL		RISPERIDONE	DRUG14Q4.txt
	2	SS	XEPLION	1	INTRAMUSCULAR		PALIPERIDONE PALMITATE	DRUG14Q4.txt
	1	PS	RISPERDAL CONSTA	1	INTRAMUSCULAR		RISPERIDONE	DRUG14Q4.txt
	1	PS	RISPERIDONE 4MG	1	UNKNOWN	4 MG, ONCE A DAY	RISPERIDONE	DRUG14Q4.txt
	2	C	OLANZAPINE	1	UNKNOWN		OLANZAPINE	DRUG14Q4.txt
	3	C	ZIPRASIDONE	1	UNKNOWN	UNK UNK, DAILY	ZIPRASIDONE	DRUG14Q4.txt
	1	PS	RISPERDAL CONSTA	1	Intramuscular		RISPERIDONE	DRUG16Q4.txt
	2	SS	RISPERIDONE	1	Oral		RISPERIDONE	DRUG16Q4.txt
	1	PS	RISPERIDONE	1	UNKNOWN	6MG/D	RISPERIDONE	DRUG14Q4.txt
	2	SS	SODIUM VALPROATE	1	UNKNOWN		VALPROATE SODIUM	DRUG14Q4.txt
	1	PS	RISPERDAL	1	UNKNOWN		RISPERIDONE	DRUG14Q4.txt
	2	SS	RISPERDAL	1	ORAL		RISPERIDONE	DRUG14Q4.txt
	1	PS	RISPERIDONE	1	ORAL		RISPERIDONE	DRUG14Q4.txt
	2	SS	RISPERIDONE	1	ORAL		RISPERIDONE	DRUG14Q4.txt
	3	SS	RISPERIDONE	1	ORAL		RISPERIDONE	DRUG14Q4.txt
	4	SS	RISPERIDONE	1	ORAL		RISPERIDONE	DRUG14Q4.txt
	5	SS	XEPLION	1	INTRAMUSCULAR		PALIPERIDONE PALMITATE	DRUG14Q4.txt
	6	SS	XEPLION	1	INTRAMUSCULAR		PALIPERIDONE PALMITATE	DRUG14Q4.txt
	1	PS	RISPERDAL	1	ORAL		RISPERIDONE	DRUG14Q4.txt
	2	SS	RISPERDAL	1	ORAL		RISPERIDONE	DRUG14Q4.txt
	3	C	LORAZEPAM	1	UNKNOWN	20-30 MG	LORAZEPAM	DRUG14Q4.txt
	4	C	AKINETON	1	UNKNOWN		BIPERIDEN HYDROCHLORIDE	DRUG14Q4.txt
	1	PS	RISPERIDONE	1	ORAL		RISPERIDONE	DRUG14Q4.txt
	2	SS	XEPLION	1	INTRAMUSCULAR		PALIPERIDONE PALMITATE	DRUG14Q4.txt
	1	PS	RISPERDAL	1	INTRAMUSCULAR		RISPERIDONE	DRUG15Q1.txt
	2	SS	RISPERDAL	1	INTRAMUSCULAR		RISPERIDONE	DRUG15Q1.txt
	1	PS	RISPERDAL CONSTA	1	INTRAMUSCULAR		RISPERIDONE	DRUG14Q4.txt
	1	PS	RISPERIDONE	1	ORAL		RISPERIDONE	DRUG14Q4.txt
	2	SS	VENLAFAXINE	1	ORAL		VENLAFAXINE HYDROCHLORIDE	DRUG14Q4.txt
	3	SS	VENLAFAXINE	1	ORAL		VENLAFAXINE HYDROCHLORIDE	DRUG14Q4.txt
	1	PS	RISPERIDONE	1	TRANSPLACENTAL		RISPERIDONE	DRUG14Q4.txt
	2	SS	VENLAFAXINE	1	TRANSPLACENTAL	DOSE: 250 MG PER DAY	VENLAFAXINE HYDROCHLORIDE	DRUG14Q4.txt
	3	SS	VENLAFAXINE	1	TRANSPLACENTAL	DOSE: 225 MG PER DAY	VENLAFAXINE HYDROCHLORIDE	DRUG14Q4.txt
	4	C	INSULIN	1	TRANSPLACENTAL		INSULIN NOS	DRUG14Q4.txt
	1	PS	RISPERIDONE	1	ORAL		RISPERIDONE	DRUG14Q4.txt
	2	C	ALENDRONATE	1			ALENDRONATE SODIUM	DRUG14Q4.txt
	3	C	ASPIRIN	1			ASPIRIN	DRUG14Q4.txt
	4	C	BUPRENORPHINE	1			BUPRENORPHINE	DRUG14Q4.txt
	5	C	DIAZEPAM	1			DIAZEPAM	DRUG14Q4.txt
	6	C	ESOMEPRAZOLE	1			ESOMEPRAZOLE	DRUG14Q4.txt
	7	C	FERROUS SULFATE	1			FERROUS SULFATE FERROUS SULFATE DRIED	DRUG14Q4.txt
	8	C	HYDROXYCHLOROQUINE	1			HYDROXYCHLOROQUINE	DRUG14Q4.txt
	9	C	LEVOTHYROXINE	1			LEVOTHYROXINE	DRUG14Q4.txt
	10	C	PARACETAMOL	1			ACETAMINOPHEN	DRUG14Q4.txt
	11	C	PREGABALIN	1			PREGABALIN	DRUG14Q4.txt
	12	C	SENNA	1			SENNA LEAF SENNOSIDES SENNOSIDES A AND B	DRUG14Q4.txt
	1	PS	RISPERIDONE 4MG	1	TRANSPLACENTAL	4 MG, ONCE A DAY	RISPERIDONE	DRUG14Q4.txt
	2	SS	VENLAFAXINE HCL	1	TRANSPLACENTAL	250 MG, DAILY	VENLAFAXINE HYDROCHLORIDE	DRUG14Q4.txt
	3	SS	VENLAFAXINE HCL	1	TRANSPLACENTAL	225 MG, DAILY	VENLAFAXINE HYDROCHLORIDE	DRUG14Q4.txt
	4	C	INSULIN	1	TRANSPLACENTAL	40 IU, ONCE A DAY	INSULIN NOS	DRUG14Q4.txt
	1	PS	RISPERIDONE	1	UNKNOWN	8 MG, UNK	RISPERIDONE	DRUG14Q4.txt
	1	PS	RISPERIDONE FILM COATED TABLETS 4 MG	1	ORAL	4 MG, DAILY	RISPERIDONE	DRUG14Q4.txt
	2	SS	RISPERIDONE FILM COATED TABLETS 4 MG	1		2 MG, DAILY	RISPERIDONE	DRUG14Q4.txt
	3	SS	XEPLION 05724802	1	INTRAMUSCULAR	UNK	PALIPERIDONE PALMITATE	DRUG14Q4.txt
	1	PS	RISPERIDONE FILM COATED TABLETS 2 MG	1	ORAL	2 MG, ONCE A DAY	RISPERIDONE	DRUG14Q4.txt
	2	SS	RISPERIDONE FILM COATED TABLETS 2 MG	1	ORAL	4 MG, ONCE A DAY	RISPERIDONE	DRUG14Q4.txt
	3	SS	RISPERIDONE FILM COATED TABLETS 2 MG	1	ORAL	4 MG, UNK	RISPERIDONE	DRUG14Q4.txt
	4	SS	RISPERIDONE FILM COATED TABLETS 2 MG	1	ORAL	6 MG, UNK	RISPERIDONE	DRUG14Q4.txt
	5	SS	XEPLION 05724802	1	INTRAMUSCULAR	150 MG, UNK	PALIPERIDONE PALMITATE	DRUG14Q4.txt
	6	SS	XEPLION 05724802	1	INTRAMUSCULAR	100 MG, UNK	PALIPERIDONE PALMITATE	DRUG14Q4.txt
	1	PS	RISPERDAL CONSTA	1	INTRAMUSCULAR		RISPERIDONE	DRUG14Q4.txt
	2	SS	RISPERDAL CONSTA	1	INTRAMUSCULAR		RISPERIDONE	DRUG14Q4.txt
	3	SS	RISPERDAL CONSTA	1	INTRAMUSCULAR		RISPERIDONE	DRUG14Q4.txt
	4	SS	RISPERDAL	1	ORAL		RISPERIDONE	DRUG14Q4.txt
	5	C	AKIRIDEN	1	ORAL		BIPERIDEN	DRUG14Q4.txt
	6	C	DEPAKENE	1	ORAL		VALPROIC ACID	DRUG14Q4.txt
	7	C	LEVOTOMIN	1	ORAL		LEVOMEPROMAZINE	DRUG14Q4.txt
	1	PS	RISPERIDONE 0 5MG TABLETS ZYDUS	1	ORAL	0.5 MG, UNK	RISPERIDONE	DRUG14Q4.txt
	2	C	ALENDRONATE	1	UNKNOWN	UNK	ALENDRONATE SODIUM	DRUG14Q4.txt
	3	C	ASPIRIN	1	UNKNOWN	UNK	ASPIRIN	DRUG14Q4.txt
	4	C	BUPRENORPHINE	1	UNKNOWN	UNK	BUPRENORPHINE	DRUG14Q4.txt
	5	C	DIAZEPAM	1	UNKNOWN	UNK	DIAZEPAM	DRUG14Q4.txt
	6	C	ESOMEPRAZOLE	1	UNKNOWN	UNK	ESOMEPRAZOLE	DRUG14Q4.txt
	7	C	FERROUS SULFATE	1	UNKNOWN	UNK	FERROUS SULFATE FERROUS SULFATE DRIED	DRUG14Q4.txt
	8	C	HYDROXYCHLOROQUINE	1	UNKNOWN	UNK	HYDROXYCHLOROQUINE	DRUG14Q4.txt
	9	C	LEVOTHYROXINE	1	UNKNOWN	UNK	LEVOTHYROXINE	DRUG14Q4.txt
	10	C	PARACETAMOL	1	UNKNOWN	UNK	ACETAMINOPHEN	DRUG14Q4.txt
	11	C	PREGABALIN	1	UNKNOWN	UNK	PREGABALIN	DRUG14Q4.txt
	12	C	SENNA	1	UNKNOWN	UNK	SENNA LEAF SENNOSIDES SENNOSIDES A AND B	DRUG14Q4.txt
	1	PS	RISPERDAL	1	ORAL	30 TABLETS	RISPERIDONE	DRUG14Q4.txt
	2	SS	PAROXETINE	1	ORAL	20-30 TABLETS	PAROXETINE PAROXETINE HYDROCHLORIDE	DRUG14Q4.txt
	3	SS	KETOPROFEN	1	ORAL		KETOPROFEN	DRUG14Q4.txt
	4	SS	ETHANOL	1	ORAL	1 GLAS	ALCOHOL	DRUG14Q4.txt
	1	PS	RISPERDAL	1	UNKNOWN		RISPERIDONE	DRUG14Q4.txt
	1	PS	RISPERIDONE	1	ORAL	1 TABLET, QHS/BEDTIME, ORAL	RISPERIDONE	DRUG14Q4.txt
	3	C	ELAVIL	1			AMITRIPTYLINE HYDROCHLORIDE	DRUG14Q4.txt
	5	C	ZOLOFT	1			SERTRALINE HYDROCHLORIDE	DRUG14Q4.txt
	7	C	AMBIEN	1			ZOLPIDEM TARTRATE	DRUG14Q4.txt
	9	C	ATIVAN	1			LORAZEPAM	DRUG14Q4.txt
	11	C	IBUPROFEN	1			IBUPROFEN	DRUG14Q4.txt
	1	PS	RISPERIDONE	1	ORAL	UNKNOWN-PRIOR TO ADMISSION	RISPERIDONE	DRUG14Q4.txt
	3	C	CYANOCOBALAMIN	1			CYANOCOBALAMIN	DRUG14Q4.txt
	4	C	FERROUS SULFATE	1			FERROUS SULFATE FERROUS SULFATE DRIED	DRUG14Q4.txt
	6	C	FLUTICASONE NASAL SPRAY	1			FLUTICASONE FLUTICASONE PROPIONATE	DRUG14Q4.txt
	8	C	MEMANTINE	1			MEMANTINE	DRUG14Q4.txt
	10	C	PANTOPRAZOLE	1			PANTOPRAZOLE SODIUM	DRUG14Q4.txt
	12	C	POLYETHYLENE GLYCOL	1			POLYETHYLENE GLYCOLS	DRUG14Q4.txt
	14	C	PSYLLIUM	1			PLANTAGO SEED	DRUG14Q4.txt
	1	PS	RISPERDAL	1	ORAL		RISPERIDONE	DRUG14Q4.txt
	1	PS	RISPERDAL	1	ORAL		RISPERIDONE	DRUG14Q4.txt
	2	I	LIDOCAIN C ADRENALIN	1	UNKNOWN	1% CONTAINING 100000 FOLD DILUTED ADRENALINE	EPINEPHRINE LIDOCAINE HYDROCHLORIDE	DRUG14Q4.txt
	3	C	DIAZEPAM	1	UNKNOWN		DIAZEPAM	DRUG14Q4.txt
	4	C	CHLORPROMAZINE HYDROCHLORIDE	1	UNKNOWN		CHLORPROMAZINE HYDROCHLORIDE	DRUG14Q4.txt
	5	C	ZOPICLONE	1	ORAL		ZOPICLONE	DRUG14Q4.txt
	6	C	OXYGEN	1	INHALATION		OXYGEN	DRUG14Q4.txt
	7	C	REMIFENTANIL HYDROCHLORIDE	1	INTRAVENOUS		REMIFENTANIL HYDROCHLORIDE	DRUG14Q4.txt
	8	C	SEVOFLURANE	1	INHALATION		SEVOFLURANE	DRUG14Q4.txt
	1	PS	RISPERDAL	1	ORAL		RISPERIDONE	DRUG14Q4.txt
	1	PS	RISPERIDONE	1	UNKNOWN		RISPERIDONE	DRUG14Q4.txt
	1	PS	RISPERIDONE UNKNOWN	1	ORAL	1.5 MG, DAILY	RISPERIDONE	DRUG14Q4.txt
	2	C	ZOLPIDEM	1	ORAL	12.5 MG, DAILY	ZOLPIDEM ZOLPIDEM TARTRATE	DRUG14Q4.txt
	3	C	LORAZEPAM	1	ORAL	1 MG, DAILY	LORAZEPAM	DRUG14Q4.txt
	4	C	AMITRIPTYLINE HYDROCHLORIDE	1	ORAL	10 MG, DAILY	AMITRIPTYLINE HYDROCHLORIDE	DRUG14Q4.txt
	5	C	AMOXICILLIN	1	ORAL	UNK	AMOXICILLIN	DRUG14Q4.txt
	6	C	CLONAZEPAM	1	UNKNOWN	UNK	CLONAZEPAM	DRUG14Q4.txt
	1	PS	RISPERDAL	1	ORAL		RISPERIDONE	DRUG14Q4.txt
	2	SS	RISPERDAL	1	ORAL		RISPERIDONE	DRUG14Q4.txt
	3	SS	TERCIAN	1	UNKNOWN		CYAMEMAZINE	DRUG14Q4.txt
	4	SS	TERCIAN	1	UNKNOWN	100MG 1.5 TIMES	CYAMEMAZINE	DRUG14Q4.txt
	5	SS	LEPTICUR	1	ORAL		TROPATEPINE HYDROCHLORIDE	DRUG14Q4.txt
	1	PS	RISPERDAL	1	Oral		RISPERIDONE	DRUG19Q1.txt
	2	SS	ABILIFY	1	Intramuscular		ARIPIPRAZOLE	DRUG19Q1.txt
	3	SS	ABILIFY	1	Intramuscular	7.5MG- 40 MG	ARIPIPRAZOLE	DRUG19Q1.txt
	4	SS	TRITTICO	1	Oral		TRAZODONE HYDROCHLORIDE	DRUG19Q1.txt
	5	SS	SEROQUEL	1	Oral		QUETIAPINE FUMARATE	DRUG19Q1.txt
	6	SS	SEROQUEL	1	Oral		QUETIAPINE FUMARATE	DRUG19Q1.txt
	7	SS	SEROQUEL	1	Oral		QUETIAPINE FUMARATE	DRUG19Q1.txt
	8	SS	ABILIFY	1	Unknown		ARIPIPRAZOLE	DRUG19Q1.txt
	9	SS	ARIPIPRAZOLE	1	Intramuscular		ARIPIPRAZOLE	DRUG19Q1.txt
	10	SS	ARIPIPRAZOLE	1	Intramuscular		ARIPIPRAZOLE	DRUG19Q1.txt
	11	C	LISINOPRIL	1	Oral		LISINOPRIL	DRUG19Q1.txt
	12	C	CONCOR	1	Oral		BISOPROLOL FUMARATE	DRUG19Q1.txt
	13	C	TEMESTA LORAZEPAM	1	Oral	2, 5 MG	LORAZEPAM	DRUG19Q1.txt
	14	C	TEMESTA LORAZEPAM	1	Oral	2 MG -10 MG	LORAZEPAM	DRUG19Q1.txt
	15	C	DIAMICRON	1	Oral		GLICLAZIDE	DRUG19Q1.txt
	16	C	EUCREAS	1	Oral	100/2000 MG	METFORMIN HYDROCHLORIDE VILDAGLIPTIN	DRUG19Q1.txt
	17	C	SIMVASTAD	2	Oral			DRUG19Q1.txt
	1	PS	RISPERDAL	1	UNKNOWN		RISPERIDONE	DRUG14Q4.txt
	2	SS	RISPERDAL	1	UNKNOWN		RISPERIDONE	DRUG14Q4.txt
	3	SS	RISPERDAL	1	UNKNOWN		RISPERIDONE	DRUG14Q4.txt
	4	SS	RISPERDAL	1	UNKNOWN		RISPERIDONE	DRUG14Q4.txt
	5	SS	RISPERDAL	1	UNKNOWN		RISPERIDONE	DRUG14Q4.txt
	6	SS	HALDOL	1	UNKNOWN		HALOPERIDOL	DRUG14Q4.txt
	7	SS	DOMINAL FORTE	1	UNKNOWN	80 UNTIS UNSPECIFIED, STOPPED IN APR OR MAY 2013	PROTHIPENDYL HYDROCHLORIDE	DRUG14Q4.txt
	8	SS	CONCOR	1	UNKNOWN		BISOPROLOL FUMARATE	DRUG14Q4.txt
	9	SS	ZYPREXA	1	UNKNOWN		OLANZAPINE	DRUG14Q4.txt
	10	SS	SOLIAN	1	UNKNOWN		AMISULPRIDE	DRUG14Q4.txt
	11	SS	SOLIAN	1	UNKNOWN		AMISULPRIDE	DRUG14Q4.txt
	12	SS	SOLIAN	1	UNKNOWN		AMISULPRIDE	DRUG14Q4.txt
	13	SS	SOLIAN	1	UNKNOWN		AMISULPRIDE	DRUG14Q4.txt
	14	SS	SOLIAN	1	UNKNOWN		AMISULPRIDE	DRUG14Q4.txt
	15	SS	SOLIAN	1	UNKNOWN		AMISULPRIDE	DRUG14Q4.txt
	16	SS	SOLIAN	1	UNKNOWN		AMISULPRIDE	DRUG14Q4.txt
	17	SS	TEMESTA	1	UNKNOWN		LORAZEPAM	DRUG14Q4.txt
	18	SS	TEMESTA	1	UNKNOWN		LORAZEPAM	DRUG14Q4.txt
	19	SS	TEMESTA	1	UNKNOWN		LORAZEPAM	DRUG14Q4.txt
	20	SS	TEMESTA	1	UNKNOWN		LORAZEPAM	DRUG14Q4.txt
	21	SS	TEMESTA	1	UNKNOWN		LORAZEPAM	DRUG14Q4.txt
	22	SS	TEMESTA	1	UNKNOWN		LORAZEPAM	DRUG14Q4.txt
	23	SS	TEMESTA	1	UNKNOWN		LORAZEPAM	DRUG14Q4.txt
	24	SS	TEMESTA	1	UNKNOWN		LORAZEPAM	DRUG14Q4.txt
	25	SS	TEMESTA	1	UNKNOWN		LORAZEPAM	DRUG14Q4.txt
	26	SS	TEMESTA	1	UNKNOWN		LORAZEPAM	DRUG14Q4.txt
	27	SS	DEPAKINE CRONO RETARD	1	UNKNOWN		VALPROIC ACID	DRUG14Q4.txt
	28	SS	DEPAKINE CRONO RETARD	1	UNKNOWN		VALPROIC ACID	DRUG14Q4.txt
	29	SS	DEPAKINE CRONO RETARD	1	UNKNOWN		VALPROIC ACID	DRUG14Q4.txt
	30	SS	DEPAKINE CRONO RETARD	1	UNKNOWN		VALPROIC ACID	DRUG14Q4.txt
	31	C	LOVENOX	1	SUBCUTANEOUS		ENOXAPARIN SODIUM	DRUG14Q4.txt
	32	C	UNASYN	1	INTRAVENOUS	4 OR 5 GRAMS	AMPICILLIN SODIUM SULBACTAM SODIUM	DRUG14Q4.txt
	33	C	UNASYN	1	INTRAVENOUS		AMPICILLIN SODIUM SULBACTAM SODIUM	DRUG14Q4.txt
	1	PS	RISPERIDONE	1	ORAL	2 MG, QD	RISPERIDONE	DRUG14Q4.txt
	2	SS	RISPERIDONE	1	ORAL	6 MG, UNK	RISPERIDONE	DRUG14Q4.txt
	3	SS	RISPERIDONE	1	ORAL	4 MG, QD	RISPERIDONE	DRUG14Q4.txt
	4	SS	RISPERIDONE	1	ORAL	4 MG, UNK	RISPERIDONE	DRUG14Q4.txt
	5	SS	XEPLION	1	INTRAMUSCULAR	150 MG, UNK	PALIPERIDONE PALMITATE	DRUG14Q4.txt
	6	SS	XEPLION	1	INTRAMUSCULAR	100 MG, UNK	PALIPERIDONE PALMITATE	DRUG14Q4.txt
	1	PS	RISPERDAL	1	ORAL		RISPERIDONE	DRUG14Q4.txt
	2	SS	RISPERDAL	1	ORAL		RISPERIDONE	DRUG14Q4.txt
	3	SS	RISPERDAL	1	ORAL		RISPERIDONE	DRUG14Q4.txt
	4	SS	RISPERDAL	1	ORAL		RISPERIDONE	DRUG14Q4.txt
	1	PS	RISPERDAL CONSTA	1	OTHER		RISPERIDONE	DRUG14Q4.txt
	2	SS	CANNABIS	1	UNKNOWN		CANNABIS SATIVA SUBSP INDICA TOP	DRUG14Q4.txt
	1	PS	RISPERDAL	1	ORAL		RISPERIDONE	DRUG14Q4.txt
	2	SS	OLANZAPINE	1	ORAL		OLANZAPINE	DRUG14Q4.txt
	3	SS	CODEIN	1	ORAL		CODEINE	DRUG14Q4.txt
	4	SS	ALCOHOL WINE	1	ORAL		WINE	DRUG14Q4.txt
	1	PS	RISPERDAL	1	UNKNOWN		RISPERIDONE	DRUG14Q4.txt
	2	SS	TERCIAN	1	UNKNOWN		CYAMEMAZINE	DRUG14Q4.txt
	1	PS	RISPERDAL	1	ORAL		RISPERIDONE	DRUG14Q4.txt
	2	SS	MARCUMAR	1	UNKNOWN		PHENPROCOUMON	DRUG14Q4.txt
	1	PS	RISPERDAL	1	ORAL		RISPERIDONE	DRUG14Q4.txt
	1	PS	RISPERDAL	1	UNKNOWN		RISPERIDONE	DRUG14Q4.txt
	2	SS	CLOPIXOL	1	ORAL		ZUCLOPENTHIXOL ACETATE	DRUG14Q4.txt
	3	SS	RIVOTRIL	1	ORAL		CLONAZEPAM	DRUG14Q4.txt
	1	PS	RISPERDAL CONSTA	1	INTRAMUSCULAR		RISPERIDONE	DRUG15Q1.txt
	2	SS	RISPERDAL CONSTA	1	INTRAMUSCULAR		RISPERIDONE	DRUG15Q1.txt
	3	SS	RISPERDAL CONSTA	1	INTRAMUSCULAR		RISPERIDONE	DRUG15Q1.txt
	4	SS	RISPERDAL CONSTA	1	INTRAMUSCULAR		RISPERIDONE	DRUG15Q1.txt
	5	SS	RISPERDAL CONSTA	1	INTRAMUSCULAR		RISPERIDONE	DRUG15Q1.txt
	6	C	DEPAKINE CHRONO	1	UNKNOWN		VALPROATE SODIUM	DRUG15Q1.txt
	7	C	CITALOPRAM	1	UNKNOWN		CITALOPRAM HYDROBROMIDE	DRUG15Q1.txt
	8	C	QUETIAPINE	1	UNKNOWN		QUETIAPINE	DRUG15Q1.txt
	9	C	QUETIAPINE	1	UNKNOWN		QUETIAPINE	DRUG15Q1.txt
	10	C	PARKOPAN	2	UNKNOWN			DRUG15Q1.txt
	11	C	DIAZEPAM	1	UNKNOWN	AS NEEDED FOR NIGHT	DIAZEPAM	DRUG15Q1.txt
	1	PS	RISPERDAL	1	ORAL		RISPERIDONE	DRUG14Q4.txt
	2	SS	RISPERDAL	1	ORAL		RISPERIDONE	DRUG14Q4.txt
	1	PS	RISPERDAL CONSTA	1	INTRAMUSCULAR		RISPERIDONE	DRUG14Q4.txt
	2	SS	RISPERDAL CONSTA	1	INTRAMUSCULAR		RISPERIDONE	DRUG14Q4.txt
	3	SS	RISPERDAL CONSTA	1	INTRAMUSCULAR		RISPERIDONE	DRUG14Q4.txt
	4	SS	INVEGA	1	ORAL		PALIPERIDONE	DRUG14Q4.txt
	5	SS	INVEGA	1	ORAL		PALIPERIDONE	DRUG14Q4.txt
	6	SS	TOPINA	1	ORAL		TOPIRAMATE	DRUG14Q4.txt
	7	SS	LANDSEN	1	ORAL		CLONAZEPAM	DRUG14Q4.txt
	8	SS	AKINETON	1	ORAL		BIPERIDEN HYDROCHLORIDE	DRUG14Q4.txt
	9	SS	CONTOMIN	1	ORAL		CHLORPROMAZINE	DRUG14Q4.txt
	1	PS	RISPERDAL CONSTA	1	INTRAMUSCULAR		RISPERIDONE	DRUG14Q4.txt
	2	SS	RISPERDAL CONSTA	1	INTRAMUSCULAR		RISPERIDONE	DRUG14Q4.txt
	3	SS	RISPERDAL	1	ORAL		RISPERIDONE	DRUG14Q4.txt
	4	SS	RISPERDAL	1	ORAL		RISPERIDONE	DRUG14Q4.txt
	5	SS	SEROQUEL	1	ORAL		QUETIAPINE FUMARATE	DRUG14Q4.txt
	6	C	AKIRIDEN	1	ORAL		BIPERIDEN	DRUG14Q4.txt
	7	C	PYRETHIA	1	ORAL		PROMETHAZINE HYDROCHLORIDE	DRUG14Q4.txt
	8	C	MUCOSTA	1	UNKNOWN		REBAMIPIDE	DRUG14Q4.txt
	9	C	LORAZEPAM	1	ORAL		LORAZEPAM	DRUG14Q4.txt
	10	C	FLUNITRAZEPAM	1	ORAL		FLUNITRAZEPAM	DRUG14Q4.txt
	11	C	RONFLEMAN	2	ORAL			DRUG14Q4.txt
	1	PS	RISPERDAL	1	ORAL		RISPERIDONE	DRUG14Q4.txt
	2	SS	RISPERDAL	1	ORAL		RISPERIDONE	DRUG14Q4.txt
	3	SS	RISPERDAL	1	ORAL		RISPERIDONE	DRUG14Q4.txt
	4	SS	RISPERDAL	1	ORAL		RISPERIDONE	DRUG14Q4.txt
	5	SS	RISPERDAL	1	ORAL		RISPERIDONE	DRUG14Q4.txt
	6	SS	RISPERDAL	1	ORAL		RISPERIDONE	DRUG14Q4.txt
	7	SS	TERCIAN	1	UNKNOWN	25MG; PER OS, HALF DOSE 3 TIMES DAILY	CYAMEMAZINE	DRUG14Q4.txt
	8	SS	TERCIAN	1	UNKNOWN	25MG; PER OS, HALF DOSE 3 TIMES DAILY	CYAMEMAZINE	DRUG14Q4.txt
	9	SS	TERCIAN	1	UNKNOWN	25MG; PER OS, HALF DOSE 3 TIMES DAILY	CYAMEMAZINE	DRUG14Q4.txt
	1	SS	RISPERDAL	1	Oral		RISPERIDONE	DRUG16Q2.txt
	2	PS	RISPERDAL	1	Oral		RISPERIDONE	DRUG16Q2.txt
	3	SS	VALPROIC ACID	1	Unknown		VALPROIC ACID	DRUG16Q2.txt
	4	C	CARBAMAZEPINE	1	Unknown		CARBAMAZEPINE	DRUG16Q2.txt
	5	C	LEVOMEPROMAZINE	1	Unknown	AT NIGHT	LEVOMEPROMAZINE	DRUG16Q2.txt
	6	C	MIRTAZAPINE	1	Unknown	AT NIGHT	MIRTAZAPINE	DRUG16Q2.txt
	1	PS	RISPERIDONE TABLETS USP	1	ORAL	.5 MG,BID	RISPERIDONE	DRUG14Q4.txt
	2	SS	RISPERIDONE TABLETS USP	1			RISPERIDONE	DRUG14Q4.txt
	1	PS	RISPERIDONE TABLETS USP	1	Oral	1 MG,HS	RISPERIDONE	DRUG15Q4.txt
	2	SS	RISPERIDONE TABLETS USP	1			RISPERIDONE	DRUG15Q4.txt
	3	SS	RISPERIDONE TABLETS USP	1			RISPERIDONE	DRUG15Q4.txt
	4	SS	METHYLPHENIDATE	1	Oral	20 MG,QD	METHYLPHENIDATE	DRUG15Q4.txt
	5	C	RANITIDINE	1		150 MG,BID	RANITIDINE RANITIDINE HYDROCHLORIDE	DRUG15Q4.txt
	6	C	NEXIUM	1		40 MG,BID	ESOMEPRAZOLE MAGNESIUM	DRUG15Q4.txt
	7	C	ANTIHYPERTENSIVES	1		UNK	UNSPECIFIED INGREDIENT	DRUG15Q4.txt
	8	C	VITAMINS	1		UNK	VITAMINS	DRUG15Q4.txt
	9	C	HERBAL EXTRACT NOS	1		UNK	HERBALS	DRUG15Q4.txt
	10	C	PREDNISONE	1		UNK	PREDNISONE	DRUG15Q4.txt
	11	C	MOBIC	1		UNK	MELOXICAM	DRUG15Q4.txt
	12	C	ALBUTEROL 00139501	1		UNK	ALBUTEROL	DRUG15Q4.txt
	13	C	VERAPAMIL	1		UNK	VERAPAMIL HYDROCHLORIDE	DRUG15Q4.txt
	14	C	METOPROLOL	1		UNK	METOPROLOL	DRUG15Q4.txt
	1	PS	RISPERIDONE	1	ORAL		RISPERIDONE	DRUG14Q4.txt
	2	SS	RISPERIDONE	1	ORAL	1 MG, QAM, ORAL	RISPERIDONE	DRUG14Q4.txt
	4	C	AMLODIPINE	1			AMLODIPINE BESYLATE	DRUG14Q4.txt
	6	C	FLUTICASONE NASAL SPRAY	1			FLUTICASONE FLUTICASONE PROPIONATE	DRUG14Q4.txt
	8	C	OMEPRAZOLE	1			OMEPRAZOLE	DRUG14Q4.txt
	10	C	TRAZODONE	1			TRAZODONE HYDROCHLORIDE	DRUG14Q4.txt
	12	C	IBUPROFEN	1			IBUPROFEN	DRUG14Q4.txt
	14	C	MELATONIN	1			MELATONIN	DRUG14Q4.txt
	16	C	MONTELUKAST	1			MONTELUKAST SODIUM	DRUG14Q4.txt
	18	C	DOCUSATE SODIUM	1			DOCUSATE SODIUM	DRUG14Q4.txt
	1	PS	RISPERDAL CONSTA	1	INTRAMUSCULAR		RISPERIDONE	DRUG14Q4.txt
	2	SS	HALCION	1	ORAL		TRIAZOLAM	DRUG14Q4.txt
	3	C	ROHYPNOL	1	ORAL		FLUNITRAZEPAM	DRUG14Q4.txt
	4	C	GASTER	1	ORAL		FAMOTIDINE	DRUG14Q4.txt
	5	C	MAGLAX	1	ORAL		MAGNESIUM OXIDE	DRUG14Q4.txt
	1	PS	RISPERDAL	1	UNKNOWN		RISPERIDONE	DRUG14Q4.txt
	1	PS	RISPERDAL CONSTA	1	INTRAMUSCULAR		RISPERIDONE	DRUG14Q4.txt
	2	SS	RISPERDAL CONSTA	1	INTRAMUSCULAR		RISPERIDONE	DRUG14Q4.txt
	3	SS	ABILIFY	1	UNKNOWN		ARIPIPRAZOLE	DRUG14Q4.txt
	4	SS	WELLBUTRIN	1	UNKNOWN		BUPROPION HYDROCHLORIDE	DRUG14Q4.txt
	1	PS	RISPERIDONE TEVA 2 MG	1	ORAL	4 MILLIGRAM DAILY;	RISPERIDONE	DRUG14Q4.txt
	2	C	MAVERAL 100 MG	2	ORAL	200 MILLIGRAM DAILY;		DRUG14Q4.txt
	3	C	DEPAKIN CHRONO 500 MG	1	ORAL	1000 MILLIGRAM DAILY;	VALPROIC ACID	DRUG14Q4.txt
	1	PS	RISPERIDONE UNKNOWN	1	UNKNOWN	UNK	RISPERIDONE	DRUG14Q4.txt
	1	PS	RISPERDAL	1	ORAL		RISPERIDONE	DRUG14Q4.txt
	2	I	INSECTICIDES AND REPELLENTS	1	UNKNOWN		UNSPECIFIED INGREDIENT	DRUG14Q4.txt
	3	SS	RISPERIDONE	1	ORAL		RISPERIDONE	DRUG14Q4.txt
	1	PS	RISPERIDONE	1	ORAL		RISPERIDONE	DRUG14Q4.txt
	2	C	MIRTAZAPINE	1			MIRTAZAPINE	DRUG14Q4.txt
	3	C	SODIUM VALPROATE	1			VALPROATE SODIUM	DRUG14Q4.txt
	1	PS	RISPERDAL	1	ORAL		RISPERIDONE	DRUG14Q4.txt
	1	PS	RISPERDAL	1	ORAL		RISPERIDONE	DRUG14Q4.txt
	1	PS	RISPERDAL	1	ORAL		RISPERIDONE	DRUG14Q4.txt
	2	SS	RISPERDAL	1	ORAL		RISPERIDONE	DRUG14Q4.txt
	3	SS	RISPERDAL	1	ORAL		RISPERIDONE	DRUG14Q4.txt
	4	SS	PAROXETINE	1	ORAL		PAROXETINE PAROXETINE HYDROCHLORIDE	DRUG14Q4.txt
	5	SS	PAROXETINE	1	ORAL		PAROXETINE PAROXETINE HYDROCHLORIDE	DRUG14Q4.txt
	6	C	SODIUM VALPROATE	1	ORAL		VALPROATE SODIUM	DRUG14Q4.txt
	1	PS	RISPERIDONE	1	UNKNOWN		RISPERIDONE	DRUG14Q4.txt
	1	PS	RISPERIDONE 3MG TABLET	1	ORAL	3 MG, 3 TIMES A DAY	RISPERIDONE	DRUG14Q4.txt
	2	C	MIRTAZAPINE	1	UNKNOWN	UNK	MIRTAZAPINE	DRUG14Q4.txt
	3	C	SODIUM VALPROATE	1	UNKNOWN	UNK	VALPROATE SODIUM	DRUG14Q4.txt
	1	PS	RISPERDAL CONSTA	1	INTRAMUSCULAR		RISPERIDONE	DRUG14Q4.txt
	2	C	HALOPERIDOL	1	ORAL		HALOPERIDOL	DRUG14Q4.txt
	3	C	VALDOXAN	1	ORAL		AGOMELATINE	DRUG14Q4.txt
	1	PS	RISPERDAL	1	UNKNOWN		RISPERIDONE	DRUG14Q4.txt
	1	PS	RISPERDAL	1	ORAL		RISPERIDONE	DRUG14Q4.txt
	2	SS	ARICEPT	1	ORAL	6 TABLETS	DONEPEZIL HYDROCHLORIDE	DRUG14Q4.txt
	1	PS	RISPERDAL CONSTA	1	INTRAMUSCULAR		RISPERIDONE	DRUG14Q4.txt
	2	SS	RISPERDAL CONSTA	1	INTRAMUSCULAR	25 MG OR 37.5 MG	RISPERIDONE	DRUG14Q4.txt
	3	C	ABILIFY	1	ORAL		ARIPIPRAZOLE	DRUG14Q4.txt
	1	PS	RISPERDAL	1	ORAL		RISPERIDONE	DRUG14Q4.txt
	2	SS	DELORAZEPAM	1	ORAL		DELORAZEPAM	DRUG14Q4.txt
	1	PS	RISPERIDONE	1	ORAL		RISPERIDONE	DRUG14Q4.txt
	2	C	MIRTAZAPINE	1	UNKNOWN		MIRTAZAPINE	DRUG14Q4.txt
	3	C	SODIUM VALPROATE	1	UNKNOWN		VALPROATE SODIUM	DRUG14Q4.txt
	1	PS	RISPERIDONE	1	ORAL		RISPERIDONE	DRUG14Q4.txt
	1	PS	RISPERDAL	1	ORAL		RISPERIDONE	DRUG14Q4.txt
	2	SS	ESCITALOPRAM	1	ORAL		ESCITALOPRAM OXALATE	DRUG14Q4.txt
	1	PS	RISPERDAL	1	ORAL	STARTED SINCE A LONG TIME	RISPERIDONE	DRUG14Q4.txt
	2	SS	LEPONEX	1	ORAL	STARTED SINCE A LONG TIME	CLOZAPINE	DRUG14Q4.txt
	3	C	AKINETON	1	ORAL		BIPERIDEN HYDROCHLORIDE	DRUG14Q4.txt
	4	C	METOPROLOL	1	UNKNOWN		METOPROLOL	DRUG14Q4.txt
	5	C	LORAZEPAM	1	UNKNOWN		LORAZEPAM	DRUG14Q4.txt
	6	C	ENOXAPARIN	1	UNKNOWN		ENOXAPARIN	DRUG14Q4.txt
	1	PS	RISPERDAL	1	ORAL		RISPERIDONE	DRUG14Q4.txt
	2	SS	RISPERDAL	1	ORAL		RISPERIDONE	DRUG14Q4.txt
	3	SS	TORASEMID	1	ORAL		TORSEMIDE	DRUG14Q4.txt
	4	SS	MELPERON	1	ORAL		MELPERONE	DRUG14Q4.txt
	5	SS	MELPERON	1	ORAL		MELPERONE	DRUG14Q4.txt
	6	C	VIGANTOLETTEN	1	UNKNOWN		CHOLECALCIFEROL	DRUG14Q4.txt
	7	C	NOVAMINSULFON	1	UNKNOWN		METAMIZOLE	DRUG14Q4.txt
	8	C	NOVAMINSULFON	1	UNKNOWN		METAMIZOLE	DRUG14Q4.txt
	9	C	NOVAMINSULFON	1	UNKNOWN		METAMIZOLE	DRUG14Q4.txt
	1	PS	RISPERDAL	1	ORAL		RISPERIDONE	DRUG14Q4.txt
	2	SS	RISPERDAL	1	ORAL		RISPERIDONE	DRUG14Q4.txt
	3	I	MELPERON	1	ORAL		MELPERONE	DRUG14Q4.txt
	4	I	MELPERON	1	ORAL		MELPERONE	DRUG14Q4.txt
	5	I	MELPERON	1	ORAL		MELPERONE	DRUG14Q4.txt
	6	I	MELPERON	1	ORAL		MELPERONE	DRUG14Q4.txt
	7	SS	ARICEPT	1	ORAL		DONEPEZIL HYDROCHLORIDE	DRUG14Q4.txt
	8	C	ATENOLOL	1	ORAL		ATENOLOL	DRUG14Q4.txt
	9	C	AMLODIPINE	1	ORAL		AMLODIPINE BESYLATE	DRUG14Q4.txt
	10	C	ATORVASTATIN	1	ORAL		ATORVASTATIN	DRUG14Q4.txt
	11	C	TORASEMID	1	ORAL		TORSEMIDE	DRUG14Q4.txt
	1	PS	RISPERIDONE UNKNOWN	1	UNKNOWN	1 MG, UNKNOWN	RISPERIDONE	DRUG14Q4.txt
	2	C	LITHIUM	1	UNKNOWN	UNK, 900-1050MG	LITHIUM CARBONATE	DRUG14Q4.txt
	1	PS	RISPERDAL	1	ORAL		RISPERIDONE	DRUG14Q4.txt
	2	SS	RISPERDAL	1	ORAL		RISPERIDONE	DRUG14Q4.txt
	3	I	METOPROLOL	1	ORAL		METOPROLOL	DRUG14Q4.txt
	4	SS	AKINETON	1	ORAL		BIPERIDEN HYDROCHLORIDE	DRUG14Q4.txt
	5	SS	AKINETON	1	INTRAVENOUS		BIPERIDEN HYDROCHLORIDE	DRUG14Q4.txt
	6	C	ALLOPURINOL	1	ORAL		ALLOPURINOL	DRUG14Q4.txt
	7	C	RAMIPRIL	1	ORAL		RAMIPRIL	DRUG14Q4.txt
	1	PS	RISPERDAL	1	ORAL		RISPERIDONE	DRUG14Q4.txt
	2	SS	RISPERDAL CONSTA	1	INTRAMUSCULAR		RISPERIDONE	DRUG14Q4.txt
	3	I	HALDOL DECANOATE	1	INTRAMUSCULAR		HALOPERIDOL DECANOATE	DRUG14Q4.txt
	4	I	ATOSIL	1	ORAL		PROMETHAZINE HYDROCHLORIDE	DRUG14Q4.txt
	5	C	LACTULOSE	1	ORAL		LACTULOSE	DRUG14Q4.txt
	6	C	RESONIUM	1	ORAL		SODIUM POLYSTYRENE SULFONATE	DRUG14Q4.txt
	7	C	VALSARTAN	1	ORAL		VALSARTAN	DRUG14Q4.txt
	8	C	VALSARTAN	1	ORAL		VALSARTAN	DRUG14Q4.txt
	9	C	CALCIUM ACETATE	1	ORAL		CALCIUM ACETATE	DRUG14Q4.txt
	10	C	CALCIUM ACETATE	1	ORAL		CALCIUM ACETATE	DRUG14Q4.txt
	11	C	BISOPROLOL	1	ORAL		BISOPROLOL	DRUG14Q4.txt
	1	PS	RISPERIDONE	1	ORAL		RISPERIDONE	DRUG14Q4.txt
	2	SS	RISPERIDONE	1	ORAL		RISPERIDONE	DRUG14Q4.txt
	3	SS	RISPERIDONE	1	ORAL		RISPERIDONE	DRUG14Q4.txt
	4	SS	RISPERIDONE	1	ORAL		RISPERIDONE	DRUG14Q4.txt
	5	SS	RISPERIDONE	1	ORAL		RISPERIDONE	DRUG14Q4.txt
	6	SS	RISPERIDONE	1	ORAL		RISPERIDONE	DRUG14Q4.txt
	1	SS	RISPERIDONE	1	Oral		RISPERIDONE	DRUG15Q3.txt
	2	SS	RISPERIDONE	1	Oral		RISPERIDONE	DRUG15Q3.txt
	3	PS	RISPERIDONE	1	Oral		RISPERIDONE	DRUG15Q3.txt
	4	SS	CLONAZEPAM	1	Unknown		CLONAZEPAM	DRUG15Q3.txt
	5	SS	CLONAZEPAM	1	Unknown		CLONAZEPAM	DRUG15Q3.txt
	6	SS	MIDAZOLAM	1	Unknown		MIDAZOLAM MIDAZOLAM HYDROCHLORIDE	DRUG15Q3.txt
	7	SS	MIDAZOLAM	1	Unknown		MIDAZOLAM MIDAZOLAM HYDROCHLORIDE	DRUG15Q3.txt
	8	SS	FLURAZEPAM	1	Unknown		FLURAZEPAM FLURAZEPAM HYDROCHLORIDE	DRUG15Q3.txt
	9	SS	FLURAZEPAM	1	Unknown		FLURAZEPAM FLURAZEPAM HYDROCHLORIDE	DRUG15Q3.txt
	10	SS	TRIHEXYPHENIDYL	1	Unknown		TRIHEXYPHENIDYL	DRUG15Q3.txt
	11	SS	TRIHEXYPHENIDYL	1	Unknown		TRIHEXYPHENIDYL	DRUG15Q3.txt
	1	PS	RISPERDAL	1	ORAL		RISPERIDONE	DRUG14Q4.txt
	2	SS	RISPERDAL	1	ORAL		RISPERIDONE	DRUG14Q4.txt
	3	SS	RISPERDAL	1	ORAL		RISPERIDONE	DRUG14Q4.txt
	4	SS	RISPERDAL	1	ORAL		RISPERIDONE	DRUG14Q4.txt
	5	I	DIPIPERON	1	ORAL		PIPAMPERONE	DRUG14Q4.txt
	6	I	DIPIPERON	1	ORAL		PIPAMPERONE	DRUG14Q4.txt
	7	SS	RIVOTRIL	1	ORAL	FOR 3 WEEKS	CLONAZEPAM	DRUG14Q4.txt
	8	C	BISOPROLOL	1	ORAL		BISOPROLOL	DRUG14Q4.txt
	9	C	ASPIRIN	1	ORAL		ASPIRIN	DRUG14Q4.txt
	10	C	TRIAMTEREN	1	ORAL	25/12 MG	TRIAMTERENE	DRUG14Q4.txt
	1	PS	RISPERIDONE UNKNOWN	1	UNKNOWN	20 MG, TOTAL	RISPERIDONE	DRUG14Q4.txt
	2	SS	QUETIAPINE UNKNOWN	1	UNKNOWN	UNK, UP TO 600MG	QUETIAPINE	DRUG14Q4.txt
	3	SS	OLANZAPINE UNKNOWN	1	UNKNOWN	UNK, UP TO 20MG	OLANZAPINE	DRUG14Q4.txt
	4	C	CLONAZEPAM UNKNOWN	1	UNKNOWN	UNK, UP TO 4MG	CLONAZEPAM	DRUG14Q4.txt
	5	C	LITHIUM	1	UNKNOWN	UNK, UP TO 900MG	LITHIUM CARBONATE	DRUG14Q4.txt
	6	C	VITAMIN E 00110501	2	UNKNOWN	UNK, 400-600MG/DAY		DRUG14Q4.txt
	1	PS	RISPERDAL	1	ORAL		RISPERIDONE	DRUG14Q4.txt
	1	PS	RISPERDAL	1	ORAL	STARTED 5 YEARS BEFORE	RISPERIDONE	DRUG14Q4.txt
	2	SS	RISPERDAL	1	ORAL		RISPERIDONE	DRUG14Q4.txt
	1	PS	RISPERDAL	1	ORAL		RISPERIDONE	DRUG14Q4.txt
	2	C	LORAZEPAM	1	ORAL		LORAZEPAM	DRUG14Q4.txt
	3	C	VENLAFAXINE	1	UNKNOWN		VENLAFAXINE HYDROCHLORIDE	DRUG14Q4.txt
	4	C	AKINETON	1	ORAL		BIPERIDEN HYDROCHLORIDE	DRUG14Q4.txt
	5	C	DEPAKINE	1	ORAL		VALPROATE SODIUM	DRUG14Q4.txt
	6	C	ETUMINE	1	ORAL		CLOTHIAPINE	DRUG14Q4.txt
	1	PS	RISPERDAL CONSTA	1	INTRAMUSCULAR		RISPERIDONE	DRUG14Q4.txt
	1	PS	RISPERDAL CONSTA	1	Intramuscular		RISPERIDONE	DRUG15Q3.txt
	1	PS	RISPERIDONE	1	UNKNOWN		RISPERIDONE	DRUG14Q4.txt
	2	SS	RISPERIDONE	1	UNKNOWN		RISPERIDONE	DRUG14Q4.txt
	1	PS	RISPERIDONE	1	UNKNOWN	6 MG, DAILY	RISPERIDONE	DRUG14Q4.txt
	2	SS	RISPERIDONE	1	UNKNOWN	8 MG, DAILY	RISPERIDONE	DRUG14Q4.txt
	3	SS	AMISULPRIDE	1	UNKNOWN	800 MG, DAILY	AMISULPRIDE	DRUG14Q4.txt
	1	PS	RISPERDAL CONSTA	1	INTRAMUSCULAR		RISPERIDONE	DRUG14Q4.txt
	2	SS	INVEGA SUSTENNA	1	INTRAMUSCULAR		PALIPERIDONE PALMITATE	DRUG14Q4.txt
	1	PS	RISPERDAL CONSTA	1	INTRAMUSCULAR		RISPERIDONE	DRUG14Q4.txt
	1	PS	RISPERIDONE	1	ORAL		RISPERIDONE	DRUG14Q4.txt
	1	PS	RISPERDAL	1	ORAL		RISPERIDONE	DRUG14Q4.txt
	2	SS	RISPERDAL	1	ORAL		RISPERIDONE	DRUG14Q4.txt
	3	C	QUETIAPINE	1	ORAL		QUETIAPINE	DRUG14Q4.txt
	1	PS	RISPERIDONE	1	ORAL	UNK	RISPERIDONE	DRUG14Q4.txt
	2	C	DIHYDROCODEINE	1	UNKNOWN	UNK	DIHYDROCODEINE	DRUG14Q4.txt
	3	C	MIRTAZAPINE	1	UNKNOWN	UNK	MIRTAZAPINE	DRUG14Q4.txt
	4	C	PARACETAMOL	1	UNKNOWN	UNK	ACETAMINOPHEN	DRUG14Q4.txt
	5	C	ZOPICLONE	1	UNKNOWN	15 MG, ONCE A DAY	ZOPICLONE	DRUG14Q4.txt
	1	PS	RISPERIDONE 2MG	1	ORAL	2 MG, ONCE A DAY	RISPERIDONE	DRUG14Q4.txt
	2	C	ENBREL	1	ORAL	50 MG, ONCE A DAY	ETANERCEPT	DRUG14Q4.txt
	1	PS	RISPERDAL	1	ORAL		RISPERIDONE	DRUG14Q4.txt
	2	SS	RISPERDAL	1	ORAL		RISPERIDONE	DRUG14Q4.txt
	1	PS	RISPERDAL CONSTA	1	Intramuscular		RISPERIDONE	DRUG15Q2.txt
	2	C	RISPERIDONE	1	Oral		RISPERIDONE	DRUG15Q2.txt
	3	C	PROMAZINE	1	Unknown		PROMAZINE	DRUG15Q2.txt
	4	C	PROMAZINE	1	Unknown		PROMAZINE	DRUG15Q2.txt
	5	C	DIAZEPAM	1	Unknown		DIAZEPAM	DRUG15Q2.txt
	6	C	DIAZEPAM	1	Unknown		DIAZEPAM	DRUG15Q2.txt
	7	C	ESCITALOPRAM	1	Unknown		ESCITALOPRAM OXALATE	DRUG15Q2.txt
	1	PS	RISPERDAL CONSTA	1	INTRAMUSCULAR		RISPERIDONE	DRUG15Q1.txt
	2	SS	RISPERIDONE	1	ORAL	4 MG IN THE MORNING AND 6 MG IN THE EVENING	RISPERIDONE	DRUG15Q1.txt
	3	SS	RISPERIDONE	1	ORAL		RISPERIDONE	DRUG15Q1.txt
	1	PS	RISPERDAL CONSTA	1	INTRAMUSCULAR		RISPERIDONE	DRUG14Q4.txt
	1	PS	RISPERDAL CONSTA	1	INTRAMUSCULAR		RISPERIDONE	DRUG14Q4.txt
	2	SS	INVEGA	1	ORAL		PALIPERIDONE	DRUG14Q4.txt
	1	PS	RISPERIDONE	1	UNKNOWN		RISPERIDONE	DRUG14Q4.txt
	2	SS	HALOPERIDOL	1	UNKNOWN		HALOPERIDOL	DRUG14Q4.txt
	3	SS	OLANZAPINE	1	UNKNOWN		OLANZAPINE	DRUG14Q4.txt
	4	SS	CLOZAPINE	1	UNKNOWN		CLOZAPINE	DRUG14Q4.txt
	1	PS	RISPERIDONE	1			RISPERIDONE	DRUG14Q4.txt
	1	PS	RISPERIDONE	1	ORAL		RISPERIDONE	DRUG15Q1.txt
	2	SS	RISPERIDONE	1	ORAL		RISPERIDONE	DRUG15Q1.txt
	3	SS	RISPERIDONE	1	ORAL		RISPERIDONE	DRUG15Q1.txt
	4	SS	HALOPERIDOL	1	UNKNOWN		HALOPERIDOL	DRUG15Q1.txt
	5	SS	HALOPERIDOL	1	UNKNOWN		HALOPERIDOL	DRUG15Q1.txt
	6	C	CLOZAPINE	1	ORAL		CLOZAPINE	DRUG15Q1.txt
	7	C	TAVOR	1	UNKNOWN		LORAZEPAM	DRUG15Q1.txt
	8	C	VIGANTOLETTEN	1	UNKNOWN		CHOLECALCIFEROL	DRUG15Q1.txt
	9	C	PANTOPRAZOLE	1	UNKNOWN		PANTOPRAZOLE SODIUM	DRUG15Q1.txt
	10	C	SPASMEX	1	UNKNOWN		TROSPIUM CHLORIDE	DRUG15Q1.txt
	11	C	METOHEXAL	1	UNKNOWN		METOPROLOL SUCCINATE	DRUG15Q1.txt
	12	C	VIANI	1	UNKNOWN	50UG/250UG PUFFS PER DAY.	FLUTICASONE PROPIONATE SALMETEROL XINAFOATE	DRUG15Q1.txt
	1	PS	RISPERIDONE UNKNOWN	1	ORAL	82 MG, SINGLE	RISPERIDONE	DRUG14Q4.txt
	1	PS	RISPERIDONE UNKNOWN	1	UNKNOWN	0.25 MG, QPM	RISPERIDONE	DRUG14Q4.txt
	2	I	ARIPIPRAZOLE UNKNOWN	1	UNKNOWN	2.5 MG, QPM	ARIPIPRAZOLE	DRUG14Q4.txt
	3	I	ARIPIPRAZOLE UNKNOWN	1	UNKNOWN	5 MG, QPM	ARIPIPRAZOLE	DRUG14Q4.txt
	4	I	ATOMOXETINE	1	UNKNOWN	10 MG, DAILY	ATOMOXETINE	DRUG14Q4.txt
	5	I	ATOMOXETINE	1	UNKNOWN	25 MG, DAILY	ATOMOXETINE	DRUG14Q4.txt
	6	I	ATOMOXETINE	1	UNKNOWN	40 MG, DAILY	ATOMOXETINE	DRUG14Q4.txt
	1	PS	RISPERDAL	1	UNKNOWN		RISPERIDONE	DRUG14Q4.txt
	2	SS	RISPERDAL	1	UNKNOWN		RISPERIDONE	DRUG14Q4.txt
	3	I	QUETIAPINE	1	UNKNOWN		QUETIAPINE	DRUG14Q4.txt
	1	PS	RISPERDAL	1	ORAL	2 MG X 2 THREE TIMES A DAY (IN TOTAL 12 MG/DAILY)	RISPERIDONE	DRUG14Q4.txt
	2	SS	RISPERDAL	1	ORAL	2 MG X 2 THREE TIMES A DAY (IN TOTAL 12 MG/DAILY).	RISPERIDONE	DRUG14Q4.txt
	1	PS	RISPERDAL	1	ORAL		RISPERIDONE	DRUG14Q4.txt
	2	SS	NOZINAN	1	ORAL		LEVOMEPROMAZINE	DRUG14Q4.txt
	3	SS	DEPAKIN	1	UNKNOWN		VALPROATE SODIUM	DRUG14Q4.txt
	4	C	HALDOL	1	UNKNOWN		HALOPERIDOL	DRUG14Q4.txt
	5	C	HALCION	1	ORAL		TRIAZOLAM	DRUG14Q4.txt
	1	PS	RISPERDAL	1	ORAL		RISPERIDONE	DRUG15Q1.txt
	2	SS	CHLORPROMAZINE HYDROCHLORIDE	1	UNKNOWN		CHLORPROMAZINE HYDROCHLORIDE	DRUG15Q1.txt
	3	SS	EN	1	UNKNOWN		DELORAZEPAM	DRUG15Q1.txt
	4	SS	TEGRETOL	1	UNKNOWN		CARBAMAZEPINE	DRUG15Q1.txt
	1	PS	RISPERDAL	1	ORAL	3 TABLETS IN 3 DAYS (0.5MG)	RISPERIDONE	DRUG14Q4.txt
	2	SS	ERGENYL	1	ORAL	6 TABLETS IN 3 DAYS (300 MG)	VALPROIC ACID	DRUG14Q4.txt
	3	SS	IBUPROFEN	1	ORAL	6 TABLETS IN 3 DAYS (300 MG)	IBUPROFEN	DRUG14Q4.txt
	4	SS	MIRTAZAPIN	1	ORAL	3 TABLETS IN 3 DAYS (30 MG)	MIRTAZAPINE	DRUG14Q4.txt
	5	SS	TREVILOR RETARD	1	ORAL	3 TABLETS IN 3 DAYS (37.5 MG)	VENLAFAXINE HYDROCHLORIDE	DRUG14Q4.txt
	1	PS	RISPERDAL	1	ORAL		RISPERIDONE	DRUG14Q4.txt
	2	C	ENBREL	1	ORAL		ETANERCEPT	DRUG14Q4.txt
	1	PS	RISPERIDONE	1	UNKNOWN		RISPERIDONE	DRUG14Q4.txt
	2	SS	RISPERIDONE	1	UNKNOWN		RISPERIDONE	DRUG14Q4.txt
	3	SS	OXCARBAZEPINE	1	UNKNOWN		OXCARBAZEPINE	DRUG14Q4.txt
	1	PS	RISPERDAL CONSTA	1	INTRAMUSCULAR		RISPERIDONE	DRUG15Q1.txt
	2	SS	RISPERDAL CONSTA	1	INTRAMUSCULAR		RISPERIDONE	DRUG15Q1.txt
	1	PS	RISPERDAL	1	ORAL		RISPERIDONE	DRUG14Q4.txt
	2	SS	RISPERDAL	1	ORAL		RISPERIDONE	DRUG14Q4.txt
	3	SS	NITROFURANTOIN	1	ORAL		NITROFURANTOIN	DRUG14Q4.txt
	4	C	URBANYL	1	ORAL		CLOBAZAM	DRUG14Q4.txt
	5	C	MALTOFER	2	ORAL			DRUG14Q4.txt
	1	PS	RISPERDAL CONSTA	1	INTRAMUSCULAR		RISPERIDONE	DRUG14Q4.txt
	2	SS	RISPERDAL CONSTA	1	INTRAMUSCULAR		RISPERIDONE	DRUG14Q4.txt
	3	SS	RISPERDAL CONSTA	1	INTRAMUSCULAR		RISPERIDONE	DRUG14Q4.txt
	4	C	TASMOLIN	1	ORAL		BIPERIDEN	DRUG14Q4.txt
	1	PS	RISPERDAL	1	ORAL		RISPERIDONE	DRUG14Q4.txt
	2	SS	SERTRALINE	1	ORAL		SERTRALINE HYDROCHLORIDE	DRUG14Q4.txt
	3	SS	SERTRALINE	1	ORAL		SERTRALINE HYDROCHLORIDE	DRUG14Q4.txt
	4	C	ABILIFY	1	ORAL		ARIPIPRAZOLE	DRUG14Q4.txt
	1	PS	RISPERIDONE	1	UNKNOWN	2 MG, DAILY	RISPERIDONE	DRUG14Q4.txt
	2	SS	RISPERIDONE	1			RISPERIDONE	DRUG14Q4.txt
	3	SS	RISPERIDONE	1			RISPERIDONE	DRUG14Q4.txt
	1	PS	RISPERIDONE	1	UNKNOWN	4 MG, DAILY	RISPERIDONE	DRUG14Q4.txt
	2	C	ENALAPRIL	1	UNKNOWN	20 MG, DAILY	ENALAPRIL	DRUG14Q4.txt
	3	C	FUROSEMIDE	1	UNKNOWN	25 MG, DAILY	FUROSEMIDE	DRUG14Q4.txt
	4	C	SPIRONOLACTONE	1	UNKNOWN	37 MG, DAILY	SPIRONOLACTONE	DRUG14Q4.txt
	5	C	LORAZEPAM	1	UNKNOWN	2.5 MG, DAILY	LORAZEPAM	DRUG14Q4.txt
	1	PS	RISPERIDONE	1	UNKNOWN	1 MG, DAILY	RISPERIDONE	DRUG14Q4.txt
	2	SS	RISPERIDONE	1			RISPERIDONE	DRUG14Q4.txt
	3	C	RAMIPRIL	1	UNKNOWN	2.5 MG, DAILY	RAMIPRIL	DRUG14Q4.txt
	4	C	LANSOPRAZOLE	1	UNKNOWN	30 MG, DAILY	LANSOPRAZOLE	DRUG14Q4.txt
	5	C	SALBUTAMOL FLUTICASONE	2	UNKNOWN	50/250MG, BID		DRUG14Q4.txt
	6	C	FLUOXETINE	1	UNKNOWN	20 MG, DAILY	FLUOXETINE FLUOXETINE HYDROCHLORIDE	DRUG14Q4.txt
	7	C	LORAZEPAM	1	UNKNOWN	UNK	LORAZEPAM	DRUG14Q4.txt
	1	PS	RISPERDAL	1	ORAL		RISPERIDONE	DRUG14Q4.txt
	1	PS	RISPERIDONE	1	UNKNOWN	6 MG/DAY	RISPERIDONE	DRUG14Q4.txt
	2	I	RISPERIDONE	1	UNKNOWN	96MG	RISPERIDONE	DRUG14Q4.txt
	3	I	CLONAZEPAM	1	UNKNOWN	2 MG/DAY	CLONAZEPAM	DRUG14Q4.txt
	4	I	CLONAZEPAM	1	UNKNOWN	32MG	CLONAZEPAM	DRUG14Q4.txt
	5	I	FLURAZEPAM	1	UNKNOWN	30 MG/DAY	FLURAZEPAM FLURAZEPAM HYDROCHLORIDE	DRUG14Q4.txt
	6	I	FLURAZEPAM	1	UNKNOWN	480MG	FLURAZEPAM FLURAZEPAM HYDROCHLORIDE	DRUG14Q4.txt
	7	I	MIDAZOLAM	1	UNKNOWN	7.5 MG/DAY	MIDAZOLAM MIDAZOLAM HYDROCHLORIDE	DRUG14Q4.txt
	8	I	MIDAZOLAM	1	UNKNOWN	120MG	MIDAZOLAM MIDAZOLAM HYDROCHLORIDE	DRUG14Q4.txt
	9	SS	TRIHEXYPHENIDYL	1	UNKNOWN	2 MG/DAY	TRIHEXYPHENIDYL	DRUG14Q4.txt
	10	SS	TRIHEXYPHENIDYL	1	UNKNOWN	32MG	TRIHEXYPHENIDYL	DRUG14Q4.txt
	1	PS	RISPERIDONE	1	ORAL		RISPERIDONE	DRUG14Q4.txt
	2	SS	ORFIRIL	1	ORAL	300-900 MK	VALPROIC ACID	DRUG14Q4.txt
	3	SS	ORFIRIL	1	ORAL		VALPROIC ACID	DRUG14Q4.txt
	4	I	MELPERON	1	ORAL		MELPERONE	DRUG14Q4.txt
	5	I	TAVOR	1	ORAL		LORAZEPAM	DRUG14Q4.txt
	6	C	AXURA	1	ORAL		MEMANTINE HYDROCHLORIDE	DRUG14Q4.txt
	7	C	PANTOZOL	1	ORAL		PANTOPRAZOLE SODIUM	DRUG14Q4.txt
	8	C	AMOXICILLIN	1			AMOXICILLIN	DRUG14Q4.txt
	1	PS	RISPERIDONE	1	UNKNOWN		RISPERIDONE	DRUG14Q4.txt
	2	SS	GLYCOPYRROLATE	1	UNKNOWN		GLYCOPYRROLATE	DRUG14Q4.txt
	3	SS	OCTREOTIDE	1	UNKNOWN		OCTREOTIDE	DRUG14Q4.txt
	1	PS	RISPERIDONE	1			RISPERIDONE	DRUG14Q4.txt
	2	I	QUILONUM RETARD	1			LITHIUM CARBONATE	DRUG14Q4.txt
	3	I	QUILONUM RETARD	1			LITHIUM CARBONATE	DRUG14Q4.txt
	4	I	QUILONUM RETARD	1			LITHIUM CARBONATE	DRUG14Q4.txt
	5	I	QUILONUM RETARD	1			LITHIUM CARBONATE	DRUG14Q4.txt
	6	I	ABILIFY	1			ARIPIPRAZOLE	DRUG14Q4.txt
	7	I	ABILIFY	1			ARIPIPRAZOLE	DRUG14Q4.txt
	8	I	CYMBALTA	1			DULOXETINE HYDROCHLORIDE	DRUG14Q4.txt
	9	I	ELONTRIL	1			BUPROPION HYDROCHLORIDE	DRUG14Q4.txt
	10	I	ELONTRIL	1			BUPROPION HYDROCHLORIDE	DRUG14Q4.txt
	11	C	LORAZEPAM	1			LORAZEPAM	DRUG14Q4.txt
	12	C	BIPERIDEN	1			BIPERIDEN	DRUG14Q4.txt
	13	C	PANTOZOL	1			PANTOPRAZOLE SODIUM	DRUG14Q4.txt
	1	PS	RISPERIDONE	1	UNKNOWN		RISPERIDONE	DRUG14Q4.txt
	2	SS	RISPERIDONE	1	UNKNOWN		RISPERIDONE	DRUG14Q4.txt
	3	SS	RISPERIDONE	1	UNKNOWN		RISPERIDONE	DRUG14Q4.txt
	4	SS	RISPERIDONE	1	UNKNOWN		RISPERIDONE	DRUG14Q4.txt
	1	PS	RISPERDAL	1	ORAL		RISPERIDONE	DRUG14Q4.txt
	2	C	DOXYCYCLINE	1	UNKNOWN		DOXYCYCLINE	DRUG14Q4.txt
	1	PS	RISPERDAL	1	ORAL		RISPERIDONE	DRUG14Q4.txt
	2	C	ETIZOLAM	1	ORAL		ETIZOLAM	DRUG14Q4.txt
	3	C	BIPERIDEN HYDROCHLORIDE	1	ORAL		BIPERIDEN HYDROCHLORIDE	DRUG14Q4.txt
	4	C	PROMETHAZINE HYDROCHLORIDE	1	ORAL		PROMETHAZINE HYDROCHLORIDE	DRUG14Q4.txt
	5	C	NITRAZEPAM	1	ORAL		NITRAZEPAM	DRUG14Q4.txt
	6	C	SODIUM VALPROATE	1	ORAL		VALPROATE SODIUM	DRUG14Q4.txt
	7	C	LINAGLIPTIN	1	ORAL		LINAGLIPTIN	DRUG14Q4.txt
	1	PS	RISPERIDONE	1	UNKNOWN	UNK	RISPERIDONE	DRUG14Q4.txt
	2	SS	GLYCOPYRROLATE	1	UNKNOWN	UNK	GLYCOPYRROLATE	DRUG14Q4.txt
	3	SS	OCTREOTIDE	1	UNKNOWN	UNK	OCTREOTIDE	DRUG14Q4.txt
	1	PS	RISPERDAL CONSTA	1	INTRAMUSCULAR		RISPERIDONE	DRUG15Q1.txt
	1	PS	RISPERIDONE	1	UNKNOWN		RISPERIDONE	DRUG14Q4.txt
	2	SS	RISPERIDONE	1	UNKNOWN	0.5MG TWICE A DAY AND 0.75MG AT BED TIME	RISPERIDONE	DRUG14Q4.txt
	1	PS	RISPERIDONE	1	Unknown	0.5 MG, BID	RISPERIDONE	DRUG17Q3.txt
	2	SS	RISPERIDONE	1	Unknown	0.5 MG TWICE DAILY AND 0.75 MG AT BEDTIME	RISPERIDONE	DRUG17Q3.txt
	1	PS	RISPERDAL	1	ORAL		RISPERIDONE	DRUG14Q4.txt
	1	PS	RISPERIDON	1	ORAL		RISPERIDONE	DRUG14Q4.txt
	2	I	MELPERON	1	ORAL		MELPERONE	DRUG14Q4.txt
	3	SS	ORFIRIL	1	ORAL	300-900 MK	VALPROIC ACID	DRUG14Q4.txt
	4	SS	ORFIRIL	1	ORAL	1200 ML, UNK	VALPROIC ACID	DRUG14Q4.txt
	5	I	TAVOR	1	ORAL		LORAZEPAM	DRUG14Q4.txt
	6	C	AXURA	1	ORAL		MEMANTINE HYDROCHLORIDE	DRUG14Q4.txt
	7	C	PANTOZOL	1	ORAL		PANTOPRAZOLE SODIUM	DRUG14Q4.txt
	8	C	AMOXICILLIN	1			AMOXICILLIN	DRUG14Q4.txt
	1	PS	RISPERIDONE	1	UNKNOWN	0.25 MG, IN THE EVENING	RISPERIDONE	DRUG14Q4.txt
	2	I	GUANFACINE	1	UNKNOWN	3 MG, Q.AM	GUANFACINE	DRUG14Q4.txt
	3	I	GUANFACINE	1	UNKNOWN	3 MG, SINGLE	GUANFACINE	DRUG14Q4.txt
	4	I	DEXMETHYLPHENIDATE	1	UNKNOWN	20 MG, Q.AM	DEXMETHYLPHENIDATE HYDROCHLORIDE	DRUG14Q4.txt
	5	I	DEXMETHYLPHENIDATE	1	UNKNOWN	5 MG AT NOON	DEXMETHYLPHENIDATE HYDROCHLORIDE	DRUG14Q4.txt
	1	PS	RISPERIDONE 1MG	1	ORAL	1 MG, DAILY	RISPERIDONE	DRUG15Q1.txt
	2	C	PIPERACILLIN AND TAZOBACTAM	1	INTRAVENOUS	4 MG, UNK	PIPERACILLIN SODIUM TAZOBACTAM SODIUM	DRUG15Q1.txt
	1	PS	RISPERDAL	1	ORAL		RISPERIDONE	DRUG14Q4.txt
	1	PS	RISPERIDON	1	ORAL		RISPERIDONE	DRUG14Q4.txt
	2	I	ORFIRIL	1	ORAL		VALPROIC ACID	DRUG14Q4.txt
	3	I	ORFIRIL	1	ORAL	300-900 MK	VALPROIC ACID	DRUG14Q4.txt
	4	I	MELPERON	1	ORAL		MELPERONE	DRUG14Q4.txt
	5	I	TAVOR	1	ORAL		LORAZEPAM	DRUG14Q4.txt
	6	C	AXURA	1	ORAL		MEMANTINE HYDROCHLORIDE	DRUG14Q4.txt
	7	C	PANTOZOL	1	ORAL		PANTOPRAZOLE SODIUM	DRUG14Q4.txt
	8	C	AMOXICILLIN	1	UNKNOWN		AMOXICILLIN	DRUG14Q4.txt
	1	PS	RISPERIDONE	1			RISPERIDONE	DRUG14Q4.txt
	1	PS	RISPERIDONE	1	ORAL		RISPERIDONE	DRUG14Q4.txt
	1	PS	RISPERDAL	1	UNKNOWN		RISPERIDONE	DRUG14Q4.txt
	1	PS	RISPERIDONE	1	Oral		RISPERIDONE	DRUG18Q1.txt
	2	I	QUILONUM RETARD	1	Unknown		LITHIUM CARBONATE	DRUG18Q1.txt
	3	I	QUILONUM RETARD	1	Unknown		LITHIUM CARBONATE	DRUG18Q1.txt
	4	I	QUILONUM RETARD	1	Unknown		LITHIUM CARBONATE	DRUG18Q1.txt
	5	I	QUILONUM RETARD	1	Unknown		LITHIUM CARBONATE	DRUG18Q1.txt
	6	I	ABILIFY	1	Unknown		ARIPIPRAZOLE	DRUG18Q1.txt
	7	I	ABILIFY	1	Unknown		ARIPIPRAZOLE	DRUG18Q1.txt
	8	I	CYMBALTA	1	Unknown		DULOXETINE HYDROCHLORIDE	DRUG18Q1.txt
	9	I	ELONTRIL	1	Unknown		BUPROPION HYDROCHLORIDE	DRUG18Q1.txt
	10	I	ELONTRIL	1	Unknown		BUPROPION HYDROCHLORIDE	DRUG18Q1.txt
	11	C	BIPERIDEN	1	Unknown		BIPERIDEN	DRUG18Q1.txt
	12	C	LORAZEPAM	1	Unknown		LORAZEPAM	DRUG18Q1.txt
	13	C	PANTOZOL	1	Unknown		PANTOPRAZOLE SODIUM	DRUG18Q1.txt
	1	PS	RISPERIDONE	1	ORAL		RISPERIDONE	DRUG15Q1.txt
	2	I	UNSPECIFED MEDICATIONS	1	UNKNOWN		UNSPECIFIED INGREDIENT	DRUG15Q1.txt
	3	C	PIPERACILLINE TAZOBACTAM	1	INTRAVENOUS		PIPERACILLIN SODIUM TAZOBACTAM SODIUM	DRUG15Q1.txt
	1	PS	RISPERDAL	1	ORAL		RISPERIDONE	DRUG15Q1.txt
	1	PS	RISPERDAL CONSTA	1	INTRAMUSCULAR		RISPERIDONE	DRUG15Q1.txt
	1	PS	RISPERDAL	1	ORAL		RISPERIDONE	DRUG15Q1.txt
	2	SS	RISPERDAL	1	ORAL		RISPERIDONE	DRUG15Q1.txt
	3	SS	VALPROAT	1	UNKNOWN		VALPROATE SODIUM	DRUG15Q1.txt
	4	SS	REMERGIL	1	UNKNOWN		MIRTAZAPINE	DRUG15Q1.txt
	5	C	LEVOTHYROXINE SODIUM	1	UNKNOWN		LEVOTHYROXINE SODIUM	DRUG15Q1.txt
	1	PS	RISPERIDONE	1	ORAL	1 MILLIGRAM DAILY; 1 MG DAILY	RISPERIDONE	DRUG15Q1.txt
	2	I	PIPERACILLIN AND TAZOBACTAM	1	INTRAVENOUS	4 MG	PIPERACILLIN SODIUM TAZOBACTAM SODIUM	DRUG15Q1.txt
	1	PS	RISPERDAL	1	ORAL		RISPERIDONE	DRUG15Q1.txt
	1	PS	RISPERDAL	1		1 MG, UNK	RISPERIDONE	DRUG15Q1.txt
	2	I	RISPERDAL	1		1.5 MG, UNK	RISPERIDONE	DRUG15Q1.txt
	3	I	RISPERDAL	1		1 MG, UNK	RISPERIDONE	DRUG15Q1.txt
	4	I	RISPERDAL	1		0.5 MG, UNK	RISPERIDONE	DRUG15Q1.txt
	5	I	FUROSEMIDE	1		UNK	FUROSEMIDE	DRUG15Q1.txt
	6	I	IBUPROFEN	1		UNK	IBUPROFEN	DRUG15Q1.txt
	7	I	TORASEMID	1		UNK	TORSEMIDE	DRUG15Q1.txt
	8	C	ACTRAPID	1		24 IU, UNK	INSULIN HUMAN	DRUG15Q1.txt
	9	C	PLASTULEN	2		2 KAPSELN/DAY		DRUG15Q1.txt
	10	C	ASPIRIN	1			ASPIRIN	DRUG15Q1.txt
	11	C	PANTOZOL	1			PANTOPRAZOLE SODIUM	DRUG15Q1.txt
	12	C	VALSARTAN	1			VALSARTAN	DRUG15Q1.txt
	13	C	SIMVAGAMMA	2				DRUG15Q1.txt
	14	C	MELPERONE	1			MELPERONE	DRUG15Q1.txt
	15	C	CLEXANE	1			ENOXAPARIN SODIUM	DRUG15Q1.txt
	1	PS	RISPERIDONE	1	ORAL	2 MG, QD	RISPERIDONE	DRUG15Q1.txt
	2	SS	AMISULPRIDE	1	ORAL	100 MG, QD	AMISULPRIDE	DRUG15Q1.txt
	3	C	LORAZEPAM	1	INTRAVENOUS	6MG/DAY IN DIVIDED DOSES	LORAZEPAM	DRUG15Q1.txt
	1	PS	RISPERDAL	1		0.5 MG, BID,	RISPERIDONE	DRUG15Q1.txt
	2	I	IBUPROFEN UNKNOWN PRODUCT	1			IBUPROFEN	DRUG15Q1.txt
	3	SS	RISPERDAL	1		1.5 MG, QD,	RISPERIDONE	DRUG15Q1.txt
	4	SS	RISPERDAL	1		1 MG, QD,	RISPERIDONE	DRUG15Q1.txt
	5	SS	RISPERDAL	1		0.5 MG, QD,	RISPERIDONE	DRUG15Q1.txt
	6	I	FUROSEMIDE	1			FUROSEMIDE	DRUG15Q1.txt
	7	I	TORASEMID	1			TORSEMIDE	DRUG15Q1.txt
	8	C	ACTRAPID	1		24 IU,	INSULIN HUMAN	DRUG15Q1.txt
	9	C	PLASTULEN N	1	ORAL	2 DF, QD,	FERROUS SULFATE FOLIC ACID	DRUG15Q1.txt
	10	C	ASPIRIN	1			ASPIRIN	DRUG15Q1.txt
	11	C	PANTOZOL	1			PANTOPRAZOLE SODIUM	DRUG15Q1.txt
	12	C	VALSARTAN	1			VALSARTAN	DRUG15Q1.txt
	13	C	SIMVAGAMMA	2				DRUG15Q1.txt
	14	C	MELPERONE	1			MELPERONE	DRUG15Q1.txt
	15	C	CLEXANE	1		0.4 ML,	ENOXAPARIN SODIUM	DRUG15Q1.txt
	16	C	QUETIAPIN	1		75 MG,	QUETIAPINE	DRUG15Q1.txt
	1	PS	RISPERIDONE	1	UNKNOWN		RISPERIDONE	DRUG15Q1.txt
	2	I	RISPERIDONE	1			RISPERIDONE	DRUG15Q1.txt
	3	I	DEXMETHYLPHENIDATE	1	UNKNOWN		DEXMETHYLPHENIDATE HYDROCHLORIDE	DRUG15Q1.txt
	4	I	DEXMETHYLPHENIDATE	1	UNKNOWN		DEXMETHYLPHENIDATE HYDROCHLORIDE	DRUG15Q1.txt
	5	I	GUANFACINE	1	UNKNOWN		GUANFACINE	DRUG15Q1.txt
	6	I	GUANFACINE	1			GUANFACINE	DRUG15Q1.txt
	1	PS	RISPERDAL	1	ORAL		RISPERIDONE	DRUG15Q1.txt
	2	SS	RISPERDAL	1	ORAL		RISPERIDONE	DRUG15Q1.txt
	3	C	AMISULPRIDE	1	UNKNOWN		AMISULPRIDE	DRUG15Q1.txt
	4	C	AMISULPRIDE	1	UNKNOWN		AMISULPRIDE	DRUG15Q1.txt
	1	PS	RISPERIDONE	1	ORAL	2 MG/DAY	RISPERIDONE	DRUG15Q1.txt
	2	SS	AMISULPRIDE	1	ORAL	100 MG/DAY	AMISULPRIDE	DRUG15Q1.txt
	3	C	LORAZEPAM	1	INTRAVENOUS	6 MG/DAY IN DIVIDED DOSES	LORAZEPAM	DRUG15Q1.txt
	1	PS	RISPERIDONE	1	ORAL		RISPERIDONE	DRUG15Q1.txt
	2	SS	LORAZEPAM	1	INTRAVENOUS		LORAZEPAM	DRUG15Q1.txt
	1	PS	RISPERDAL	1	ORAL		RISPERIDONE	DRUG15Q1.txt
	2	SS	SEROQUEL	1	ORAL		QUETIAPINE FUMARATE	DRUG15Q1.txt
	3	SS	ALCOHOL	1	ORAL		ALCOHOL	DRUG15Q1.txt
	1	PS	RISPERIDONE	1	Unknown	0.5 MG, BID	RISPERIDONE	DRUG18Q3.txt
	2	SS	RISPERIDONE	1	Unknown	0.5MG TWICE A DAY AND 0.75MG AT BED TIME	RISPERIDONE	DRUG18Q3.txt
	1	PS	RISPERDAL	1	UNKNOWN	UP TO 2 MG	RISPERIDONE	DRUG15Q1.txt
	2	SS	RISPERDAL	1	UNKNOWN		RISPERIDONE	DRUG15Q1.txt
	3	SS	ZYPREXA	1	UNKNOWN		OLANZAPINE	DRUG15Q1.txt
	4	SS	ZYPREXA	1	UNKNOWN		OLANZAPINE	DRUG15Q1.txt
	5	SS	ZYPREXA	1	UNKNOWN		OLANZAPINE	DRUG15Q1.txt
	6	SS	SEROQUEL	1	UNKNOWN		QUETIAPINE FUMARATE	DRUG15Q1.txt
	7	SS	SEROQUEL	1	UNKNOWN	50/100/400MG-3NOV2011/9NOV11TO11NOV11;ONSET LATNCY-33DAY;TIMEINTRVLB/WLASTDOSE+ REACTIONSTART-36DAY	QUETIAPINE FUMARATE	DRUG15Q1.txt
	8	C	HALDOL	1	UNKNOWN		HALOPERIDOL	DRUG15Q1.txt
	9	C	QUILONUM RETARD	1	UNKNOWN		LITHIUM CARBONATE	DRUG15Q1.txt
	10	C	CARBAMAZEPINE	1	UNKNOWN		CARBAMAZEPINE	DRUG15Q1.txt
	11	C	TAVOR	1	UNKNOWN		LORAZEPAM	DRUG15Q1.txt
	12	C	TAVOR	1	UNKNOWN		LORAZEPAM	DRUG15Q1.txt
	13	C	CLEXANE	1	UNKNOWN		ENOXAPARIN SODIUM	DRUG15Q1.txt
	14	C	RAMIPRIL	1	UNKNOWN		RAMIPRIL	DRUG15Q1.txt
	15	C	CONCOR	1	UNKNOWN	DOSE: 2.5 (UNSPECIFIED UNITS)	BISOPROLOL FUMARATE	DRUG15Q1.txt
	1	PS	RISPERDAL	1	ORAL		RISPERIDONE	DRUG15Q1.txt
	2	SS	FLUPHENAZINE	1	INTRAMUSCULAR		FLUPHENAZINE	DRUG15Q1.txt
	1	PS	RISPERIODNE RISPERIODNE UNKNOWN	1			RISPERIDONE	DRUG15Q1.txt
	2	SS	CLONAZEPAM CLONAZEPAM	1			CLONAZEPAM	DRUG15Q1.txt
	3	SS	MIDAZOLAM	1			MIDAZOLAM MIDAZOLAM HYDROCHLORIDE	DRUG15Q1.txt
	4	SS	FLURAZEPAM FLURAZEPAM	1			FLURAZEPAM HYDROCHLORIDE	DRUG15Q1.txt
	5	SS	TRIHEXYPHENIDYL TRIHEXYPHENIDYL	1			TRIHEXYPHENIDYL	DRUG15Q1.txt
	1	PS	RISPERIDONE	1	ORAL		RISPERIDONE	DRUG15Q1.txt
	2	SS	TOPIRAMATE	1	ORAL		TOPIRAMATE	DRUG15Q1.txt
	3	SS	CARVEDILOL	1	ORAL		CARVEDILOL	DRUG15Q1.txt
	4	SS	AMLODIPINE	1	ORAL		AMLODIPINE BESYLATE	DRUG15Q1.txt
	5	SS	PRAMIPEXOLE	1	ORAL		PRAMIPEXOLE	DRUG15Q1.txt
	6	SS	CITALOPRAM	1	ORAL		CITALOPRAM HYDROBROMIDE	DRUG15Q1.txt
	7	SS	PRAVASTATIN	1	ORAL		PRAVASTATIN PRAVASTATIN SODIUM	DRUG15Q1.txt
	8	SS	OMEPRAZOLE	1	ORAL		OMEPRAZOLE	DRUG15Q1.txt
	9	SS	LEVOTHYROXINE	1	ORAL		LEVOTHYROXINE	DRUG15Q1.txt
	1	PS	RISPERIDONE	1			RISPERIDONE	DRUG14Q4.txt
	2	SS	ILOPERIDONE	1	ORAL		ILOPERIDONE	DRUG14Q4.txt
	4	C	RISPERIDONE	1			RISPERIDONE	DRUG14Q4.txt
	1	PS	RISPERIDONE	1		2 MG, QD	RISPERIDONE	DRUG14Q4.txt
	1	PS	RISPERIDONE	1	ORAL		RISPERIDONE	DRUG15Q1.txt
	2	SS	LISINOPRIL	1	ORAL		LISINOPRIL	DRUG15Q1.txt
	3	SS	LORAZEPAM	1	ORAL		LORAZEPAM	DRUG15Q1.txt
	1	PS	RISPERIDONE	1	ORAL		RISPERIDONE	DRUG15Q1.txt
	2	SS	ETHANOL	1	ORAL		ALCOHOL	DRUG15Q1.txt
	3	SS	TEMAZEPAM	1	ORAL		TEMAZEPAM	DRUG15Q1.txt
	4	SS	CLONAZEPAM	1	ORAL		CLONAZEPAM	DRUG15Q1.txt
	1	PS	RISPERIDONE	1	ORAL		RISPERIDONE	DRUG15Q1.txt
	2	SS	DIPHENHYDRAMINE	1	ORAL		DIPHENHYDRAMINE	DRUG15Q1.txt
	3	SS	MIRTAZAPINE	1	ORAL		MIRTAZAPINE	DRUG15Q1.txt
	4	SS	VALPROIC ACID	1	ORAL		VALPROIC ACID	DRUG15Q1.txt
	1	PS	RISPERIDONE	1	ORAL		RISPERIDONE	DRUG15Q1.txt
	2	SS	NITROGLYCERIN	1	ORAL		NITROGLYCERIN	DRUG15Q1.txt
	1	PS	RISPERIDONE	1			RISPERIDONE	DRUG15Q1.txt
	2	SS	CLONAZEPAM	1			CLONAZEPAM	DRUG15Q1.txt
	3	SS	MIDAZOLAM	1			MIDAZOLAM MIDAZOLAM HYDROCHLORIDE	DRUG15Q1.txt
	4	SS	FLURAZEPAM	1			FLURAZEPAM FLURAZEPAM HYDROCHLORIDE	DRUG15Q1.txt
	5	SS	TRIHEXYPHENIDYL	1			TRIHEXYPHENIDYL	DRUG15Q1.txt
	1	PS	RISPERIDONE	1	ORAL		RISPERIDONE	DRUG15Q1.txt
	2	SS	QUETIAPINE	1	ORAL		QUETIAPINE	DRUG15Q1.txt
	1	PS	RISPERIDONE	1	ORAL		RISPERIDONE	DRUG15Q1.txt
	2	SS	AMLODIPINE	1	ORAL		AMLODIPINE BESYLATE	DRUG15Q1.txt
	3	SS	LAMOTRIGINE	1	ORAL		LAMOTRIGINE	DRUG15Q1.txt
	4	SS	LISINOPRIL	1	ORAL		LISINOPRIL	DRUG15Q1.txt
	5	SS	QUETIAPINE	1	ORAL		QUETIAPINE	DRUG15Q1.txt
	6	SS	OMEPRAZOLE	1	ORAL		OMEPRAZOLE	DRUG15Q1.txt
	1	PS	RISPERIDONE	1	ORAL		RISPERIDONE	DRUG15Q1.txt
	2	SS	DULOXETINE	1	ORAL		DULOXETINE	DRUG15Q1.txt
	3	SS	CLONAZEPAM	1	ORAL		CLONAZEPAM	DRUG15Q1.txt
	4	SS	LITHIUM	1	ORAL		LITHIUM CARBONATE	DRUG15Q1.txt
	1	PS	RISPERDAL CONSTA	1	INTRAMUSCULAR		RISPERIDONE	DRUG15Q1.txt
	1	PS	RISPERDAL	1	ORAL		RISPERIDONE	DRUG15Q1.txt
	2	C	ARICEPT	1	ORAL		DONEPEZIL HYDROCHLORIDE	DRUG15Q1.txt
	1	PS	RISPERIDONE TABLETS 0 5MG	1	UNKNOWN		RISPERIDONE	DRUG15Q1.txt
	1	PS	RISPERDAL	1	Oral		RISPERIDONE	DRUG15Q2.txt
	2	C	PAXIL	1	Oral		PAROXETINE HYDROCHLORIDE	DRUG15Q2.txt
	1	PS	RISPERIDONE RISPERIDONE UKNOWN	1	ORAL		RISPERIDONE	DRUG15Q1.txt
	2	SS	AMISULPRIDE AMISULPRIDE UNKNOWN	1	ORAL		AMISULPRIDE	DRUG15Q1.txt
	1	PS	RISPERIDONE 2MG	1	ORAL	2 MG, DAILY	RISPERIDONE	DRUG15Q1.txt
	2	SS	RISPERIDONE 2MG	1			RISPERIDONE	DRUG15Q1.txt
	3	SS	RISPERIDONE 2MG	1			RISPERIDONE	DRUG15Q1.txt
	4	SS	RISPERIDONE 2MG	1			RISPERIDONE	DRUG15Q1.txt
	5	SS	RISPERIDONE 2MG	1			RISPERIDONE	DRUG15Q1.txt
	6	SS	RISPERIDONE 2MG	1			RISPERIDONE	DRUG15Q1.txt
	7	SS	RISPERIDONE 2MG	1			RISPERIDONE	DRUG15Q1.txt
	8	SS	RISPERIDONE 2MG	1			RISPERIDONE	DRUG15Q1.txt
	9	SS	AMISULPRIDE 100 MG	1	ORAL	100 MG, DAILY	AMISULPRIDE	DRUG15Q1.txt
	10	SS	AMISULPRIDE 100 MG	1			AMISULPRIDE	DRUG15Q1.txt
	11	SS	AMISULPRIDE 100 MG	1			AMISULPRIDE	DRUG15Q1.txt
	12	SS	AMISULPRIDE 100 MG	1			AMISULPRIDE	DRUG15Q1.txt
	13	SS	AMISULPRIDE 100 MG	1			AMISULPRIDE	DRUG15Q1.txt
	14	SS	AMISULPRIDE 100 MG	1			AMISULPRIDE	DRUG15Q1.txt
	15	SS	AMISULPRIDE 100 MG	1			AMISULPRIDE	DRUG15Q1.txt
	16	SS	AMISULPRIDE 100 MG	1			AMISULPRIDE	DRUG15Q1.txt
	1	PS	RISPERIDONE	1	UNKNOWN	UNK	RISPERIDONE	DRUG15Q1.txt
	2	SS	RISPERIDONE	1			RISPERIDONE	DRUG15Q1.txt
	1	PS	RISPERIDONE	1	ORAL		RISPERIDONE	DRUG15Q1.txt
	2	SS	AMISULPRIDE	1	ORAL		AMISULPRIDE	DRUG15Q1.txt
	4	C	LORAZEPAM	1			LORAZEPAM	DRUG15Q1.txt
	6	C	UNSPECIFIED IV FLUIDS	2				DRUG15Q1.txt
	1	PS	RISPERIDONE	1	ORAL	UNK, UNKNOWN	RISPERIDONE	DRUG15Q1.txt
	2	SS	CYCLIC ANTIDEPRESSANT UNKNOWN	1	ORAL	UNK, UNKNOWN	UNSPECIFIED INGREDIENT	DRUG15Q1.txt
	3	SS	QUETIAPINE	1	ORAL	UNK, UNKNOWN	QUETIAPINE	DRUG15Q1.txt
	1	PS	RISPERIDONE	1	ORAL	UNK, UNKNOWN	RISPERIDONE	DRUG15Q1.txt
	2	SS	CARVEDILOL	1	ORAL	UNK, UNKNOWN	CARVEDILOL	DRUG15Q1.txt
	3	SS	AMLODIPINE	1	ORAL	UNK, UNKNOWN	AMLODIPINE BESYLATE	DRUG15Q1.txt
	4	SS	PRAMIPEXOLE	1	ORAL	UNK, UNKNOWN	PRAMIPEXOLE	DRUG15Q1.txt
	5	SS	CITALOPRAM	1	ORAL	UNK, UNKNOWN	CITALOPRAM HYDROBROMIDE	DRUG15Q1.txt
	6	SS	PRAVASTATIN	1	ORAL	UNK, UNKNOWN	PRAVASTATIN PRAVASTATIN SODIUM	DRUG15Q1.txt
	7	SS	TOPIRAMATE	1	ORAL	UNK, UNKNOWN	TOPIRAMATE	DRUG15Q1.txt
	8	SS	OMEPRAZOLE	1	ORAL	UNK, UNKNOWN	OMEPRAZOLE	DRUG15Q1.txt
	9	SS	LEVOTHYROXINE	1	ORAL	UNK, UNKNOWN	LEVOTHYROXINE	DRUG15Q1.txt
	1	PS	RISPERIDONE	1	ORAL	UNK, UNKNOWN	RISPERIDONE	DRUG15Q1.txt
	2	SS	NITROGLYCERIN	1	ORAL	UNK, UNKNOWN	NITROGLYCERIN	DRUG15Q1.txt
	1	PS	RISPERIDONE	1	ORAL	UNK, UNKNOWN	RISPERIDONE	DRUG15Q1.txt
	2	SS	CLONAZEPAM	1	ORAL	UNK, UNKNOWN	CLONAZEPAM	DRUG15Q1.txt
	3	SS	LAMOTRIGINE	1	ORAL	UNK, UNKNOWN	LAMOTRIGINE	DRUG15Q1.txt
	4	SS	DULOXETINE	1	ORAL	UNK, UNKNOWN	DULOXETINE	DRUG15Q1.txt
	5	SS	LITHIUM	1	ORAL	UNK, UNKNOWN	LITHIUM CARBONATE	DRUG15Q1.txt
	6	SS	ZIPRASIDONE	1	ORAL	UNK, UNKNOWN	ZIPRASIDONE	DRUG15Q1.txt
	7	SS	MEDROXYPROGESTERONE	1	ORAL	UNK, UNKNOWN	MEDROXYPROGESTERONE	DRUG15Q1.txt
	1	PS	RISPERIDONE	1	ORAL	UNK, UNKNOWN	RISPERIDONE	DRUG15Q1.txt
	2	SS	DIPHENHYDRAMINE	1	ORAL	UNK, UNKNOWN	DIPHENHYDRAMINE	DRUG15Q1.txt
	3	SS	SALICYLATES NOS	1	ORAL	UNK, UNKNOWN	UNSPECIFIED INGREDIENT	DRUG15Q1.txt
	4	SS	MIRTAZAPINE	1	ORAL	UNK, UNKNOWN	MIRTAZAPINE	DRUG15Q1.txt
	5	SS	VALPROIC ACID	1	ORAL	UNK, UNKNOWN	VALPROIC ACID	DRUG15Q1.txt
	1	PS	RISPERIDONE	1	ORAL	UNK, UNKNOWN	RISPERIDONE	DRUG15Q1.txt
	2	SS	LISINOPRIL	1	ORAL	UNK, UNKNOWN	LISINOPRIL	DRUG15Q1.txt
	3	SS	LORAZEPAM	1	ORAL	UNK, UNKNOWN	LORAZEPAM	DRUG15Q1.txt
	1	PS	RISPERIDONE	1	ORAL		RISPERIDONE	DRUG15Q1.txt
	1	PS	RISPERIDONE	1	UNKNOWN		RISPERIDONE	DRUG15Q1.txt
	2	SS	QUETIAPINE	1	UNKNOWN		QUETIAPINE	DRUG15Q1.txt
	3	SS	OLANZAPINE	1	UNKNOWN		OLANZAPINE	DRUG15Q1.txt
	1	PS	RISPERIDONE NON SPECIFIC	1			RISPERIDONE	DRUG15Q1.txt
	2	SS	GUANFACINE	1			GUANFACINE	DRUG15Q1.txt
	4	C	DEXMETHYLPHENIDATE	1			DEXMETHYLPHENIDATE HYDROCHLORIDE	DRUG15Q1.txt
	1	PS	RISPERIDONE	1	ORAL		RISPERIDONE	DRUG15Q1.txt
	1	PS	RISPERIDONE	1	UNKNOWN		RISPERIDONE	DRUG15Q1.txt
	2	SS	OLANZAPINE	1	UNKNOWN		OLANZAPINE	DRUG15Q1.txt
	3	SS	QUETIAPINE	1	UNKNOWN		QUETIAPINE	DRUG15Q1.txt
	4	SS	ZIPRASIDONE	1	UNKNOWN		ZIPRASIDONE	DRUG15Q1.txt
	5	C	HALOPERIDOL	1	UNKNOWN		HALOPERIDOL	DRUG15Q1.txt
	6	C	FLUOXETINE	1	UNKNOWN		FLUOXETINE FLUOXETINE HYDROCHLORIDE	DRUG15Q1.txt
	7	C	METHYLPHENIDATE	1	UNKNOWN		METHYLPHENIDATE	DRUG15Q1.txt
	1	PS	RISPERIDONE	1			RISPERIDONE	DRUG15Q1.txt
	1	SS	RISPERDAL	1	Transplacental		RISPERIDONE	DRUG15Q2.txt
	2	SS	RISPERDAL	1	Transplacental		RISPERIDONE	DRUG15Q2.txt
	3	PS	RISPERDAL	1	Transplacental		RISPERIDONE	DRUG15Q2.txt
	1	PS	RISPERDAL CONSTA	1	INTRAMUSCULAR		RISPERIDONE	DRUG15Q1.txt
	1	PS	RISPERIDONE RISPERIDONE	1			RISPERIDONE	DRUG15Q1.txt
	1	PS	RISPERIDONE RISPERIDONE	1			RISPERIDONE	DRUG15Q1.txt
	1	PS	RISPERDAL	1	ORAL	0.5 TO 1 MG PRN	RISPERIDONE	DRUG15Q1.txt
	2	SS	QUETIAPINE	1	ORAL		QUETIAPINE	DRUG15Q1.txt
	3	SS	MIRTAZAPINE	1	ORAL		MIRTAZAPINE	DRUG15Q1.txt
	4	SS	ARIPIPRAZOLE	1	ORAL		ARIPIPRAZOLE	DRUG15Q1.txt
	5	SS	SERENACE	1	UNKNOWN		HALOPERIDOL	DRUG15Q1.txt
	6	SS	LEVOMEPROMAZINE	1	UNKNOWN		LEVOMEPROMAZINE	DRUG15Q1.txt
	1	PS	RISPERDAL CONSTA	1	INTRAMUSCULAR		RISPERIDONE	DRUG15Q1.txt
	2	C	MIRTAZAPINE	1	UNKNOWN	AT NIGHT	MIRTAZAPINE	DRUG15Q1.txt
	3	C	PROCYCLIDINE	1	UNKNOWN		PROCYCLIDINE	DRUG15Q1.txt
	4	C	ZOPICLONE	1	UNKNOWN	AT NIGHT	ZOPICLONE	DRUG15Q1.txt
	1	PS	RISPERDAL CONSTA	1	INTRAMUSCULAR		RISPERIDONE	DRUG15Q1.txt
[truncated: 69,466 more rows]
