# Supplementary material for: Real-world pharmacovigilance of risperidone: Analysis based on FAERS reports from physicians and pharmacists
Source: PLoS One. 2025 Oct 17;20(10):e0331983. doi: 10.1371/journal.pone.0331983 (PMC12533923; doi:10.1371/journal.pone.0331983)
Supplement: S1 File — Raw data of risperidone. (ZIP) [file pone.0331983.s002.zip › Risperidone/indi.xlsx]

## Sheet: indi
primaryid	DRUG_SEQ	INDI_PT	FILE
	1	SCHIZOPHRENIA	INDI14Q1.txt
	2	SCHIZOPHRENIA	INDI14Q1.txt
	1	RESTLESSNESS	INDI14Q1.txt
	1	AFFECTIVE DISORDER	INDI14Q2.txt
	1	BIPOLAR I DISORDER	INDI14Q1.txt
	2	BIPOLAR I DISORDER	INDI14Q1.txt
	3	SCHIZOPHRENIA, PARANOID TYPE	INDI14Q1.txt
	4	SCHIZOPHRENIA, PARANOID TYPE	INDI14Q1.txt
	5	BIPOLAR I DISORDER	INDI14Q1.txt
	6	BIPOLAR I DISORDER	INDI14Q1.txt
	7	BIPOLAR I DISORDER	INDI14Q1.txt
	8	SCHIZOPHRENIA, PARANOID TYPE	INDI14Q1.txt
	9	SCHIZOPHRENIA, PARANOID TYPE	INDI14Q1.txt
	10	SCHIZOPHRENIA, PARANOID TYPE	INDI14Q1.txt
	11	OEDEMA PERIPHERAL	INDI14Q1.txt
	12	PRODUCT USED FOR UNKNOWN INDICATION	INDI14Q1.txt
	13	BIPOLAR I DISORDER	INDI14Q1.txt
	14	SCHIZOPHRENIA, PARANOID TYPE	INDI14Q1.txt
	1	SCHIZOPHRENIA	INDI17Q1.txt
	2	CLEAR CELL RENAL CELL CARCINOMA	INDI17Q1.txt
	3	CLEAR CELL RENAL CELL CARCINOMA	INDI17Q1.txt
	4	CLEAR CELL RENAL CELL CARCINOMA	INDI17Q1.txt
	5	STRESS CARDIOMYOPATHY	INDI17Q1.txt
	6	STRESS CARDIOMYOPATHY	INDI17Q1.txt
	7	STRESS CARDIOMYOPATHY	INDI17Q1.txt
	8	BACK PAIN	INDI17Q1.txt
	9	BACK PAIN	INDI17Q1.txt
	10	INSOMNIA	INDI17Q1.txt
	11	OSTEOPOROSIS	INDI17Q1.txt
	12	OSTEOPOROSIS	INDI17Q1.txt
	13	HYPERTENSION	INDI17Q1.txt
	14	HYPERTENSION	INDI17Q1.txt
	15	HYPERTENSION	INDI17Q1.txt
	16	HYPERTENSION	INDI17Q1.txt
	1	BIPOLAR DISORDER	INDI14Q1.txt
	2	BIPOLAR DISORDER	INDI14Q1.txt
	1	BIPOLAR DISORDER	INDI14Q1.txt
	2	PRODUCT USED FOR UNKNOWN INDICATION	INDI14Q1.txt
	3	PRODUCT USED FOR UNKNOWN INDICATION	INDI14Q1.txt
	4	PRODUCT USED FOR UNKNOWN INDICATION	INDI14Q1.txt
	1	PRODUCT USED FOR UNKNOWN INDICATION	INDI14Q1.txt
	2	PRODUCT USED FOR UNKNOWN INDICATION	INDI14Q1.txt
	1	OPPOSITIONAL DEFIANT DISORDER	INDI14Q1.txt
	2	OPPOSITIONAL DEFIANT DISORDER	INDI14Q1.txt
	3	OPPOSITIONAL DEFIANT DISORDER	INDI14Q1.txt
	4	ATTENTION DEFICIT/HYPERACTIVITY DISORDER	INDI14Q1.txt
	5	ATTENTION DEFICIT/HYPERACTIVITY DISORDER	INDI14Q1.txt
	6	ATTENTION DEFICIT/HYPERACTIVITY DISORDER	INDI14Q1.txt
	7	ATTENTION DEFICIT/HYPERACTIVITY DISORDER	INDI14Q1.txt
	1	AFFECTIVE DISORDER	INDI14Q1.txt
	1	AFFECTIVE DISORDER	INDI14Q2.txt
	1	SCHIZOAFFECTIVE DISORDER	INDI14Q2.txt
	2	SCHIZOAFFECTIVE DISORDER	INDI14Q2.txt
	3	SCHIZOAFFECTIVE DISORDER	INDI14Q2.txt
	4	SCHIZOAFFECTIVE DISORDER	INDI14Q2.txt
	5	SCHIZOAFFECTIVE DISORDER	INDI14Q2.txt
	6	SCHIZOPHRENIA	INDI14Q2.txt
	7	SCHIZOPHRENIA	INDI14Q2.txt
	8	SCHIZOPHRENIA	INDI14Q2.txt
	9	SCHIZOAFFECTIVE DISORDER	INDI14Q2.txt
	10	SCHIZOAFFECTIVE DISORDER	INDI14Q2.txt
	11	SCHIZOAFFECTIVE DISORDER	INDI14Q2.txt
	12	PRODUCT USED FOR UNKNOWN INDICATION	INDI14Q2.txt
	1	SCHIZOPHRENIA, PARANOID TYPE	INDI14Q1.txt
	1	AFFECTIVE DISORDER	INDI14Q1.txt
	1	PRODUCT USED FOR UNKNOWN INDICATION	INDI14Q1.txt
	1	PRODUCT USED FOR UNKNOWN INDICATION	INDI14Q1.txt
	1	PRODUCT USED FOR UNKNOWN INDICATION	INDI14Q1.txt
	2	PRODUCT USED FOR UNKNOWN INDICATION	INDI14Q1.txt
	3	PRODUCT USED FOR UNKNOWN INDICATION	INDI14Q1.txt
	4	PRODUCT USED FOR UNKNOWN INDICATION	INDI14Q1.txt
	5	PRODUCT USED FOR UNKNOWN INDICATION	INDI14Q1.txt
	6	PRODUCT USED FOR UNKNOWN INDICATION	INDI14Q1.txt
	7	PRODUCT USED FOR UNKNOWN INDICATION	INDI14Q1.txt
	1	BIPOLAR DISORDER	INDI14Q1.txt
	1	SCHIZOPHRENIA	INDI14Q1.txt
	1	PRODUCT USED FOR UNKNOWN INDICATION	INDI14Q2.txt
	2	PRODUCT USED FOR UNKNOWN INDICATION	INDI14Q2.txt
	3	PRODUCT USED FOR UNKNOWN INDICATION	INDI14Q2.txt
	4	PRODUCT USED FOR UNKNOWN INDICATION	INDI14Q2.txt
	1	ACCIDENTAL EXPOSURE TO PRODUCT	INDI14Q1.txt
	1	BIPOLAR I DISORDER	INDI14Q1.txt
	1	ABNORMAL BEHAVIOUR	INDI14Q1.txt
	1	ABNORMAL BEHAVIOUR	INDI14Q2.txt
	2	ABNORMAL BEHAVIOUR	INDI14Q2.txt
	1	PRODUCT USED FOR UNKNOWN INDICATION	INDI14Q1.txt
	2	PRODUCT USED FOR UNKNOWN INDICATION	INDI14Q1.txt
	3	PRODUCT USED FOR UNKNOWN INDICATION	INDI14Q1.txt
	4	PRODUCT USED FOR UNKNOWN INDICATION	INDI14Q1.txt
	5	PRODUCT USED FOR UNKNOWN INDICATION	INDI14Q1.txt
	1	PRODUCT USED FOR UNKNOWN INDICATION	INDI14Q1.txt
	2	PRODUCT USED FOR UNKNOWN INDICATION	INDI14Q1.txt
	3	PRODUCT USED FOR UNKNOWN INDICATION	INDI14Q1.txt
	4	PRODUCT USED FOR UNKNOWN INDICATION	INDI14Q1.txt
	5	PRODUCT USED FOR UNKNOWN INDICATION	INDI14Q1.txt
	6	PRODUCT USED FOR UNKNOWN INDICATION	INDI14Q1.txt
	7	PRODUCT USED FOR UNKNOWN INDICATION	INDI14Q1.txt
	1	PRODUCT USED FOR UNKNOWN INDICATION	INDI14Q1.txt
	1	PRODUCT USED FOR UNKNOWN INDICATION	INDI14Q1.txt
	2	PRODUCT USED FOR UNKNOWN INDICATION	INDI14Q1.txt
	1	PRODUCT USED FOR UNKNOWN INDICATION	INDI14Q1.txt
	1	AUTISM SPECTRUM DISORDER	INDI14Q1.txt
	2	AUTISM SPECTRUM DISORDER	INDI14Q1.txt
	3	PRODUCT USED FOR UNKNOWN INDICATION	INDI14Q1.txt
	1	PRODUCT USED FOR UNKNOWN INDICATION	INDI14Q1.txt
	2	PRODUCT USED FOR UNKNOWN INDICATION	INDI14Q1.txt
	3	PRODUCT USED FOR UNKNOWN INDICATION	INDI14Q1.txt
	1	PRODUCT USED FOR UNKNOWN INDICATION	INDI14Q1.txt
	1	PRODUCT USED FOR UNKNOWN INDICATION	INDI14Q1.txt
	2	PRODUCT USED FOR UNKNOWN INDICATION	INDI14Q1.txt
	3	PRODUCT USED FOR UNKNOWN INDICATION	INDI14Q1.txt
	4	PRODUCT USED FOR UNKNOWN INDICATION	INDI14Q1.txt
	5	PRODUCT USED FOR UNKNOWN INDICATION	INDI14Q1.txt
	6	PRODUCT USED FOR UNKNOWN INDICATION	INDI14Q1.txt
	7	PRODUCT USED FOR UNKNOWN INDICATION	INDI14Q1.txt
	8	PRODUCT USED FOR UNKNOWN INDICATION	INDI14Q1.txt
	1	MENTAL DISORDER	INDI14Q2.txt
	1	PRODUCT USED FOR UNKNOWN INDICATION	INDI14Q2.txt
	2	ANXIETY	INDI14Q2.txt
	3	ASPERGER'S DISORDER	INDI14Q2.txt
	4	PAIN	INDI14Q2.txt
	5	SEDATION	INDI14Q2.txt
	6	SEDATION	INDI14Q2.txt
	7	PAIN	INDI14Q2.txt
	8	ANXIETY	INDI14Q2.txt
	1	PRODUCT USED FOR UNKNOWN INDICATION	INDI14Q2.txt
	2	PRODUCT USED FOR UNKNOWN INDICATION	INDI14Q2.txt
	1	PRODUCT USED FOR UNKNOWN INDICATION	INDI14Q3.txt
	2	PRODUCT USED FOR UNKNOWN INDICATION	INDI14Q3.txt
	1	BIPOLAR I DISORDER	INDI14Q2.txt
	1	MENTAL DISORDER	INDI14Q2.txt
	2	PRODUCT USED FOR UNKNOWN INDICATION	INDI14Q2.txt
	3	PRODUCT USED FOR UNKNOWN INDICATION	INDI14Q2.txt
	4	PRODUCT USED FOR UNKNOWN INDICATION	INDI14Q2.txt
	5	PRODUCT USED FOR UNKNOWN INDICATION	INDI14Q2.txt
	1	ABNORMAL BEHAVIOUR	INDI14Q2.txt
	1	PRODUCT USED FOR UNKNOWN INDICATION	INDI14Q3.txt
	2	PRODUCT USED FOR UNKNOWN INDICATION	INDI14Q3.txt
	3	PRODUCT USED FOR UNKNOWN INDICATION	INDI14Q3.txt
	4	PRODUCT USED FOR UNKNOWN INDICATION	INDI14Q3.txt
	5	PRODUCT USED FOR UNKNOWN INDICATION	INDI14Q3.txt
	6	PRODUCT USED FOR UNKNOWN INDICATION	INDI14Q3.txt
	7	PRODUCT USED FOR UNKNOWN INDICATION	INDI14Q3.txt
	1	SCHIZOPHRENIA, PARANOID TYPE	INDI14Q2.txt
	2	SCHIZOPHRENIA, PARANOID TYPE	INDI14Q2.txt
	3	SCHIZOPHRENIA, PARANOID TYPE	INDI14Q2.txt
	4	SCHIZOPHRENIA, PARANOID TYPE	INDI14Q2.txt
	5	SCHIZOPHRENIA, PARANOID TYPE	INDI14Q2.txt
	6	PRODUCT USED FOR UNKNOWN INDICATION	INDI14Q2.txt
	7	PRODUCT USED FOR UNKNOWN INDICATION	INDI14Q2.txt
	1	SCHIZOPHRENIA	INDI14Q2.txt
	1	PRODUCT USED FOR UNKNOWN INDICATION	INDI14Q2.txt
	2	PRODUCT USED FOR UNKNOWN INDICATION	INDI14Q2.txt
	3	PRODUCT USED FOR UNKNOWN INDICATION	INDI14Q2.txt
	1	BIPOLAR I DISORDER	INDI16Q3.txt
	1	SCHIZOPHRENIA	INDI14Q2.txt
	1	MENTAL DISORDER	INDI14Q2.txt
	1	SCHIZOPHRENIA	INDI14Q2.txt
	2	PRODUCT USED FOR UNKNOWN INDICATION	INDI14Q2.txt
	3	PRODUCT USED FOR UNKNOWN INDICATION	INDI14Q2.txt
	1	SEDATION	INDI14Q2.txt
	2	SEDATION	INDI14Q2.txt
	1	MENTAL DISORDER	INDI14Q2.txt
	1	BIPOLAR I DISORDER	INDI14Q2.txt
	1	PRODUCT USED FOR UNKNOWN INDICATION	INDI14Q2.txt
	2	PRODUCT USED FOR UNKNOWN INDICATION	INDI14Q2.txt
	3	PRODUCT USED FOR UNKNOWN INDICATION	INDI14Q2.txt
	1	PRODUCT USED FOR UNKNOWN INDICATION	INDI14Q2.txt
	1	PSYCHOTIC DISORDER	INDI14Q2.txt
	2	PSYCHOTIC DISORDER	INDI14Q2.txt
	3	PSYCHOTIC DISORDER	INDI14Q2.txt
	4	PSYCHOTIC DISORDER	INDI14Q2.txt
	5	PSYCHOTIC DISORDER	INDI14Q2.txt
	6	PSYCHOTIC DISORDER	INDI14Q2.txt
	7	PSYCHOTIC DISORDER	INDI14Q2.txt
	8	PSYCHOTIC DISORDER	INDI14Q2.txt
	9	PSYCHOTIC DISORDER	INDI14Q2.txt
	10	PSYCHOTIC DISORDER	INDI14Q2.txt
	1	PSYCHOTIC DISORDER	INDI14Q2.txt
	2	PSYCHOTIC DISORDER	INDI14Q2.txt
	3	PSYCHOTIC DISORDER	INDI14Q2.txt
	4	PSYCHOTIC DISORDER	INDI14Q2.txt
	5	PSYCHOTIC DISORDER	INDI14Q2.txt
	6	PSYCHOTIC DISORDER	INDI14Q2.txt
	7	PSYCHOTIC DISORDER	INDI14Q2.txt
	8	PSYCHOTIC DISORDER	INDI14Q2.txt
	9	PSYCHOTIC DISORDER	INDI14Q2.txt
	10	PSYCHOTIC DISORDER	INDI14Q2.txt
	1	SCHIZOPHRENIA	INDI14Q2.txt
	2	SCHIZOPHRENIA	INDI14Q2.txt
	3	SCHIZOPHRENIA	INDI14Q2.txt
	4	SCHIZOPHRENIA	INDI14Q2.txt
	1	BIPOLAR I DISORDER	INDI14Q2.txt
	1	SCHIZOPHRENIA	INDI14Q3.txt
	2	SCHIZOPHRENIA	INDI14Q3.txt
	3	DEPRESSION	INDI14Q3.txt
	4	DEPRESSION	INDI14Q3.txt
	5	PARKINSONISM	INDI14Q3.txt
	6	PARKINSONISM	INDI14Q3.txt
	7	INSOMNIA	INDI14Q3.txt
	8	INSOMNIA	INDI14Q3.txt
	9	HYPERTENSION	INDI14Q3.txt
	10	ASTHMA	INDI14Q3.txt
	11	DIABETES MELLITUS	INDI14Q3.txt
	12	DIABETES MELLITUS	INDI14Q3.txt
	1	PRODUCT USED FOR UNKNOWN INDICATION	INDI14Q3.txt
	2	PRODUCT USED FOR UNKNOWN INDICATION	INDI14Q3.txt
	1	SCHIZOPHRENIA	INDI20Q3.txt
	2	PRODUCT USED FOR UNKNOWN INDICATION	INDI20Q3.txt
	3	PRODUCT USED FOR UNKNOWN INDICATION	INDI20Q3.txt
	4	PRODUCT USED FOR UNKNOWN INDICATION	INDI20Q3.txt
	1	PSYCHOTIC DISORDER	INDI14Q2.txt
	2	PSYCHOTIC DISORDER	INDI14Q2.txt
	1	PRODUCT USED FOR UNKNOWN INDICATION	INDI14Q2.txt
	1	BIPOLAR DISORDER	INDI14Q2.txt
	1	PRODUCT USED FOR UNKNOWN INDICATION	INDI14Q2.txt
	2	PRODUCT USED FOR UNKNOWN INDICATION	INDI14Q2.txt
	3	PRODUCT USED FOR UNKNOWN INDICATION	INDI14Q2.txt
	4	PRODUCT USED FOR UNKNOWN INDICATION	INDI14Q2.txt
	1	SCHIZOAFFECTIVE DISORDER	INDI14Q2.txt
	2	SCHIZOPHRENIA	INDI14Q2.txt
	1	SCHIZOPHRENIA	INDI14Q2.txt
	2	SCHIZOPHRENIA	INDI14Q2.txt
	3	SCHIZOPHRENIA	INDI14Q2.txt
	4	SCHIZOPHRENIA	INDI14Q2.txt
	5	SCHIZOPHRENIA	INDI14Q2.txt
	6	SCHIZOPHRENIA	INDI14Q2.txt
	7	SCHIZOPHRENIA	INDI14Q2.txt
	8	SCHIZOPHRENIA	INDI14Q2.txt
	9	SCHIZOPHRENIA	INDI14Q2.txt
	10	SCHIZOPHRENIA	INDI14Q2.txt
	11	SCHIZOPHRENIA	INDI14Q2.txt
	12	SCHIZOPHRENIA	INDI14Q2.txt
	13	SCHIZOPHRENIA	INDI14Q2.txt
	14	SCHIZOPHRENIA	INDI14Q2.txt
	15	PRODUCT USED FOR UNKNOWN INDICATION	INDI14Q2.txt
	16	PRODUCT USED FOR UNKNOWN INDICATION	INDI14Q2.txt
	17	PRODUCT USED FOR UNKNOWN INDICATION	INDI14Q2.txt
	18	PRODUCT USED FOR UNKNOWN INDICATION	INDI14Q2.txt
	19	PRODUCT USED FOR UNKNOWN INDICATION	INDI14Q2.txt
	1	PRODUCT USED FOR UNKNOWN INDICATION	INDI14Q2.txt
	2	PRODUCT USED FOR UNKNOWN INDICATION	INDI14Q2.txt
	3	PRODUCT USED FOR UNKNOWN INDICATION	INDI14Q2.txt
	4	PRODUCT USED FOR UNKNOWN INDICATION	INDI14Q2.txt
	1	SCHIZOPHRENIA, PARANOID TYPE	INDI14Q2.txt
	1	AGGRESSION	INDI14Q2.txt
	2	AGGRESSION	INDI14Q2.txt
	3	AGGRESSION	INDI14Q2.txt
	4	AGGRESSION	INDI14Q2.txt
	1	PRODUCT USED FOR UNKNOWN INDICATION	INDI14Q2.txt
	1	PRODUCT USED FOR UNKNOWN INDICATION	INDI14Q2.txt
	2	PRODUCT USED FOR UNKNOWN INDICATION	INDI14Q2.txt
	3	PRODUCT USED FOR UNKNOWN INDICATION	INDI14Q2.txt
	4	PRODUCT USED FOR UNKNOWN INDICATION	INDI14Q2.txt
	1	BIPOLAR I DISORDER	INDI14Q2.txt
	1	BIPOLAR DISORDER	INDI14Q2.txt
	1	PRODUCT USED FOR UNKNOWN INDICATION	INDI14Q2.txt
	2	PRODUCT USED FOR UNKNOWN INDICATION	INDI14Q2.txt
	3	PRODUCT USED FOR UNKNOWN INDICATION	INDI14Q2.txt
	4	HYPERTENSION	INDI14Q2.txt
	5	GASTROINTESTINAL DISORDER	INDI14Q2.txt
	6	PRODUCT USED FOR UNKNOWN INDICATION	INDI14Q2.txt
	7	PRODUCT USED FOR UNKNOWN INDICATION	INDI14Q2.txt
	1	SCHIZOPHRENIA	INDI14Q2.txt
	1	SUBSTANCE-INDUCED PSYCHOTIC DISORDER	INDI14Q2.txt
	2	SUBSTANCE-INDUCED PSYCHOTIC DISORDER	INDI14Q2.txt
	3	SUBSTANCE-INDUCED PSYCHOTIC DISORDER	INDI14Q2.txt
	4	SUBSTANCE-INDUCED PSYCHOTIC DISORDER	INDI14Q2.txt
	5	SUBSTANCE-INDUCED PSYCHOTIC DISORDER	INDI14Q2.txt
	6	OCULOGYRIC CRISIS	INDI14Q2.txt
	7	OCULOGYRIC CRISIS	INDI14Q2.txt
	1	SCHIZOPHRENIA	INDI14Q4.txt
	2	SCHIZOPHRENIA	INDI14Q4.txt
	3	SCHIZOPHRENIA	INDI14Q4.txt
	4	SCHIZOPHRENIA	INDI14Q4.txt
	5	SCHIZOPHRENIA	INDI14Q4.txt
	6	SCHIZOPHRENIA	INDI14Q4.txt
	7	INSOMNIA	INDI14Q4.txt
	8	INSOMNIA	INDI14Q4.txt
	9	PRODUCT USED FOR UNKNOWN INDICATION	INDI14Q4.txt
	10	PRODUCT USED FOR UNKNOWN INDICATION	INDI14Q4.txt
	11	PRODUCT USED FOR UNKNOWN INDICATION	INDI14Q4.txt
	12	PRODUCT USED FOR UNKNOWN INDICATION	INDI14Q4.txt
	13	PRODUCT USED FOR UNKNOWN INDICATION	INDI14Q4.txt
	14	SCHIZOPHRENIA	INDI14Q4.txt
	1	SCHIZOPHRENIA	INDI14Q2.txt
	2	SCHIZOPHRENIA	INDI14Q2.txt
	3	SCHIZOPHRENIA	INDI14Q2.txt
	4	SCHIZOPHRENIA	INDI14Q2.txt
	5	SCHIZOPHRENIA	INDI14Q2.txt
	6	SCHIZOPHRENIA	INDI14Q2.txt
	1	SCHIZOPHRENIA	INDI15Q2.txt
	2	SCHIZOPHRENIA	INDI15Q2.txt
	3	SCHIZOPHRENIA	INDI15Q2.txt
	4	SCHIZOPHRENIA	INDI15Q2.txt
	5	SCHIZOPHRENIA	INDI15Q2.txt
	1	HALLUCINATION, AUDITORY	INDI14Q2.txt
	2	HALLUCINATION, AUDITORY	INDI14Q2.txt
	3	HALLUCINATION, AUDITORY	INDI14Q2.txt
	4	BORDERLINE PERSONALITY DISORDER	INDI14Q2.txt
	5	BIPOLAR DISORDER	INDI14Q2.txt
	6	BORDERLINE PERSONALITY DISORDER	INDI14Q2.txt
	7	BIPOLAR DISORDER	INDI14Q2.txt
	1	PRODUCT USED FOR UNKNOWN INDICATION	INDI14Q2.txt
	1	PRODUCT USED FOR UNKNOWN INDICATION	INDI14Q2.txt
	1	SCHIZOPHRENIA	INDI14Q2.txt
	1	PSYCHOTIC DISORDER	INDI14Q2.txt
	1	SCHIZOPHRENIA	INDI14Q2.txt
	2	SCHIZOPHRENIA	INDI14Q2.txt
	1	SCHIZOPHRENIA	INDI16Q2.txt
	2	SCHIZOPHRENIA	INDI16Q2.txt
	3	ANXIETY	INDI16Q2.txt
	4	PRODUCT USED FOR UNKNOWN INDICATION	INDI16Q2.txt
	5	PRODUCT USED FOR UNKNOWN INDICATION	INDI16Q2.txt
	6	PRODUCT USED FOR UNKNOWN INDICATION	INDI16Q2.txt
	7	PRODUCT USED FOR UNKNOWN INDICATION	INDI16Q2.txt
	8	PRODUCT USED FOR UNKNOWN INDICATION	INDI16Q2.txt
	9	PRODUCT USED FOR UNKNOWN INDICATION	INDI16Q2.txt
	10	PRODUCT USED FOR UNKNOWN INDICATION	INDI16Q2.txt
	1	PSYCHOTIC DISORDER	INDI14Q2.txt
	1	PSYCHOTIC DISORDER	INDI14Q2.txt
	2	PSYCHOTIC DISORDER	INDI14Q2.txt
	3	SCHIZOPHRENIA	INDI14Q2.txt
	4	EXTRAPYRAMIDAL DISORDER	INDI14Q2.txt
	5	EXTRAPYRAMIDAL DISORDER	INDI14Q2.txt
	1	PSYCHOTIC DISORDER	INDI14Q2.txt
	1	SCHIZOPHRENIA	INDI14Q2.txt
	2	SCHIZOPHRENIA	INDI14Q2.txt
	1	DEMENTIA ALZHEIMER'S TYPE	INDI14Q2.txt
	3	DEMENTIA ALZHEIMER'S TYPE	INDI14Q2.txt
	5	DEMENTIA ALZHEIMER'S TYPE	INDI14Q2.txt
	6	DEMENTIA ALZHEIMER'S TYPE	INDI14Q2.txt
	1	PRODUCT USED FOR UNKNOWN INDICATION	INDI14Q2.txt
	2	PRODUCT USED FOR UNKNOWN INDICATION	INDI14Q2.txt
	1	PRODUCT USED FOR UNKNOWN INDICATION	INDI14Q2.txt
	1	AGITATION	INDI14Q2.txt
	1	DELUSION	INDI14Q2.txt
	1	DEMENTIA	INDI14Q2.txt
	1	SCHIZOPHRENIA	INDI14Q2.txt
	2	SCHIZOPHRENIA	INDI14Q2.txt
	3	SCHIZOPHRENIA	INDI14Q2.txt
	1	BIPOLAR I DISORDER	INDI14Q2.txt
	1	SCHIZOAFFECTIVE DISORDER	INDI14Q3.txt
	2	SCHIZOAFFECTIVE DISORDER	INDI14Q3.txt
	3	SCHIZOAFFECTIVE DISORDER	INDI14Q3.txt
	4	SCHIZOAFFECTIVE DISORDER	INDI14Q3.txt
	5	SCHIZOAFFECTIVE DISORDER	INDI14Q3.txt
	1	PSYCHOTIC DISORDER	INDI14Q4.txt
	2	PSYCHOTIC DISORDER	INDI14Q4.txt
	3	PSYCHOTIC DISORDER	INDI14Q4.txt
	4	PSYCHOTIC DISORDER	INDI14Q4.txt
	5	PRODUCT USED FOR UNKNOWN INDICATION	INDI14Q4.txt
	6	PRODUCT USED FOR UNKNOWN INDICATION	INDI14Q4.txt
	7	PRODUCT USED FOR UNKNOWN INDICATION	INDI14Q4.txt
	8	PRODUCT USED FOR UNKNOWN INDICATION	INDI14Q4.txt
	9	PRODUCT USED FOR UNKNOWN INDICATION	INDI14Q4.txt
	10	PRODUCT USED FOR UNKNOWN INDICATION	INDI14Q4.txt
	11	PRODUCT USED FOR UNKNOWN INDICATION	INDI14Q4.txt
	12	PRODUCT USED FOR UNKNOWN INDICATION	INDI14Q4.txt
	13	PRODUCT USED FOR UNKNOWN INDICATION	INDI14Q4.txt
	1	PRODUCT USED FOR UNKNOWN INDICATION	INDI14Q2.txt
	1	DELUSIONAL DISORDER, UNSPECIFIED TYPE	INDI14Q2.txt
	2	OSTEOPOROSIS	INDI14Q2.txt
	3	PRODUCT USED FOR UNKNOWN INDICATION	INDI14Q2.txt
	4	PRODUCT USED FOR UNKNOWN INDICATION	INDI14Q2.txt
	5	OSTEOPOROSIS	INDI14Q2.txt
	6	PRODUCT USED FOR UNKNOWN INDICATION	INDI14Q2.txt
	7	PRODUCT USED FOR UNKNOWN INDICATION	INDI14Q2.txt
	8	PRODUCT USED FOR UNKNOWN INDICATION	INDI14Q2.txt
	9	PRODUCT USED FOR UNKNOWN INDICATION	INDI14Q2.txt
	1	SCHIZOPHRENIA, PARANOID TYPE	INDI14Q2.txt
	1	PRODUCT USED FOR UNKNOWN INDICATION	INDI14Q2.txt
	2	PRODUCT USED FOR UNKNOWN INDICATION	INDI14Q2.txt
	3	PRODUCT USED FOR UNKNOWN INDICATION	INDI14Q2.txt
	1	DEPRESSION	INDI14Q2.txt
	2	PRODUCT USED FOR UNKNOWN INDICATION	INDI14Q2.txt
	1	SCHIZOPHRENIA	INDI14Q2.txt
	2	SCHIZOPHRENIA, RESIDUAL TYPE	INDI14Q2.txt
	3	PRODUCT USED FOR UNKNOWN INDICATION	INDI14Q2.txt
	1	PRODUCT USED FOR UNKNOWN INDICATION	INDI14Q2.txt
	1	PSYCHOTIC DISORDER	INDI14Q2.txt
	1	MENTAL DISORDER	INDI14Q2.txt
	1	MENTAL DISORDER	INDI14Q2.txt
	1	DEPRESSION	INDI14Q2.txt
	2	PRODUCT USED FOR UNKNOWN INDICATION	INDI14Q2.txt
	1	PRODUCT USED FOR UNKNOWN INDICATION	INDI14Q2.txt
	2	PRODUCT USED FOR UNKNOWN INDICATION	INDI14Q2.txt
	1	PRODUCT USED FOR UNKNOWN INDICATION	INDI14Q2.txt
	1	MENTAL DISORDER	INDI14Q2.txt
	1	MENTAL DISORDER	INDI14Q2.txt
	1	BIPOLAR DISORDER	INDI14Q2.txt
	2	PRODUCT USED FOR UNKNOWN INDICATION	INDI14Q2.txt
	3	PRODUCT USED FOR UNKNOWN INDICATION	INDI14Q2.txt
	1	DEPRESSION	INDI14Q2.txt
	2	PRODUCT USED FOR UNKNOWN INDICATION	INDI14Q2.txt
	1	AUTISM	INDI14Q2.txt
	6	OFF LABEL USE	INDI14Q2.txt
	1	PRODUCT USED FOR UNKNOWN INDICATION	INDI14Q2.txt
	1	DEPRESSION	INDI15Q2.txt
	2	DEPRESSION	INDI15Q2.txt
	3	DEPRESSION	INDI15Q2.txt
	4	DEPRESSION	INDI15Q2.txt
	5	DEPRESSION	INDI15Q2.txt
	6	DEPRESSION	INDI15Q2.txt
	7	PAIN	INDI15Q2.txt
	8	DEPRESSION	INDI15Q2.txt
	9	ANXIETY	INDI15Q2.txt
	10	HYPOTHYROIDISM	INDI15Q2.txt
	11	INTERVERTEBRAL DISC DEGENERATION	INDI15Q2.txt
	12	COMPLEX REGIONAL PAIN SYNDROME	INDI15Q2.txt
	13	MULTIPLE ALLERGIES	INDI15Q2.txt
	14	PRODUCT USED FOR UNKNOWN INDICATION	INDI15Q2.txt
	15	PRODUCT USED FOR UNKNOWN INDICATION	INDI15Q2.txt
	16	PRODUCT USED FOR UNKNOWN INDICATION	INDI15Q2.txt
	1	PRODUCT USED FOR UNKNOWN INDICATION	INDI14Q3.txt
	1	PRODUCT USED FOR UNKNOWN INDICATION	INDI15Q2.txt
	2	PRODUCT USED FOR UNKNOWN INDICATION	INDI15Q2.txt
	3	PRODUCT USED FOR UNKNOWN INDICATION	INDI15Q2.txt
	4	PRODUCT USED FOR UNKNOWN INDICATION	INDI15Q2.txt
	5	PRODUCT USED FOR UNKNOWN INDICATION	INDI15Q2.txt
	6	PRODUCT USED FOR UNKNOWN INDICATION	INDI15Q2.txt
	7	PRODUCT USED FOR UNKNOWN INDICATION	INDI15Q2.txt
	8	PRODUCT USED FOR UNKNOWN INDICATION	INDI15Q2.txt
	9	PRODUCT USED FOR UNKNOWN INDICATION	INDI15Q2.txt
	10	PRODUCT USED FOR UNKNOWN INDICATION	INDI15Q2.txt
	11	PRODUCT USED FOR UNKNOWN INDICATION	INDI15Q2.txt
	12	PRODUCT USED FOR UNKNOWN INDICATION	INDI15Q2.txt
	13	PRODUCT USED FOR UNKNOWN INDICATION	INDI15Q2.txt
	14	PRODUCT USED FOR UNKNOWN INDICATION	INDI15Q2.txt
	15	PRODUCT USED FOR UNKNOWN INDICATION	INDI15Q2.txt
	16	PRODUCT USED FOR UNKNOWN INDICATION	INDI15Q2.txt
	1	MANIA	INDI14Q2.txt
	2	MANIA	INDI14Q2.txt
	1	DEPRESSION	INDI14Q4.txt
	2	PRODUCT USED FOR UNKNOWN INDICATION	INDI14Q4.txt
	1	SCHIZOPHRENIA	INDI14Q3.txt
	2	SCHIZOPHRENIA	INDI14Q3.txt
	3	SCHIZOPHRENIA	INDI14Q3.txt
	4	SCHIZOPHRENIA	INDI14Q3.txt
	1	SCHIZOPHRENIA	INDI14Q2.txt
	2	PRODUCT USED FOR UNKNOWN INDICATION	INDI14Q2.txt
	3	PRODUCT USED FOR UNKNOWN INDICATION	INDI14Q2.txt
	4	PRODUCT USED FOR UNKNOWN INDICATION	INDI14Q2.txt
	1	SCHIZOPHRENIA	INDI14Q2.txt
	2	SCHIZOPHRENIA	INDI14Q2.txt
	1	PRODUCT USED FOR UNKNOWN INDICATION	INDI14Q2.txt
	1	PRODUCT USED FOR UNKNOWN INDICATION	INDI14Q2.txt
	2	PRODUCT USED FOR UNKNOWN INDICATION	INDI14Q2.txt
	3	PRODUCT USED FOR UNKNOWN INDICATION	INDI14Q2.txt
	4	PRODUCT USED FOR UNKNOWN INDICATION	INDI14Q2.txt
	5	PRODUCT USED FOR UNKNOWN INDICATION	INDI14Q2.txt
	6	PRODUCT USED FOR UNKNOWN INDICATION	INDI14Q2.txt
	7	PRODUCT USED FOR UNKNOWN INDICATION	INDI14Q2.txt
	8	PRODUCT USED FOR UNKNOWN INDICATION	INDI14Q2.txt
	9	PRODUCT USED FOR UNKNOWN INDICATION	INDI14Q2.txt
	1	SCHIZOPHRENIA	INDI14Q2.txt
	1	PRODUCT USED FOR UNKNOWN INDICATION	INDI14Q2.txt
	2	PRODUCT USED FOR UNKNOWN INDICATION	INDI14Q2.txt
	3	PRODUCT USED FOR UNKNOWN INDICATION	INDI14Q2.txt
	4	PRODUCT USED FOR UNKNOWN INDICATION	INDI14Q2.txt
	5	PRODUCT USED FOR UNKNOWN INDICATION	INDI14Q2.txt
	6	PRODUCT USED FOR UNKNOWN INDICATION	INDI14Q2.txt
	7	PRODUCT USED FOR UNKNOWN INDICATION	INDI14Q2.txt
	8	PRODUCT USED FOR UNKNOWN INDICATION	INDI14Q2.txt
	9	PRODUCT USED FOR UNKNOWN INDICATION	INDI14Q2.txt
	10	PRODUCT USED FOR UNKNOWN INDICATION	INDI14Q2.txt
	1	PRODUCT USED FOR UNKNOWN INDICATION	INDI14Q3.txt
	2	ASTHMA	INDI14Q3.txt
	3	ASTHMA	INDI14Q3.txt
	4	ASTHMA	INDI14Q3.txt
	5	ASTHMA	INDI14Q3.txt
	6	ASTHMA	INDI14Q3.txt
	7	ASTHMA	INDI14Q3.txt
	8	ASTHMA	INDI14Q3.txt
	9	PRODUCT USED FOR UNKNOWN INDICATION	INDI14Q3.txt
	10	PRODUCT USED FOR UNKNOWN INDICATION	INDI14Q3.txt
	1	SCHIZOPHRENIA	INDI14Q2.txt
	2	SCHIZOPHRENIA	INDI14Q2.txt
	3	SCHIZOPHRENIA	INDI14Q2.txt
	4	SCHIZOPHRENIA	INDI14Q2.txt
	5	CONSTIPATION	INDI14Q2.txt
	1	PRODUCT USED FOR UNKNOWN INDICATION	INDI14Q2.txt
	2	PRODUCT USED FOR UNKNOWN INDICATION	INDI14Q2.txt
	3	PRODUCT USED FOR UNKNOWN INDICATION	INDI14Q2.txt
	1	SCHIZOPHRENIA	INDI14Q3.txt
	2	SCHIZOPHRENIA	INDI14Q3.txt
	1	SCHIZOPHRENIFORM DISORDER	INDI14Q2.txt
	2	SCHIZOAFFECTIVE DISORDER	INDI14Q2.txt
	3	SCHIZOPHRENIA	INDI14Q2.txt
	1	PERSECUTORY DELUSION	INDI14Q2.txt
	1	AGITATION	INDI14Q2.txt
	2	AGITATION	INDI14Q2.txt
	3	URINARY TRACT INFECTION	INDI14Q2.txt
	1	PRODUCT USED FOR UNKNOWN INDICATION	INDI14Q2.txt
	2	PRODUCT USED FOR UNKNOWN INDICATION	INDI14Q2.txt
	1	AGGRESSION	INDI14Q2.txt
	2	BACK PAIN	INDI14Q2.txt
	3	PRODUCT USED FOR UNKNOWN INDICATION	INDI14Q2.txt
	4	PRODUCT USED FOR UNKNOWN INDICATION	INDI14Q2.txt
	5	PRODUCT USED FOR UNKNOWN INDICATION	INDI14Q2.txt
	1	SCHIZOPHRENIA, PARANOID TYPE	INDI14Q2.txt
	2	SCHIZOPHRENIA, PARANOID TYPE	INDI14Q2.txt
	3	SCHIZOPHRENIA, PARANOID TYPE	INDI14Q2.txt
	4	SCHIZOPHRENIA, PARANOID TYPE	INDI14Q2.txt
	5	SCHIZOPHRENIA, PARANOID TYPE	INDI14Q2.txt
	6	SCHIZOPHRENIA, PARANOID TYPE	INDI14Q2.txt
	7	SCHIZOPHRENIA, PARANOID TYPE	INDI14Q2.txt
	8	SCHIZOPHRENIA, PARANOID TYPE	INDI14Q2.txt
	9	SCHIZOPHRENIA, PARANOID TYPE	INDI14Q2.txt
	10	SCHIZOPHRENIA, PARANOID TYPE	INDI14Q2.txt
	11	SCHIZOPHRENIA, PARANOID TYPE	INDI14Q2.txt
	1	PRODUCT USED FOR UNKNOWN INDICATION	INDI14Q2.txt
	1	PRODUCT USED FOR UNKNOWN INDICATION	INDI15Q2.txt
	2	PRODUCT USED FOR UNKNOWN INDICATION	INDI15Q2.txt
	1	SCHIZOPHRENIA	INDI14Q2.txt
	2	PRODUCT USED FOR UNKNOWN INDICATION	INDI14Q2.txt
	3	PRODUCT USED FOR UNKNOWN INDICATION	INDI14Q2.txt
	4	PRODUCT USED FOR UNKNOWN INDICATION	INDI14Q2.txt
	5	PRODUCT USED FOR UNKNOWN INDICATION	INDI14Q2.txt
	6	PRODUCT USED FOR UNKNOWN INDICATION	INDI14Q2.txt
	7	PRODUCT USED FOR UNKNOWN INDICATION	INDI14Q2.txt
	8	PRODUCT USED FOR UNKNOWN INDICATION	INDI14Q2.txt
	9	PRODUCT USED FOR UNKNOWN INDICATION	INDI14Q2.txt
	1	AGGRESSION	INDI14Q2.txt
	2	BACK PAIN	INDI14Q2.txt
	3	BACK PAIN	INDI14Q2.txt
	4	PRODUCT USED FOR UNKNOWN INDICATION	INDI14Q2.txt
	5	PRODUCT USED FOR UNKNOWN INDICATION	INDI14Q2.txt
	6	PRODUCT USED FOR UNKNOWN INDICATION	INDI14Q2.txt
	1	PRODUCT USED FOR UNKNOWN INDICATION	INDI14Q2.txt
	2	PRODUCT USED FOR UNKNOWN INDICATION	INDI14Q2.txt
	3	PRODUCT USED FOR UNKNOWN INDICATION	INDI14Q2.txt
	1	PRODUCT USED FOR UNKNOWN INDICATION	INDI14Q2.txt
	2	PRODUCT USED FOR UNKNOWN INDICATION	INDI14Q2.txt
	1	SCHIZOPHRENIA	INDI14Q2.txt
	2	SCHIZOPHRENIA	INDI14Q2.txt
	3	SCHIZOPHRENIA	INDI14Q2.txt
	4	SCHIZOPHRENIA	INDI14Q2.txt
	1	PRODUCT USED FOR UNKNOWN INDICATION	INDI14Q3.txt
	2	PRODUCT USED FOR UNKNOWN INDICATION	INDI14Q3.txt
	1	SCHIZOPHRENIA	INDI14Q2.txt
	1	SCHIZOPHRENIA	INDI14Q2.txt
	1	AGGRESSION	INDI14Q2.txt
	2	BACK PAIN	INDI14Q2.txt
	1	AGGRESSION	INDI14Q2.txt
	2	BACK PAIN	INDI14Q2.txt
	1	SCHIZOPHRENIA	INDI14Q2.txt
	2	SCHIZOPHRENIA	INDI14Q2.txt
	3	SCHIZOPHRENIA	INDI14Q2.txt
	1	SCHIZOPHRENIA	INDI14Q2.txt
	2	SCHIZOPHRENIA	INDI14Q2.txt
	1	BIPOLAR DISORDER	INDI14Q3.txt
	2	BIPOLAR DISORDER	INDI14Q3.txt
	3	DYSLIPIDAEMIA	INDI14Q3.txt
	1	SCHIZOAFFECTIVE DISORDER BIPOLAR TYPE	INDI14Q2.txt
	1	AGGRESSION	INDI14Q2.txt
	2	BACK PAIN	INDI14Q2.txt
	1	RESTLESSNESS	INDI14Q2.txt
	2	PRODUCT USED FOR UNKNOWN INDICATION	INDI14Q2.txt
	3	PRODUCT USED FOR UNKNOWN INDICATION	INDI14Q2.txt
	1	SCHIZOPHRENIA	INDI14Q3.txt
	2	SCHIZOPHRENIA	INDI14Q3.txt
	3	SCHIZOPHRENIA	INDI14Q3.txt
	4	SCHIZOPHRENIA	INDI14Q3.txt
	5	SCHIZOPHRENIA	INDI14Q3.txt
	6	SCHIZOPHRENIA	INDI14Q3.txt
	7	SCHIZOPHRENIA	INDI14Q3.txt
	8	SCHIZOPHRENIA	INDI14Q3.txt
	9	SCHIZOPHRENIA	INDI14Q3.txt
	1	SCHIZOPHRENIA	INDI14Q2.txt
	1	PRODUCT USED FOR UNKNOWN INDICATION	INDI14Q3.txt
	1	SCHIZOPHRENIA	INDI14Q3.txt
	2	SCHIZOPHRENIA	INDI14Q3.txt
	3	PRODUCT USED FOR UNKNOWN INDICATION	INDI14Q3.txt
	1	PRODUCT USED FOR UNKNOWN INDICATION	INDI16Q2.txt
	2	PRODUCT USED FOR UNKNOWN INDICATION	INDI16Q2.txt
	3	PRODUCT USED FOR UNKNOWN INDICATION	INDI16Q2.txt
	1	PRODUCT USED FOR UNKNOWN INDICATION	INDI14Q2.txt
	1	PRODUCT USED FOR UNKNOWN INDICATION	INDI14Q2.txt
	2	PRODUCT USED FOR UNKNOWN INDICATION	INDI14Q2.txt
	3	PRODUCT USED FOR UNKNOWN INDICATION	INDI14Q2.txt
	4	PRODUCT USED FOR UNKNOWN INDICATION	INDI14Q2.txt
	5	PRODUCT USED FOR UNKNOWN INDICATION	INDI14Q2.txt
	6	PRODUCT USED FOR UNKNOWN INDICATION	INDI14Q2.txt
	1	PSYCHOTIC DISORDER	INDI14Q4.txt
	1	PRODUCT USED FOR UNKNOWN INDICATION	INDI14Q2.txt
	1	PRODUCT USED FOR UNKNOWN INDICATION	INDI14Q2.txt
	1	PRODUCT USED FOR UNKNOWN INDICATION	INDI14Q2.txt
	1	DEMENTIA ALZHEIMER'S TYPE	INDI14Q2.txt
	2	INSOMNIA	INDI14Q2.txt
	3	INSOMNIA	INDI14Q2.txt
	1	PRODUCT USED FOR UNKNOWN INDICATION	INDI14Q2.txt
	2	PRODUCT USED FOR UNKNOWN INDICATION	INDI14Q2.txt
	1	BIPOLAR DISORDER	INDI14Q2.txt
	2	BIPOLAR DISORDER	INDI14Q2.txt
	1	BIPOLAR I DISORDER	INDI14Q2.txt
	1	TOURETTE'S DISORDER	INDI14Q2.txt
	2	TOURETTE'S DISORDER	INDI14Q2.txt
	3	TOURETTE'S DISORDER	INDI14Q2.txt
	1	PRODUCT USED FOR UNKNOWN INDICATION	INDI14Q3.txt
	2	PRODUCT USED FOR UNKNOWN INDICATION	INDI14Q3.txt
	3	PRODUCT USED FOR UNKNOWN INDICATION	INDI14Q3.txt
	4	PRODUCT USED FOR UNKNOWN INDICATION	INDI14Q3.txt
	1	PRODUCT USED FOR UNKNOWN INDICATION	INDI14Q2.txt
	2	PRODUCT USED FOR UNKNOWN INDICATION	INDI14Q2.txt
	3	PRODUCT USED FOR UNKNOWN INDICATION	INDI14Q2.txt
	4	PRODUCT USED FOR UNKNOWN INDICATION	INDI14Q2.txt
	1	DELIRIUM	INDI14Q2.txt
	1	PRODUCT USED FOR UNKNOWN INDICATION	INDI14Q2.txt
	2	PRODUCT USED FOR UNKNOWN INDICATION	INDI14Q2.txt
	3	PRODUCT USED FOR UNKNOWN INDICATION	INDI14Q2.txt
	4	PRODUCT USED FOR UNKNOWN INDICATION	INDI14Q2.txt
	1	PRODUCT USED FOR UNKNOWN INDICATION	INDI14Q2.txt
	1	PRODUCT USED FOR UNKNOWN INDICATION	INDI14Q4.txt
	2	PRODUCT USED FOR UNKNOWN INDICATION	INDI14Q4.txt
	3	MENTAL DISORDER	INDI14Q4.txt
	4	MENTAL DISORDER	INDI14Q4.txt
	1	PRODUCT USED FOR UNKNOWN INDICATION	INDI14Q3.txt
	2	PRODUCT USED FOR UNKNOWN INDICATION	INDI14Q3.txt
	1	PRODUCT USED FOR UNKNOWN INDICATION	INDI14Q4.txt
	1	SCHIZOPHRENIA	INDI14Q3.txt
	1	SCHIZOPHRENIA	INDI14Q2.txt
	1	PRODUCT USED FOR UNKNOWN INDICATION	INDI14Q3.txt
	1	PRODUCT USED FOR UNKNOWN INDICATION	INDI14Q3.txt
	2	PRODUCT USED FOR UNKNOWN INDICATION	INDI14Q3.txt
	3	PRODUCT USED FOR UNKNOWN INDICATION	INDI14Q3.txt
	1	SCHIZOPHRENIA	INDI14Q3.txt
	1	SCHIZOPHRENIA	INDI14Q3.txt
	2	SCHIZOPHRENIA	INDI14Q3.txt
	1	SCHIZOPHRENIA	INDI16Q2.txt
	2	SCHIZOPHRENIA	INDI16Q2.txt
	3	SCHIZOPHRENIA	INDI16Q2.txt
	1	DELIRIUM	INDI14Q3.txt
	2	DELIRIUM	INDI14Q3.txt
	1	DEMENTIA OF THE ALZHEIMER'S TYPE, WITH DELUSIONS	INDI14Q3.txt
	2	DEMENTIA OF THE ALZHEIMER'S TYPE, WITH DELUSIONS	INDI14Q3.txt
	3	DEMENTIA OF THE ALZHEIMER'S TYPE, WITH DELUSIONS	INDI14Q3.txt
	4	DEMENTIA OF THE ALZHEIMER'S TYPE, WITH DELUSIONS	INDI14Q3.txt
	5	ANTIDEPRESSANT THERAPY	INDI14Q3.txt
	6	ANTIDEPRESSANT THERAPY	INDI14Q3.txt
	7	DEMENTIA OF THE ALZHEIMER'S TYPE, WITH DELUSIONS	INDI14Q3.txt
	8	DEMENTIA OF THE ALZHEIMER'S TYPE, WITH DELUSIONS	INDI14Q3.txt
	1	PSYCHOTIC DISORDER	INDI14Q3.txt
	2	PRODUCT USED FOR UNKNOWN INDICATION	INDI14Q3.txt
	1	SCHIZOPHRENIA	INDI14Q3.txt
	2	ANXIETY	INDI14Q3.txt
	3	GASTRIC ULCER	INDI14Q3.txt
	4	INSOMNIA	INDI14Q3.txt
	5	INSOMNIA	INDI14Q3.txt
	1	PSYCHOTIC DISORDER	INDI14Q3.txt
	2	PSYCHOTIC DISORDER	INDI14Q3.txt
	3	PRODUCT USED FOR UNKNOWN INDICATION	INDI14Q3.txt
	1	DELIRIUM	INDI14Q3.txt
	2	DELIRIUM	INDI14Q3.txt
	3	PRODUCT USED FOR UNKNOWN INDICATION	INDI14Q3.txt
	4	NAUSEA	INDI14Q3.txt
	5	PRODUCT USED FOR UNKNOWN INDICATION	INDI14Q3.txt
	6	PRODUCT USED FOR UNKNOWN INDICATION	INDI14Q3.txt
	7	PRODUCT USED FOR UNKNOWN INDICATION	INDI14Q3.txt
	8	PRODUCT USED FOR UNKNOWN INDICATION	INDI14Q3.txt
	1	BIPOLAR DISORDER	INDI14Q3.txt
	2	BIPOLAR DISORDER	INDI14Q3.txt
	3	BIPOLAR DISORDER	INDI14Q3.txt
	4	BIPOLAR DISORDER	INDI14Q3.txt
	1	MAJOR DEPRESSION	INDI14Q3.txt
	2	MAJOR DEPRESSION	INDI14Q3.txt
	3	MAJOR DEPRESSION	INDI14Q3.txt
	4	MAJOR DEPRESSION	INDI14Q3.txt
	5	MAJOR DEPRESSION	INDI14Q3.txt
	6	PRODUCT USED FOR UNKNOWN INDICATION	INDI14Q3.txt
	7	PRODUCT USED FOR UNKNOWN INDICATION	INDI14Q3.txt
	8	PRODUCT USED FOR UNKNOWN INDICATION	INDI14Q3.txt
	1	PRODUCT USED FOR UNKNOWN INDICATION	INDI14Q3.txt
	2	PRODUCT USED FOR UNKNOWN INDICATION	INDI14Q3.txt
	1	PRODUCT USED FOR UNKNOWN INDICATION	INDI14Q3.txt
	1	PSYCHOTIC DISORDER	INDI14Q3.txt
	2	PSYCHOTIC DISORDER	INDI14Q3.txt
	3	PSYCHOTIC DISORDER	INDI14Q3.txt
	4	PSYCHOTIC DISORDER	INDI14Q3.txt
	5	PSYCHOTIC DISORDER	INDI14Q3.txt
	6	PSYCHOTIC DISORDER	INDI14Q3.txt
	1	PRODUCT USED FOR UNKNOWN INDICATION	INDI14Q3.txt
	1	PRODUCT USED FOR UNKNOWN INDICATION	INDI14Q3.txt
	2	PRODUCT USED FOR UNKNOWN INDICATION	INDI14Q3.txt
	1	PSYCHOTIC DISORDER	INDI14Q3.txt
	2	PSYCHOTIC DISORDER	INDI14Q3.txt
	1	AGGRESSION	INDI14Q3.txt
	2	BACK PAIN	INDI14Q3.txt
	1	DEMENTIA OF THE ALZHEIMER'S TYPE, WITH DELUSIONS	INDI14Q3.txt
	4	DEPRESSION	INDI14Q3.txt
	6	DEMENTIA OF THE ALZHEIMER'S TYPE, WITH DELUSIONS	INDI14Q3.txt
	7	DEMENTIA OF THE ALZHEIMER'S TYPE, WITH DELUSIONS	INDI14Q3.txt
	1	PRODUCT USED FOR UNKNOWN INDICATION	INDI14Q3.txt
	2	PRODUCT USED FOR UNKNOWN INDICATION	INDI14Q3.txt
	3	PRODUCT USED FOR UNKNOWN INDICATION	INDI14Q3.txt
	4	PRODUCT USED FOR UNKNOWN INDICATION	INDI14Q3.txt
	5	PRODUCT USED FOR UNKNOWN INDICATION	INDI14Q3.txt
	6	PRODUCT USED FOR UNKNOWN INDICATION	INDI14Q3.txt
	7	PRODUCT USED FOR UNKNOWN INDICATION	INDI14Q3.txt
	8	PRODUCT USED FOR UNKNOWN INDICATION	INDI14Q3.txt
	9	PRODUCT USED FOR UNKNOWN INDICATION	INDI14Q3.txt
	10	PRODUCT USED FOR UNKNOWN INDICATION	INDI14Q3.txt
	11	PRODUCT USED FOR UNKNOWN INDICATION	INDI14Q3.txt
	1	PRODUCT USED FOR UNKNOWN INDICATION	INDI14Q3.txt
	1	PRODUCT USED FOR UNKNOWN INDICATION	INDI14Q3.txt
	1	PRODUCT USED FOR UNKNOWN INDICATION	INDI14Q3.txt
	2	PRODUCT USED FOR UNKNOWN INDICATION	INDI14Q3.txt
	1	BIPOLAR DISORDER	INDI16Q1.txt
	2	ABNORMAL BEHAVIOUR	INDI16Q1.txt
	3	BLOOD PRESSURE MEASUREMENT	INDI16Q1.txt
	4	BLOOD CHOLESTEROL	INDI16Q1.txt
	5	BLOOD PRESSURE MEASUREMENT	INDI16Q1.txt
	1	PRODUCT USED FOR UNKNOWN INDICATION	INDI14Q3.txt
	1	ABNORMAL BEHAVIOUR	INDI14Q3.txt
	1	PRODUCT USED FOR UNKNOWN INDICATION	INDI14Q3.txt
	2	PRODUCT USED FOR UNKNOWN INDICATION	INDI14Q3.txt
	3	DEPRESSION	INDI14Q3.txt
	1	SCHIZOPHRENIA	INDI14Q3.txt
	2	SCHIZOPHRENIA	INDI14Q3.txt
	3	SCHIZOPHRENIA	INDI14Q3.txt
	4	PRODUCT USED FOR UNKNOWN INDICATION	INDI14Q3.txt
	1	PRODUCT USED FOR UNKNOWN INDICATION	INDI14Q3.txt
	2	PRODUCT USED FOR UNKNOWN INDICATION	INDI14Q3.txt
	1	HALLUCINATION	INDI14Q3.txt
	2	PRODUCT USED FOR UNKNOWN INDICATION	INDI14Q3.txt
	3	PRODUCT USED FOR UNKNOWN INDICATION	INDI14Q3.txt
	4	PRODUCT USED FOR UNKNOWN INDICATION	INDI14Q3.txt
	5	PRODUCT USED FOR UNKNOWN INDICATION	INDI14Q3.txt
	1	SCHIZOPHRENIA	INDI14Q3.txt
	2	SCHIZOPHRENIA	INDI14Q3.txt
	3	SCHIZOPHRENIA	INDI14Q3.txt
	4	PRODUCT USED FOR UNKNOWN INDICATION	INDI14Q3.txt
	5	PRODUCT USED FOR UNKNOWN INDICATION	INDI14Q3.txt
	6	PRODUCT USED FOR UNKNOWN INDICATION	INDI14Q3.txt
	7	PRODUCT USED FOR UNKNOWN INDICATION	INDI14Q3.txt
	1	PRODUCT USED FOR UNKNOWN INDICATION	INDI22Q4.txt
	2	PRODUCT USED FOR UNKNOWN INDICATION	INDI22Q4.txt
	1	PRODUCT USED FOR UNKNOWN INDICATION	INDI14Q3.txt
	2	PRODUCT USED FOR UNKNOWN INDICATION	INDI14Q3.txt
	1	PSYCHOTIC DISORDER	INDI14Q3.txt
	1	PSYCHOTIC DISORDER	INDI14Q3.txt
	1	PRODUCT USED FOR UNKNOWN INDICATION	INDI14Q3.txt
	2	PRODUCT USED FOR UNKNOWN INDICATION	INDI14Q3.txt
	1	PRODUCT USED FOR UNKNOWN INDICATION	INDI14Q3.txt
	1	HALLUCINATION	INDI14Q3.txt
	1	PSYCHOTIC DISORDER	INDI14Q4.txt
	1	AGGRESSION	INDI14Q4.txt
	2	AGGRESSION	INDI14Q4.txt
	3	AGGRESSION	INDI14Q4.txt
	4	AGGRESSION	INDI14Q4.txt
	1	SCHIZOAFFECTIVE DISORDER	INDI14Q4.txt
	2	WEIGHT INCREASED	INDI14Q4.txt
	1	PRODUCT USED FOR UNKNOWN INDICATION	INDI14Q3.txt
	2	PRODUCT USED FOR UNKNOWN INDICATION	INDI14Q3.txt
	3	PRODUCT USED FOR UNKNOWN INDICATION	INDI14Q3.txt
	4	PRODUCT USED FOR UNKNOWN INDICATION	INDI14Q3.txt
	1	AGGRESSION	INDI14Q3.txt
	1	DEMENTIA	INDI14Q3.txt
	1	SEXUALLY INAPPROPRIATE BEHAVIOUR	INDI14Q3.txt
	1	PRODUCT USED FOR UNKNOWN INDICATION	INDI14Q3.txt
	2	PRODUCT USED FOR UNKNOWN INDICATION	INDI14Q3.txt
	3	PRODUCT USED FOR UNKNOWN INDICATION	INDI14Q3.txt
	4	PRODUCT USED FOR UNKNOWN INDICATION	INDI14Q3.txt
	5	PRODUCT USED FOR UNKNOWN INDICATION	INDI14Q3.txt
	6	PRODUCT USED FOR UNKNOWN INDICATION	INDI14Q3.txt
	7	PRODUCT USED FOR UNKNOWN INDICATION	INDI14Q3.txt
	8	PRODUCT USED FOR UNKNOWN INDICATION	INDI14Q3.txt
	9	PRODUCT USED FOR UNKNOWN INDICATION	INDI14Q3.txt
	10	PRODUCT USED FOR UNKNOWN INDICATION	INDI14Q3.txt
	11	PRODUCT USED FOR UNKNOWN INDICATION	INDI14Q3.txt
	12	PRODUCT USED FOR UNKNOWN INDICATION	INDI14Q3.txt
	13	PRODUCT USED FOR UNKNOWN INDICATION	INDI14Q3.txt
	14	PRODUCT USED FOR UNKNOWN INDICATION	INDI14Q3.txt
	15	PRODUCT USED FOR UNKNOWN INDICATION	INDI14Q3.txt
	16	PRODUCT USED FOR UNKNOWN INDICATION	INDI14Q3.txt
	1	COGNITIVE DISORDER	INDI14Q3.txt
	1	AUTISM SPECTRUM DISORDER	INDI14Q4.txt
	1	BIPOLAR DISORDER	INDI14Q3.txt
	1	PRODUCT USED FOR UNKNOWN INDICATION	INDI14Q3.txt
	1	SCHIZOPHRENIA	INDI14Q3.txt
	2	DEPRESSION	INDI14Q3.txt
	3	INSOMNIA	INDI14Q3.txt
	1	SCHIZOPHRENIA	INDI14Q3.txt
	1	PRODUCT USED FOR UNKNOWN INDICATION	INDI14Q3.txt
	1	PRODUCT USED FOR UNKNOWN INDICATION	INDI14Q3.txt
	1	SCHIZOPHRENIA	INDI14Q4.txt
	1	SEDATION	INDI14Q3.txt
	2	DEMENTIA	INDI14Q3.txt
	1	SCHIZOPHRENIA	INDI14Q3.txt
	3	SCHIZOPHRENIA	INDI14Q3.txt
	5	EPILEPSY	INDI14Q3.txt
	6	SALIVARY HYPERSECRETION	INDI14Q3.txt
	7	PRODUCT USED FOR UNKNOWN INDICATION	INDI14Q3.txt
	1	PRODUCT USED FOR UNKNOWN INDICATION	INDI14Q3.txt
	1	PRODUCT USED FOR UNKNOWN INDICATION	INDI14Q3.txt
	1	DELUSION	INDI14Q3.txt
	1	HALLUCINATION	INDI14Q3.txt
	2	DELUSION	INDI14Q3.txt
	2	HALLUCINATION	INDI14Q3.txt
	3	DELUSION	INDI14Q3.txt
	3	HALLUCINATION	INDI14Q3.txt
	4	DELUSION	INDI14Q3.txt
	4	HALLUCINATION	INDI14Q3.txt
	5	DELUSION	INDI14Q3.txt
	5	HALLUCINATION	INDI14Q3.txt
	6	DELUSION	INDI14Q3.txt
	6	HALLUCINATION	INDI14Q3.txt
	1	SUICIDE ATTEMPT	INDI14Q3.txt
	1	AUTISM SPECTRUM DISORDER	INDI14Q3.txt
	4	OBSESSIVE-COMPULSIVE DISORDER	INDI14Q3.txt
	6	PRODUCT USED FOR UNKNOWN INDICATION	INDI14Q3.txt
	7	PRODUCT USED FOR UNKNOWN INDICATION	INDI14Q3.txt
	8	PRODUCT USED FOR UNKNOWN INDICATION	INDI14Q3.txt
	9	PRODUCT USED FOR UNKNOWN INDICATION	INDI14Q3.txt
	10	PRODUCT USED FOR UNKNOWN INDICATION	INDI14Q3.txt
	11	PRODUCT USED FOR UNKNOWN INDICATION	INDI14Q3.txt
	1	SCHIZOPHRENIA	INDI17Q1.txt
	1	ACCIDENTAL EXPOSURE TO PRODUCT BY CHILD	INDI14Q3.txt
	2	ACCIDENTAL EXPOSURE TO PRODUCT BY CHILD	INDI14Q3.txt
	1	SCHIZOPHRENIA	INDI15Q2.txt
	2	PROPHYLAXIS	INDI15Q2.txt
	1	PRODUCT USED FOR UNKNOWN INDICATION	INDI14Q3.txt
	1	DEMENTIA	INDI14Q3.txt
	2	AGITATION	INDI14Q3.txt
	3	PROSTATIC DISORDER	INDI14Q3.txt
	1	PSYCHOTIC DISORDER	INDI14Q3.txt
	2	PSYCHOTIC DISORDER	INDI14Q3.txt
	3	PSYCHOTIC DISORDER	INDI14Q3.txt
	4	PSYCHOTIC DISORDER	INDI14Q3.txt
	5	PSYCHOTIC DISORDER	INDI14Q3.txt
	6	PSYCHOTIC DISORDER	INDI14Q3.txt
	7	PSYCHOTIC DISORDER	INDI14Q3.txt
	8	PSYCHOTIC DISORDER	INDI14Q3.txt
	9	PSYCHOTIC DISORDER	INDI14Q3.txt
	10	PSYCHOTIC DISORDER	INDI14Q3.txt
	11	PSYCHOTIC DISORDER	INDI14Q3.txt
	12	PSYCHOTIC DISORDER	INDI14Q3.txt
	13	PSYCHOTIC DISORDER	INDI14Q3.txt
	14	PSYCHOTIC DISORDER	INDI14Q3.txt
	15	PSYCHOTIC DISORDER	INDI14Q3.txt
	16	PSYCHOTIC DISORDER	INDI14Q3.txt
	17	PSYCHOTIC DISORDER	INDI14Q3.txt
	18	PSYCHOTIC DISORDER	INDI14Q3.txt
	19	PSYCHOTIC DISORDER	INDI14Q3.txt
	20	PSYCHOTIC DISORDER	INDI14Q3.txt
	21	PSYCHOTIC DISORDER	INDI14Q3.txt
	22	PSYCHOTIC DISORDER	INDI14Q3.txt
	23	PSYCHOTIC DISORDER	INDI14Q3.txt
	24	PSYCHOTIC DISORDER	INDI14Q3.txt
	25	PSYCHOTIC DISORDER	INDI14Q3.txt
	1	PRODUCT USED FOR UNKNOWN INDICATION	INDI14Q3.txt
	2	PRODUCT USED FOR UNKNOWN INDICATION	INDI14Q3.txt
	1	DEPRESSION	INDI14Q3.txt
	2	DEPRESSION	INDI14Q3.txt
	3	DEPRESSION	INDI14Q3.txt
	1	PRODUCT USED FOR UNKNOWN INDICATION	INDI14Q3.txt
	1	PRODUCT USED FOR UNKNOWN INDICATION	INDI14Q3.txt
	1	PRODUCT USED FOR UNKNOWN INDICATION	INDI16Q2.txt
	2	PRODUCT USED FOR UNKNOWN INDICATION	INDI16Q2.txt
	1	PRODUCT USED FOR UNKNOWN INDICATION	INDI14Q3.txt
	2	PRODUCT USED FOR UNKNOWN INDICATION	INDI14Q3.txt
	3	PRODUCT USED FOR UNKNOWN INDICATION	INDI14Q3.txt
	4	PRODUCT USED FOR UNKNOWN INDICATION	INDI14Q3.txt
	1	PRODUCT USED FOR UNKNOWN INDICATION	INDI14Q3.txt
	2	PRODUCT USED FOR UNKNOWN INDICATION	INDI14Q3.txt
	1	SCHIZOPHRENIA	INDI14Q3.txt
	1	AUTISM	INDI14Q3.txt
	2	IMPULSE-CONTROL DISORDER	INDI14Q3.txt
	3	PRODUCT USED FOR UNKNOWN INDICATION	INDI14Q3.txt
	4	PRODUCT USED FOR UNKNOWN INDICATION	INDI14Q3.txt
	1	PRODUCT USED FOR UNKNOWN INDICATION	INDI14Q4.txt
	2	PRODUCT USED FOR UNKNOWN INDICATION	INDI14Q4.txt
	1	AUTISM	INDI14Q3.txt
	2	BIPOLAR DISORDER	INDI14Q3.txt
	3	AUTISM	INDI14Q3.txt
	4	AUTISM	INDI14Q3.txt
	5	AUTISM	INDI14Q3.txt
	6	AUTISM	INDI14Q3.txt
	7	BIPOLAR DISORDER	INDI14Q3.txt
	8	BIPOLAR DISORDER	INDI14Q3.txt
	9	BIPOLAR DISORDER	INDI14Q3.txt
	10	BIPOLAR DISORDER	INDI14Q3.txt
	1	SCHIZOPHRENIA, PARANOID TYPE	INDI14Q3.txt
	2	SCHIZOPHRENIA, PARANOID TYPE	INDI14Q3.txt
	3	SCHIZOPHRENIA, PARANOID TYPE	INDI14Q3.txt
	1	SCHIZOPHRENIA	INDI14Q3.txt
	1	AGITATION	INDI14Q4.txt
	2	INSOMNIA	INDI14Q4.txt
	3	PSYCHIATRIC SYMPTOM	INDI14Q4.txt
	4	ALCOHOLISM	INDI14Q4.txt
	5	ANXIETY	INDI14Q4.txt
	6	INSOMNIA	INDI14Q4.txt
	7	ANXIETY	INDI14Q4.txt
	8	ANXIETY	INDI14Q4.txt
	9	INSOMNIA	INDI14Q4.txt
	10	INSOMNIA	INDI14Q4.txt
	11	INSOMNIA	INDI14Q4.txt
	12	INSOMNIA	INDI14Q4.txt
	13	ANXIETY	INDI14Q4.txt
	14	ANXIETY	INDI14Q4.txt
	1	SCHIZOPHRENIA	INDI15Q1.txt
	2	DEPRESSION	INDI15Q1.txt
	3	ADVERSE DRUG REACTION	INDI15Q1.txt
	1	ACCIDENTAL EXPOSURE TO PRODUCT	INDI14Q3.txt
	1	PRODUCT USED FOR UNKNOWN INDICATION	INDI14Q3.txt
	2	PRODUCT USED FOR UNKNOWN INDICATION	INDI14Q3.txt
	1	SCHIZOAFFECTIVE DISORDER	INDI14Q3.txt
	6	SCHIZOAFFECTIVE DISORDER	INDI14Q3.txt
	7	SCHIZOAFFECTIVE DISORDER	INDI14Q3.txt
	8	SCHIZOAFFECTIVE DISORDER	INDI14Q3.txt
	1	PRODUCT USED FOR UNKNOWN INDICATION	INDI14Q3.txt
	2	PRODUCT USED FOR UNKNOWN INDICATION	INDI14Q3.txt
	3	PRODUCT USED FOR UNKNOWN INDICATION	INDI14Q3.txt
	4	PRODUCT USED FOR UNKNOWN INDICATION	INDI14Q3.txt
	1	PRODUCT USED FOR UNKNOWN INDICATION	INDI14Q3.txt
	1	PRODUCT USED FOR UNKNOWN INDICATION	INDI14Q3.txt
	2	PRODUCT USED FOR UNKNOWN INDICATION	INDI14Q3.txt
	3	PRODUCT USED FOR UNKNOWN INDICATION	INDI14Q3.txt
	4	PRODUCT USED FOR UNKNOWN INDICATION	INDI14Q3.txt
	1	PRODUCT USED FOR UNKNOWN INDICATION	INDI16Q1.txt
	2	PRODUCT USED FOR UNKNOWN INDICATION	INDI16Q1.txt
	3	PRODUCT USED FOR UNKNOWN INDICATION	INDI16Q1.txt
	1	PRODUCT USED FOR UNKNOWN INDICATION	INDI14Q3.txt
	2	PRODUCT USED FOR UNKNOWN INDICATION	INDI14Q3.txt
	1	BEHAVIOURAL AND PSYCHIATRIC SYMPTOMS OF DEMENTIA	INDI14Q3.txt
	2	DEMENTIA	INDI14Q3.txt
	3	PRODUCT USED FOR UNKNOWN INDICATION	INDI14Q3.txt
	1	PRODUCT USED FOR UNKNOWN INDICATION	INDI14Q4.txt
	1	PRODUCT USED FOR UNKNOWN INDICATION	INDI14Q3.txt
	1	SCHIZOPHRENIA, PARANOID TYPE	INDI14Q3.txt
	1	PRODUCT USED FOR UNKNOWN INDICATION	INDI14Q4.txt
	2	PRODUCT USED FOR UNKNOWN INDICATION	INDI14Q4.txt
	1	SCHIZOPHRENIA	INDI14Q3.txt
	2	PRODUCT USED FOR UNKNOWN INDICATION	INDI14Q3.txt
	1	ABNORMAL BEHAVIOUR	INDI14Q3.txt
	2	PRADER-WILLI SYNDROME	INDI14Q3.txt
	3	PRODUCT USED FOR UNKNOWN INDICATION	INDI14Q3.txt
	4	PRODUCT USED FOR UNKNOWN INDICATION	INDI14Q3.txt
	1	PRODUCT USED FOR UNKNOWN INDICATION	INDI14Q3.txt
	3	PRODUCT USED FOR UNKNOWN INDICATION	INDI14Q3.txt
	4	PRODUCT USED FOR UNKNOWN INDICATION	INDI14Q3.txt
	5	PRODUCT USED FOR UNKNOWN INDICATION	INDI14Q3.txt
	6	PRODUCT USED FOR UNKNOWN INDICATION	INDI14Q3.txt
	7	PRODUCT USED FOR UNKNOWN INDICATION	INDI14Q3.txt
	1	DELUSIONAL DISORDER, UNSPECIFIED TYPE	INDI16Q2.txt
	2	PRODUCT USED FOR UNKNOWN INDICATION	INDI16Q2.txt
	3	PRODUCT USED FOR UNKNOWN INDICATION	INDI16Q2.txt
	4	PRODUCT USED FOR UNKNOWN INDICATION	INDI16Q2.txt
	5	PRODUCT USED FOR UNKNOWN INDICATION	INDI16Q2.txt
	6	PRODUCT USED FOR UNKNOWN INDICATION	INDI16Q2.txt
	7	PRODUCT USED FOR UNKNOWN INDICATION	INDI16Q2.txt
	8	PRODUCT USED FOR UNKNOWN INDICATION	INDI16Q2.txt
	9	PRODUCT USED FOR UNKNOWN INDICATION	INDI16Q2.txt
	1	PRODUCT USED FOR UNKNOWN INDICATION	INDI14Q3.txt
	1	PRODUCT USED FOR UNKNOWN INDICATION	INDI14Q3.txt
	2	PRODUCT USED FOR UNKNOWN INDICATION	INDI14Q3.txt
	1	RESTLESSNESS	INDI14Q4.txt
	2	RESTLESSNESS	INDI14Q4.txt
	3	DIABETES MELLITUS	INDI14Q4.txt
	4	DIABETES MELLITUS	INDI14Q4.txt
	1	SUICIDE ATTEMPT	INDI14Q3.txt
	2	SUICIDE ATTEMPT	INDI14Q3.txt
	3	SUICIDE ATTEMPT	INDI14Q3.txt
	1	PRODUCT USED FOR UNKNOWN INDICATION	INDI14Q3.txt
	1	OVERDOSE	INDI14Q3.txt
	2	OFF LABEL USE	INDI14Q3.txt
	1	SEXUALLY INAPPROPRIATE BEHAVIOUR	INDI14Q3.txt
	2	SEXUALLY INAPPROPRIATE BEHAVIOUR	INDI14Q3.txt
	3	SEXUALLY INAPPROPRIATE BEHAVIOUR	INDI14Q3.txt
	1	BIPOLAR DISORDER	INDI14Q3.txt
	1	SCHIZOPHRENIA, PARANOID TYPE	INDI14Q3.txt
	1	DEPRESSION	INDI14Q3.txt
	2	PRODUCT USED FOR UNKNOWN INDICATION	INDI14Q3.txt
	1	SCHIZOPHRENIA	INDI14Q4.txt
	1	PRODUCT USED FOR UNKNOWN INDICATION	INDI14Q4.txt
	1	DEMENTIA	INDI14Q3.txt
	2	DEMENTIA	INDI14Q3.txt
	3	PRODUCT USED FOR UNKNOWN INDICATION	INDI14Q3.txt
	1	DELIRIUM	INDI14Q3.txt
	1	SCHIZOPHRENIA	INDI14Q4.txt
	2	SCHIZOPHRENIA	INDI14Q4.txt
	3	PRODUCT USED FOR UNKNOWN INDICATION	INDI14Q4.txt
	1	PRODUCT USED FOR UNKNOWN INDICATION	INDI14Q3.txt
	2	PRODUCT USED FOR UNKNOWN INDICATION	INDI14Q3.txt
	1	PRODUCT USED FOR UNKNOWN INDICATION	INDI14Q4.txt
	1	SCHIZOPHRENIA	INDI14Q4.txt
	2	PRODUCT USED FOR UNKNOWN INDICATION	INDI14Q4.txt
	1	SCHIZOPHRENIA	INDI14Q4.txt
	2	SCHIZOPHRENIA	INDI14Q4.txt
	1	PRODUCT USED FOR UNKNOWN INDICATION	INDI14Q4.txt
	1	PERSECUTORY DELUSION	INDI14Q4.txt
	2	PERSECUTORY DELUSION	INDI14Q4.txt
	3	PERSECUTORY DELUSION	INDI14Q4.txt
	1	SCHIZOPHRENIA	INDI16Q4.txt
	2	SCHIZOPHRENIA	INDI16Q4.txt
	1	SCHIZOPHRENIA, UNDIFFERENTIATED TYPE	INDI14Q4.txt
	2	SCHIZOPHRENIA, UNDIFFERENTIATED TYPE	INDI14Q4.txt
	1	BEHAVIOURAL AND PSYCHIATRIC SYMPTOMS OF DEMENTIA	INDI14Q4.txt
	2	BEHAVIOURAL AND PSYCHIATRIC SYMPTOMS OF DEMENTIA	INDI14Q4.txt
	1	SCHIZOPHRENIA	INDI14Q4.txt
	5	SCHIZOPHRENIA	INDI14Q4.txt
	1	SCHIZOPHRENIA	INDI14Q4.txt
	2	SCHIZOPHRENIA	INDI14Q4.txt
	3	ANXIETY	INDI14Q4.txt
	4	TREMOR	INDI14Q4.txt
	1	SCHIZOPHRENIA	INDI14Q4.txt
	2	SCHIZOPHRENIA	INDI14Q4.txt
	1	SCHIZOPHRENIA	INDI15Q1.txt
	2	SCHIZOPHRENIA	INDI15Q1.txt
	1	PRODUCT USED FOR UNKNOWN INDICATION	INDI14Q4.txt
	1	DEPRESSION	INDI14Q4.txt
	2	DEPRESSION	INDI14Q4.txt
	3	DEPRESSION	INDI14Q4.txt
	1	DEPRESSION	INDI14Q4.txt
	2	DEPRESSION	INDI14Q4.txt
	3	DEPRESSION	INDI14Q4.txt
	4	GESTATIONAL DIABETES	INDI14Q4.txt
	1	PSYCHOTIC DISORDER	INDI14Q4.txt
	2	PRODUCT USED FOR UNKNOWN INDICATION	INDI14Q4.txt
	3	PRODUCT USED FOR UNKNOWN INDICATION	INDI14Q4.txt
	4	PRODUCT USED FOR UNKNOWN INDICATION	INDI14Q4.txt
	5	PRODUCT USED FOR UNKNOWN INDICATION	INDI14Q4.txt
	6	PRODUCT USED FOR UNKNOWN INDICATION	INDI14Q4.txt
	7	PRODUCT USED FOR UNKNOWN INDICATION	INDI14Q4.txt
	8	PRODUCT USED FOR UNKNOWN INDICATION	INDI14Q4.txt
	9	PRODUCT USED FOR UNKNOWN INDICATION	INDI14Q4.txt
	10	PRODUCT USED FOR UNKNOWN INDICATION	INDI14Q4.txt
	11	PRODUCT USED FOR UNKNOWN INDICATION	INDI14Q4.txt
	12	PRODUCT USED FOR UNKNOWN INDICATION	INDI14Q4.txt
	1	DEPRESSION	INDI14Q4.txt
	2	DEPRESSION	INDI14Q4.txt
	4	GESTATIONAL DIABETES	INDI14Q4.txt
	1	SCHIZOPHRENIA, PARANOID TYPE	INDI14Q4.txt
	1	SCHIZOPHRENIA	INDI14Q4.txt
	3	SCHIZOPHRENIA	INDI14Q4.txt
	1	SCHIZOPHRENIA	INDI14Q4.txt
	5	SCHIZOPHRENIA	INDI14Q4.txt
	1	SCHIZOPHRENIA	INDI14Q4.txt
	2	SCHIZOPHRENIA	INDI14Q4.txt
	3	SCHIZOPHRENIA	INDI14Q4.txt
	4	SCHIZOPHRENIA	INDI14Q4.txt
	5	PRODUCT USED FOR UNKNOWN INDICATION	INDI14Q4.txt
	6	PRODUCT USED FOR UNKNOWN INDICATION	INDI14Q4.txt
	7	PRODUCT USED FOR UNKNOWN INDICATION	INDI14Q4.txt
	1	PSYCHOTIC DISORDER	INDI14Q4.txt
	2	PRODUCT USED FOR UNKNOWN INDICATION	INDI14Q4.txt
	3	PRODUCT USED FOR UNKNOWN INDICATION	INDI14Q4.txt
	4	PRODUCT USED FOR UNKNOWN INDICATION	INDI14Q4.txt
	5	PRODUCT USED FOR UNKNOWN INDICATION	INDI14Q4.txt
	6	PRODUCT USED FOR UNKNOWN INDICATION	INDI14Q4.txt
	7	PRODUCT USED FOR UNKNOWN INDICATION	INDI14Q4.txt
	8	PRODUCT USED FOR UNKNOWN INDICATION	INDI14Q4.txt
	9	PRODUCT USED FOR UNKNOWN INDICATION	INDI14Q4.txt
	10	PRODUCT USED FOR UNKNOWN INDICATION	INDI14Q4.txt
	11	PRODUCT USED FOR UNKNOWN INDICATION	INDI14Q4.txt
	12	PRODUCT USED FOR UNKNOWN INDICATION	INDI14Q4.txt
	1	PRODUCT USED FOR UNKNOWN INDICATION	INDI14Q4.txt
	2	PRODUCT USED FOR UNKNOWN INDICATION	INDI14Q4.txt
	3	PRODUCT USED FOR UNKNOWN INDICATION	INDI14Q4.txt
	4	PRODUCT USED FOR UNKNOWN INDICATION	INDI14Q4.txt
	1	PRODUCT USED FOR UNKNOWN INDICATION	INDI14Q4.txt
	1	SCHIZOAFFECTIVE DISORDER	INDI14Q4.txt
	1	ABNORMAL BEHAVIOUR	INDI14Q4.txt
	1	PRODUCT USED FOR UNKNOWN INDICATION	INDI14Q4.txt
	1	SCHIZOPHRENIA	INDI14Q4.txt
	2	LOCAL ANAESTHESIA	INDI14Q4.txt
	1	PRODUCT USED FOR UNKNOWN INDICATION	INDI14Q4.txt
	1	PRODUCT USED FOR UNKNOWN INDICATION	INDI14Q4.txt
	1	SCHIZOPHRENIA	INDI14Q4.txt
	2	SCHIZOPHRENIA	INDI14Q4.txt
	3	SCHIZOPHRENIA	INDI14Q4.txt
	4	SCHIZOPHRENIA	INDI14Q4.txt
	5	VIRAL UPPER RESPIRATORY TRACT INFECTION	INDI14Q4.txt
	6	AGITATION	INDI14Q4.txt
	1	SCHIZOPHRENIA	INDI14Q4.txt
	2	SCHIZOPHRENIA	INDI14Q4.txt
	3	SCHIZOPHRENIA	INDI14Q4.txt
	4	SCHIZOPHRENIA	INDI14Q4.txt
	5	SCHIZOPHRENIA	INDI14Q4.txt
	1	PRODUCT USED FOR UNKNOWN INDICATION	INDI19Q1.txt
	2	PRODUCT USED FOR UNKNOWN INDICATION	INDI19Q1.txt
	3	PRODUCT USED FOR UNKNOWN INDICATION	INDI19Q1.txt
	4	PRODUCT USED FOR UNKNOWN INDICATION	INDI19Q1.txt
	5	PRODUCT USED FOR UNKNOWN INDICATION	INDI19Q1.txt
	6	PRODUCT USED FOR UNKNOWN INDICATION	INDI19Q1.txt
	7	PRODUCT USED FOR UNKNOWN INDICATION	INDI19Q1.txt
	8	PRODUCT USED FOR UNKNOWN INDICATION	INDI19Q1.txt
	9	PRODUCT USED FOR UNKNOWN INDICATION	INDI19Q1.txt
	10	PRODUCT USED FOR UNKNOWN INDICATION	INDI19Q1.txt
	11	ANGIOTENSIN CONVERTING ENZYME	INDI19Q1.txt
	12	ANGIOTENSIN CONVERTING ENZYME	INDI19Q1.txt
	13	PRODUCT USED FOR UNKNOWN INDICATION	INDI19Q1.txt
	14	PRODUCT USED FOR UNKNOWN INDICATION	INDI19Q1.txt
	15	TYPE 2 DIABETES MELLITUS	INDI19Q1.txt
	16	TYPE 2 DIABETES MELLITUS	INDI19Q1.txt
	17	HYPERCHOLESTEROLAEMIA	INDI19Q1.txt
	1	PRODUCT USED FOR UNKNOWN INDICATION	INDI14Q4.txt
	2	PRODUCT USED FOR UNKNOWN INDICATION	INDI14Q4.txt
	3	PRODUCT USED FOR UNKNOWN INDICATION	INDI14Q4.txt
	4	PRODUCT USED FOR UNKNOWN INDICATION	INDI14Q4.txt
	5	PRODUCT USED FOR UNKNOWN INDICATION	INDI14Q4.txt
	6	PRODUCT USED FOR UNKNOWN INDICATION	INDI14Q4.txt
	7	PRODUCT USED FOR UNKNOWN INDICATION	INDI14Q4.txt
	8	PRODUCT USED FOR UNKNOWN INDICATION	INDI14Q4.txt
	9	PRODUCT USED FOR UNKNOWN INDICATION	INDI14Q4.txt
	10	PRODUCT USED FOR UNKNOWN INDICATION	INDI14Q4.txt
	11	PRODUCT USED FOR UNKNOWN INDICATION	INDI14Q4.txt
	12	PRODUCT USED FOR UNKNOWN INDICATION	INDI14Q4.txt
	13	PRODUCT USED FOR UNKNOWN INDICATION	INDI14Q4.txt
	14	PRODUCT USED FOR UNKNOWN INDICATION	INDI14Q4.txt
	15	PRODUCT USED FOR UNKNOWN INDICATION	INDI14Q4.txt
	16	PRODUCT USED FOR UNKNOWN INDICATION	INDI14Q4.txt
	17	PRODUCT USED FOR UNKNOWN INDICATION	INDI14Q4.txt
	18	PRODUCT USED FOR UNKNOWN INDICATION	INDI14Q4.txt
	19	PRODUCT USED FOR UNKNOWN INDICATION	INDI14Q4.txt
	20	PRODUCT USED FOR UNKNOWN INDICATION	INDI14Q4.txt
	21	PRODUCT USED FOR UNKNOWN INDICATION	INDI14Q4.txt
	22	PRODUCT USED FOR UNKNOWN INDICATION	INDI14Q4.txt
	23	PRODUCT USED FOR UNKNOWN INDICATION	INDI14Q4.txt
	24	PRODUCT USED FOR UNKNOWN INDICATION	INDI14Q4.txt
	25	PRODUCT USED FOR UNKNOWN INDICATION	INDI14Q4.txt
	26	PRODUCT USED FOR UNKNOWN INDICATION	INDI14Q4.txt
	27	PRODUCT USED FOR UNKNOWN INDICATION	INDI14Q4.txt
	28	PRODUCT USED FOR UNKNOWN INDICATION	INDI14Q4.txt
	29	PRODUCT USED FOR UNKNOWN INDICATION	INDI14Q4.txt
	30	PRODUCT USED FOR UNKNOWN INDICATION	INDI14Q4.txt
	31	PRODUCT USED FOR UNKNOWN INDICATION	INDI14Q4.txt
	32	PRODUCT USED FOR UNKNOWN INDICATION	INDI14Q4.txt
	33	PRODUCT USED FOR UNKNOWN INDICATION	INDI14Q4.txt
	1	SCHIZOPHRENIA	INDI14Q4.txt
	5	SCHIZOPHRENIA	INDI14Q4.txt
	1	PRODUCT USED FOR UNKNOWN INDICATION	INDI14Q4.txt
	2	PRODUCT USED FOR UNKNOWN INDICATION	INDI14Q4.txt
	3	PRODUCT USED FOR UNKNOWN INDICATION	INDI14Q4.txt
	4	PRODUCT USED FOR UNKNOWN INDICATION	INDI14Q4.txt
	1	SCHIZOPHRENIA	INDI14Q4.txt
	2	DRUG ABUSE	INDI14Q4.txt
	1	PRODUCT USED FOR UNKNOWN INDICATION	INDI14Q4.txt
	2	PRODUCT USED FOR UNKNOWN INDICATION	INDI14Q4.txt
	3	PRODUCT USED FOR UNKNOWN INDICATION	INDI14Q4.txt
	4	PRODUCT USED FOR UNKNOWN INDICATION	INDI14Q4.txt
	1	PRODUCT USED FOR UNKNOWN INDICATION	INDI14Q4.txt
	2	PRODUCT USED FOR UNKNOWN INDICATION	INDI14Q4.txt
	1	SCHIZOPHRENIA	INDI14Q4.txt
	2	PRODUCT USED FOR UNKNOWN INDICATION	INDI14Q4.txt
	1	PRODUCT USED FOR UNKNOWN INDICATION	INDI14Q4.txt
	1	PRODUCT USED FOR UNKNOWN INDICATION	INDI14Q4.txt
	2	PRODUCT USED FOR UNKNOWN INDICATION	INDI14Q4.txt
	3	PRODUCT USED FOR UNKNOWN INDICATION	INDI14Q4.txt
	1	SCHIZOPHRENIA	INDI15Q1.txt
	2	SCHIZOPHRENIA	INDI15Q1.txt
	3	SCHIZOPHRENIA	INDI15Q1.txt
	4	SCHIZOPHRENIA	INDI15Q1.txt
	5	SCHIZOPHRENIA	INDI15Q1.txt
	6	PRODUCT USED FOR UNKNOWN INDICATION	INDI15Q1.txt
	7	PRODUCT USED FOR UNKNOWN INDICATION	INDI15Q1.txt
	8	PRODUCT USED FOR UNKNOWN INDICATION	INDI15Q1.txt
	9	PRODUCT USED FOR UNKNOWN INDICATION	INDI15Q1.txt
	10	PRODUCT USED FOR UNKNOWN INDICATION	INDI15Q1.txt
	11	PRODUCT USED FOR UNKNOWN INDICATION	INDI15Q1.txt
	1	PRODUCT USED FOR UNKNOWN INDICATION	INDI14Q4.txt
	2	PRODUCT USED FOR UNKNOWN INDICATION	INDI14Q4.txt
	1	SCHIZOPHRENIA	INDI14Q4.txt
	2	SCHIZOPHRENIA	INDI14Q4.txt
	3	SCHIZOPHRENIA	INDI14Q4.txt
	4	SCHIZOPHRENIA	INDI14Q4.txt
	5	SCHIZOPHRENIA	INDI14Q4.txt
	6	SCHIZOPHRENIA	INDI14Q4.txt
	7	SCHIZOPHRENIA	INDI14Q4.txt
	8	PARKINSONISM	INDI14Q4.txt
	9	SCHIZOPHRENIA	INDI14Q4.txt
	1	SCHIZOPHRENIA	INDI14Q4.txt
	2	SCHIZOPHRENIA	INDI14Q4.txt
	3	SCHIZOPHRENIA	INDI14Q4.txt
	4	SCHIZOPHRENIA	INDI14Q4.txt
	5	SCHIZOPHRENIA	INDI14Q4.txt
	1	HALLUCINATION	INDI14Q4.txt
	2	HALLUCINATION	INDI14Q4.txt
	3	ABNORMAL BEHAVIOUR	INDI14Q4.txt
	4	ABNORMAL BEHAVIOUR	INDI14Q4.txt
	5	AGGRESSION	INDI14Q4.txt
	6	AGGRESSION	INDI14Q4.txt
	7	ANXIETY	INDI14Q4.txt
	8	ABNORMAL BEHAVIOUR	INDI14Q4.txt
	9	AGGRESSION	INDI14Q4.txt
	1	AGGRESSION	INDI16Q2.txt
	2	AGGRESSION	INDI16Q2.txt
	3	PSYCHOTIC DISORDER	INDI16Q2.txt
	4	PSYCHOTIC DISORDER	INDI16Q2.txt
	1	EMOTIONAL DISORDER	INDI14Q4.txt
	2	OFF LABEL USE	INDI14Q4.txt
	1	BIPOLAR DISORDER	INDI15Q4.txt
	2	MOOD SWINGS	INDI15Q4.txt
	3	DEPRESSION	INDI15Q4.txt
	4	ATTENTION DEFICIT/HYPERACTIVITY DISORDER	INDI15Q4.txt
	5	GASTROOESOPHAGEAL REFLUX DISEASE	INDI15Q4.txt
	6	GASTROOESOPHAGEAL REFLUX DISEASE	INDI15Q4.txt
	7	HYPERTENSION	INDI15Q4.txt
	1	BIPOLAR DISORDER	INDI14Q4.txt
	2	BIPOLAR DISORDER	INDI14Q4.txt
	1	SCHIZOPHRENIA	INDI14Q4.txt
	2	INSOMNIA	INDI14Q4.txt
	3	PRODUCT USED FOR UNKNOWN INDICATION	INDI14Q4.txt
	4	PRODUCT USED FOR UNKNOWN INDICATION	INDI14Q4.txt
	5	PRODUCT USED FOR UNKNOWN INDICATION	INDI14Q4.txt
	1	BIPOLAR I DISORDER	INDI14Q4.txt
	1	PRODUCT USED FOR UNKNOWN INDICATION	INDI14Q4.txt
	2	PRODUCT USED FOR UNKNOWN INDICATION	INDI14Q4.txt
	3	PRODUCT USED FOR UNKNOWN INDICATION	INDI14Q4.txt
	4	PRODUCT USED FOR UNKNOWN INDICATION	INDI14Q4.txt
	1	OBSESSIVE-COMPULSIVE DISORDER	INDI14Q4.txt
	1	SCHIZOPHRENIA, CATATONIC TYPE	INDI14Q4.txt
	1	PRODUCT USED FOR UNKNOWN INDICATION	INDI14Q4.txt
	2	PRODUCT USED FOR UNKNOWN INDICATION	INDI14Q4.txt
	3	PRODUCT USED FOR UNKNOWN INDICATION	INDI14Q4.txt
	1	PSYCHOTIC DISORDER	INDI14Q4.txt
	2	PRODUCT USED FOR UNKNOWN INDICATION	INDI14Q4.txt
	3	PRODUCT USED FOR UNKNOWN INDICATION	INDI14Q4.txt
	1	PRODUCT USED FOR UNKNOWN INDICATION	INDI14Q4.txt
	1	PRODUCT USED FOR UNKNOWN INDICATION	INDI14Q4.txt
	1	IMPULSIVE BEHAVIOUR	INDI14Q4.txt
	2	IMPULSIVE BEHAVIOUR	INDI14Q4.txt
	3	IMPULSIVE BEHAVIOUR	INDI14Q4.txt
	4	OBSESSIVE-COMPULSIVE DISORDER	INDI14Q4.txt
	5	OBSESSIVE-COMPULSIVE DISORDER	INDI14Q4.txt
	6	AFFECT LABILITY	INDI14Q4.txt
	1	PRODUCT USED FOR UNKNOWN INDICATION	INDI14Q4.txt
	1	PSYCHOTIC DISORDER	INDI14Q4.txt
	2	PRODUCT USED FOR UNKNOWN INDICATION	INDI14Q4.txt
	3	PRODUCT USED FOR UNKNOWN INDICATION	INDI14Q4.txt
	1	SCHIZOPHRENIA, PARANOID TYPE	INDI14Q4.txt
	2	SCHIZOPHRENIA, PARANOID TYPE	INDI14Q4.txt
	1	PRODUCT USED FOR UNKNOWN INDICATION	INDI14Q4.txt
	1	PRODUCT USED FOR UNKNOWN INDICATION	INDI14Q4.txt
	2	PRODUCT USED FOR UNKNOWN INDICATION	INDI14Q4.txt
	1	SCHIZOPHRENIA	INDI14Q4.txt
	2	SCHIZOPHRENIA	INDI14Q4.txt
	3	SCHIZOPHRENIA	INDI14Q4.txt
	1	PRODUCT USED FOR UNKNOWN INDICATION	INDI14Q4.txt
	2	PRODUCT USED FOR UNKNOWN INDICATION	INDI14Q4.txt
	1	PSYCHOTIC DISORDER	INDI14Q4.txt
	2	PRODUCT USED FOR UNKNOWN INDICATION	INDI14Q4.txt
	3	PRODUCT USED FOR UNKNOWN INDICATION	INDI14Q4.txt
	1	DEPRESSION	INDI14Q4.txt
	1	PSYCHOTIC BEHAVIOUR	INDI14Q4.txt
	1	PRODUCT USED FOR UNKNOWN INDICATION	INDI14Q4.txt
	2	PRODUCT USED FOR UNKNOWN INDICATION	INDI14Q4.txt
	1	PRODUCT USED FOR UNKNOWN INDICATION	INDI14Q4.txt
	2	PRODUCT USED FOR UNKNOWN INDICATION	INDI14Q4.txt
	3	PRODUCT USED FOR UNKNOWN INDICATION	INDI14Q4.txt
	4	PRODUCT USED FOR UNKNOWN INDICATION	INDI14Q4.txt
	5	PRODUCT USED FOR UNKNOWN INDICATION	INDI14Q4.txt
	6	PRODUCT USED FOR UNKNOWN INDICATION	INDI14Q4.txt
	1	PRODUCT USED FOR UNKNOWN INDICATION	INDI14Q4.txt
	2	PRODUCT USED FOR UNKNOWN INDICATION	INDI14Q4.txt
	3	PRODUCT USED FOR UNKNOWN INDICATION	INDI14Q4.txt
	4	PRODUCT USED FOR UNKNOWN INDICATION	INDI14Q4.txt
	5	PRODUCT USED FOR UNKNOWN INDICATION	INDI14Q4.txt
	6	PRODUCT USED FOR UNKNOWN INDICATION	INDI14Q4.txt
	7	PRODUCT USED FOR UNKNOWN INDICATION	INDI14Q4.txt
	8	PRODUCT USED FOR UNKNOWN INDICATION	INDI14Q4.txt
	9	PRODUCT USED FOR UNKNOWN INDICATION	INDI14Q4.txt
	1	PRODUCT USED FOR UNKNOWN INDICATION	INDI14Q4.txt
	2	PRODUCT USED FOR UNKNOWN INDICATION	INDI14Q4.txt
	3	PRODUCT USED FOR UNKNOWN INDICATION	INDI14Q4.txt
	4	PRODUCT USED FOR UNKNOWN INDICATION	INDI14Q4.txt
	5	PRODUCT USED FOR UNKNOWN INDICATION	INDI14Q4.txt
	6	PRODUCT USED FOR UNKNOWN INDICATION	INDI14Q4.txt
	7	PRODUCT USED FOR UNKNOWN INDICATION	INDI14Q4.txt
	1	BIPOLAR I DISORDER	INDI14Q4.txt
	2	BIPOLAR I DISORDER	INDI14Q4.txt
	1	PRODUCT USED FOR UNKNOWN INDICATION	INDI14Q4.txt
	2	PRODUCT USED FOR UNKNOWN INDICATION	INDI14Q4.txt
	3	PRODUCT USED FOR UNKNOWN INDICATION	INDI14Q4.txt
	4	PRODUCT USED FOR UNKNOWN INDICATION	INDI14Q4.txt
	5	PRODUCT USED FOR UNKNOWN INDICATION	INDI14Q4.txt
	1	PRODUCT USED FOR UNKNOWN INDICATION	INDI14Q4.txt
	2	PRODUCT USED FOR UNKNOWN INDICATION	INDI14Q4.txt
	3	PRODUCT USED FOR UNKNOWN INDICATION	INDI14Q4.txt
	4	PRODUCT USED FOR UNKNOWN INDICATION	INDI14Q4.txt
	1	PSYCHOTIC DISORDER	INDI14Q4.txt
	2	PSYCHOTIC DISORDER	INDI14Q4.txt
	3	PSYCHOTIC DISORDER	INDI14Q4.txt
	4	PSYCHOTIC DISORDER	INDI14Q4.txt
	5	PSYCHOTIC DISORDER	INDI14Q4.txt
	6	PSYCHOTIC DISORDER	INDI14Q4.txt
	1	SCHIZOPHRENIA, PARANOID TYPE	INDI15Q3.txt
	2	SCHIZOPHRENIA, PARANOID TYPE	INDI15Q3.txt
	3	SCHIZOPHRENIA, PARANOID TYPE	INDI15Q3.txt
	4	SCHIZOPHRENIA, PARANOID TYPE	INDI15Q3.txt
	5	SCHIZOPHRENIA, PARANOID TYPE	INDI15Q3.txt
	6	SCHIZOPHRENIA, PARANOID TYPE	INDI15Q3.txt
	7	SCHIZOPHRENIA, PARANOID TYPE	INDI15Q3.txt
	8	SCHIZOPHRENIA, PARANOID TYPE	INDI15Q3.txt
	9	SCHIZOPHRENIA, PARANOID TYPE	INDI15Q3.txt
	10	SCHIZOPHRENIA, PARANOID TYPE	INDI15Q3.txt
	11	SCHIZOPHRENIA, PARANOID TYPE	INDI15Q3.txt
	1	PRODUCT USED FOR UNKNOWN INDICATION	INDI14Q4.txt
	2	PRODUCT USED FOR UNKNOWN INDICATION	INDI14Q4.txt
	3	PRODUCT USED FOR UNKNOWN INDICATION	INDI14Q4.txt
	4	PRODUCT USED FOR UNKNOWN INDICATION	INDI14Q4.txt
	5	PRODUCT USED FOR UNKNOWN INDICATION	INDI14Q4.txt
	6	PRODUCT USED FOR UNKNOWN INDICATION	INDI14Q4.txt
	7	PRODUCT USED FOR UNKNOWN INDICATION	INDI14Q4.txt
	8	PRODUCT USED FOR UNKNOWN INDICATION	INDI14Q4.txt
	9	PRODUCT USED FOR UNKNOWN INDICATION	INDI14Q4.txt
	10	PRODUCT USED FOR UNKNOWN INDICATION	INDI14Q4.txt
	1	BIPOLAR I DISORDER	INDI14Q4.txt
	2	BIPOLAR DISORDER	INDI14Q4.txt
	3	BIPOLAR DISORDER	INDI14Q4.txt
	4	BIPOLAR I DISORDER	INDI14Q4.txt
	5	BIPOLAR DISORDER	INDI14Q4.txt
	6	PRODUCT USED FOR UNKNOWN INDICATION	INDI14Q4.txt
	1	PRODUCT USED FOR UNKNOWN INDICATION	INDI14Q4.txt
	1	AGITATION	INDI14Q4.txt
	2	AGITATION	INDI14Q4.txt
	1	BIPOLAR DISORDER	INDI14Q4.txt
	2	PRODUCT USED FOR UNKNOWN INDICATION	INDI14Q4.txt
	3	PRODUCT USED FOR UNKNOWN INDICATION	INDI14Q4.txt
	4	PRODUCT USED FOR UNKNOWN INDICATION	INDI14Q4.txt
	5	EPILEPSY	INDI14Q4.txt
	6	PRODUCT USED FOR UNKNOWN INDICATION	INDI14Q4.txt
	1	PRODUCT USED FOR UNKNOWN INDICATION	INDI14Q4.txt
	1	SCHIZOPHRENIA	INDI15Q3.txt
	1	SCHIZOPHRENIA, PARANOID TYPE	INDI14Q4.txt
	2	SCHIZOPHRENIA, PARANOID TYPE	INDI14Q4.txt
	1	PSYCHOTIC DISORDER	INDI14Q4.txt
	2	PSYCHOTIC DISORDER	INDI14Q4.txt
	3	PSYCHOTIC DISORDER	INDI14Q4.txt
	1	PRODUCT USED FOR UNKNOWN INDICATION	INDI14Q4.txt
	2	PRODUCT USED FOR UNKNOWN INDICATION	INDI14Q4.txt
	1	SCHIZOPHRENIA	INDI14Q4.txt
	1	PSYCHOTIC DISORDER	INDI14Q4.txt
	1	SCHIZOPHRENIA	INDI14Q4.txt
	2	SCHIZOPHRENIA	INDI14Q4.txt
	3	SCHIZOPHRENIA	INDI14Q4.txt
	1	PRODUCT USED FOR UNKNOWN INDICATION	INDI14Q4.txt
	2	PRODUCT USED FOR UNKNOWN INDICATION	INDI14Q4.txt
	3	PRODUCT USED FOR UNKNOWN INDICATION	INDI14Q4.txt
	4	PRODUCT USED FOR UNKNOWN INDICATION	INDI14Q4.txt
	5	PRODUCT USED FOR UNKNOWN INDICATION	INDI14Q4.txt
	1	PRODUCT USED FOR UNKNOWN INDICATION	INDI14Q4.txt
	2	PRODUCT USED FOR UNKNOWN INDICATION	INDI14Q4.txt
	1	PRODUCT USED FOR UNKNOWN INDICATION	INDI14Q4.txt
	2	PRODUCT USED FOR UNKNOWN INDICATION	INDI14Q4.txt
	1	SCHIZOPHRENIA	INDI15Q2.txt
	1	PRODUCT USED FOR UNKNOWN INDICATION	INDI15Q1.txt
	2	PRODUCT USED FOR UNKNOWN INDICATION	INDI15Q1.txt
	3	PRODUCT USED FOR UNKNOWN INDICATION	INDI15Q1.txt
	1	PRODUCT USED FOR UNKNOWN INDICATION	INDI14Q4.txt
	1	PRODUCT USED FOR UNKNOWN INDICATION	INDI14Q4.txt
	2	PRODUCT USED FOR UNKNOWN INDICATION	INDI14Q4.txt
	1	SCHIZOPHRENIA	INDI14Q4.txt
	2	SCHIZOPHRENIA	INDI14Q4.txt
	3	SCHIZOPHRENIA	INDI14Q4.txt
	4	SCHIZOPHRENIA	INDI14Q4.txt
	1	PSYCHOTIC DISORDER	INDI14Q4.txt
	1	SCHIZOPHRENIA, DISORGANISED TYPE	INDI15Q1.txt
	2	SCHIZOPHRENIA, DISORGANISED TYPE	INDI15Q1.txt
	3	SCHIZOPHRENIA, DISORGANISED TYPE	INDI15Q1.txt
	4	SCHIZOPHRENIA, DISORGANISED TYPE	INDI15Q1.txt
	5	SCHIZOPHRENIA, DISORGANISED TYPE	INDI15Q1.txt
	6	SCHIZOPHRENIA, DISORGANISED TYPE	INDI15Q1.txt
	1	SUICIDE ATTEMPT	INDI14Q4.txt
	1	ATTENTION DEFICIT/HYPERACTIVITY DISORDER	INDI14Q4.txt
	2	ATTENTION DEFICIT/HYPERACTIVITY DISORDER	INDI14Q4.txt
	4	ATTENTION DEFICIT/HYPERACTIVITY DISORDER	INDI14Q4.txt
	1	BEHAVIOURAL AND PSYCHIATRIC SYMPTOMS OF DEMENTIA	INDI14Q4.txt
	2	BEHAVIOURAL AND PSYCHIATRIC SYMPTOMS OF DEMENTIA	INDI14Q4.txt
	3	BEHAVIOURAL AND PSYCHIATRIC SYMPTOMS OF DEMENTIA	INDI14Q4.txt
	1	PSYCHOTIC DISORDER	INDI14Q4.txt
	2	PSYCHOTIC DISORDER	INDI14Q4.txt
	1	SCHIZOPHRENIA	INDI14Q4.txt
	2	SCHIZOPHRENIA	INDI14Q4.txt
	3	DYSKINESIA	INDI14Q4.txt
	4	ACUTE PSYCHOSIS	INDI14Q4.txt
	5	INSOMNIA	INDI14Q4.txt
	1	PRODUCT USED FOR UNKNOWN INDICATION	INDI15Q1.txt
	2	PRODUCT USED FOR UNKNOWN INDICATION	INDI15Q1.txt
	3	PRODUCT USED FOR UNKNOWN INDICATION	INDI15Q1.txt
	4	PRODUCT USED FOR UNKNOWN INDICATION	INDI15Q1.txt
	1	PRODUCT USED FOR UNKNOWN INDICATION	INDI14Q4.txt
	2	PRODUCT USED FOR UNKNOWN INDICATION	INDI14Q4.txt
	3	PRODUCT USED FOR UNKNOWN INDICATION	INDI14Q4.txt
	4	PRODUCT USED FOR UNKNOWN INDICATION	INDI14Q4.txt
	5	PRODUCT USED FOR UNKNOWN INDICATION	INDI14Q4.txt
	1	PRODUCT USED FOR UNKNOWN INDICATION	INDI14Q4.txt
	1	MENTAL DISORDER	INDI14Q4.txt
	3	MENTAL DISORDER	INDI14Q4.txt
	1	PRODUCT USED FOR UNKNOWN INDICATION	INDI15Q1.txt
	2	PRODUCT USED FOR UNKNOWN INDICATION	INDI15Q1.txt
	1	ABNORMAL BEHAVIOUR	INDI14Q4.txt
	2	ABNORMAL BEHAVIOUR	INDI14Q4.txt
	3	URINARY TRACT INFECTION	INDI14Q4.txt
	4	EPILEPSY	INDI14Q4.txt
	5	IRON DEFICIENCY	INDI14Q4.txt
	1	PRODUCT USED FOR UNKNOWN INDICATION	INDI14Q4.txt
	2	PRODUCT USED FOR UNKNOWN INDICATION	INDI14Q4.txt
	3	PRODUCT USED FOR UNKNOWN INDICATION	INDI14Q4.txt
	4	SCHIZOPHRENIA, PARANOID TYPE	INDI14Q4.txt
	1	PSYCHOTIC DISORDER	INDI14Q4.txt
	2	DEPRESSION	INDI14Q4.txt
	3	DEPRESSION	INDI14Q4.txt
	4	PSYCHOTIC DISORDER	INDI14Q4.txt
	1	DISORIENTATION	INDI14Q4.txt
	2	DISORIENTATION	INDI14Q4.txt
	3	PSYCHOMOTOR HYPERACTIVITY	INDI14Q4.txt
	1	PRODUCT USED FOR UNKNOWN INDICATION	INDI14Q4.txt
	2	PRODUCT USED FOR UNKNOWN INDICATION	INDI14Q4.txt
	3	PRODUCT USED FOR UNKNOWN INDICATION	INDI14Q4.txt
	4	PRODUCT USED FOR UNKNOWN INDICATION	INDI14Q4.txt
	5	PRODUCT USED FOR UNKNOWN INDICATION	INDI14Q4.txt
	1	AUTONOMIC NERVOUS SYSTEM IMBALANCE	INDI14Q4.txt
	2	DISORIENTATION	INDI14Q4.txt
	3	PRODUCT USED FOR UNKNOWN INDICATION	INDI14Q4.txt
	4	PRODUCT USED FOR UNKNOWN INDICATION	INDI14Q4.txt
	5	PRODUCT USED FOR UNKNOWN INDICATION	INDI14Q4.txt
	6	PRODUCT USED FOR UNKNOWN INDICATION	INDI14Q4.txt
	7	PRODUCT USED FOR UNKNOWN INDICATION	INDI14Q4.txt
	1	PRODUCT USED FOR UNKNOWN INDICATION	INDI14Q4.txt
	1	SCHIZOPHRENIA, PARANOID TYPE	INDI14Q4.txt
	3	SCHIZOPHRENIA, PARANOID TYPE	INDI14Q4.txt
	4	OFF LABEL USE	INDI14Q4.txt
	5	SCHIZOPHRENIA, PARANOID TYPE	INDI14Q4.txt
	6	OFF LABEL USE	INDI14Q4.txt
	7	SCHIZOPHRENIA, PARANOID TYPE	INDI14Q4.txt
	9	SCHIZOPHRENIA, PARANOID TYPE	INDI14Q4.txt
	1	PRODUCT USED FOR UNKNOWN INDICATION	INDI14Q4.txt
	2	PRODUCT USED FOR UNKNOWN INDICATION	INDI14Q4.txt
	4	PRODUCT USED FOR UNKNOWN INDICATION	INDI14Q4.txt
	5	PRODUCT USED FOR UNKNOWN INDICATION	INDI14Q4.txt
	6	PRODUCT USED FOR UNKNOWN INDICATION	INDI14Q4.txt
	7	PRODUCT USED FOR UNKNOWN INDICATION	INDI14Q4.txt
	1	PRODUCT USED FOR UNKNOWN INDICATION	INDI14Q4.txt
	2	PRODUCT USED FOR UNKNOWN INDICATION	INDI14Q4.txt
	6	PRODUCT USED FOR UNKNOWN INDICATION	INDI14Q4.txt
	8	PRODUCT USED FOR UNKNOWN INDICATION	INDI14Q4.txt
	9	PRODUCT USED FOR UNKNOWN INDICATION	INDI14Q4.txt
	11	PRODUCT USED FOR UNKNOWN INDICATION	INDI14Q4.txt
	12	PRODUCT USED FOR UNKNOWN INDICATION	INDI14Q4.txt
	13	PRODUCT USED FOR UNKNOWN INDICATION	INDI14Q4.txt
	1	CONDUCT DISORDER	INDI14Q4.txt
	2	ABNORMAL BEHAVIOUR	INDI14Q4.txt
	3	AFFECTIVE DISORDER	INDI14Q4.txt
	4	SCHIZOPHRENIA	INDI14Q4.txt
	1	TOURETTE'S DISORDER	INDI14Q4.txt
	2	ACNE CYSTIC	INDI14Q4.txt
	1	PRODUCT USED FOR UNKNOWN INDICATION	INDI14Q4.txt
	1	PRODUCT USED FOR UNKNOWN INDICATION	INDI14Q4.txt
	2	PRODUCT USED FOR UNKNOWN INDICATION	INDI14Q4.txt
	3	PRODUCT USED FOR UNKNOWN INDICATION	INDI14Q4.txt
	1	SCHIZOPHRENIA, PARANOID TYPE	INDI15Q1.txt
	1	PSYCHOTIC DISORDER	INDI14Q4.txt
	2	PSYCHOTIC DISORDER	INDI14Q4.txt
	1	PSYCHOTIC DISORDER	INDI17Q3.txt
	1	ANXIETY DISORDER	INDI14Q4.txt
	2	PRODUCT USED FOR UNKNOWN INDICATION	INDI14Q4.txt
	1	HALLUCINATION, AUDITORY	INDI14Q4.txt
	2	ATTENTION DEFICIT/HYPERACTIVITY DISORDER	INDI14Q4.txt
	4	ATTENTION DEFICIT/HYPERACTIVITY DISORDER	INDI14Q4.txt
	5	ATTENTION DEFICIT/HYPERACTIVITY DISORDER	INDI14Q4.txt
	1	ACUTE PSYCHOSIS	INDI15Q1.txt
	2	RESPIRATORY TRACT INFECTION	INDI15Q1.txt
	1	PRODUCT USED FOR UNKNOWN INDICATION	INDI14Q4.txt
	1	PRODUCT USED FOR UNKNOWN INDICATION	INDI14Q4.txt
	2	PRODUCT USED FOR UNKNOWN INDICATION	INDI14Q4.txt
	3	PRODUCT USED FOR UNKNOWN INDICATION	INDI14Q4.txt
	4	PRODUCT USED FOR UNKNOWN INDICATION	INDI14Q4.txt
	5	PRODUCT USED FOR UNKNOWN INDICATION	INDI14Q4.txt
	1	SCHIZOPHRENIA	INDI14Q4.txt
	1	SCHIZOPHRENIA, PARANOID TYPE	INDI14Q4.txt
	1	PSYCHOTIC DISORDER	INDI14Q4.txt
	1	PRODUCT USED FOR UNKNOWN INDICATION	INDI18Q1.txt
	2	PRODUCT USED FOR UNKNOWN INDICATION	INDI18Q1.txt
	3	PRODUCT USED FOR UNKNOWN INDICATION	INDI18Q1.txt
	4	PRODUCT USED FOR UNKNOWN INDICATION	INDI18Q1.txt
	5	PRODUCT USED FOR UNKNOWN INDICATION	INDI18Q1.txt
	6	PRODUCT USED FOR UNKNOWN INDICATION	INDI18Q1.txt
	7	PRODUCT USED FOR UNKNOWN INDICATION	INDI18Q1.txt
	8	PRODUCT USED FOR UNKNOWN INDICATION	INDI18Q1.txt
	9	PRODUCT USED FOR UNKNOWN INDICATION	INDI18Q1.txt
	10	PRODUCT USED FOR UNKNOWN INDICATION	INDI18Q1.txt
	11	PRODUCT USED FOR UNKNOWN INDICATION	INDI18Q1.txt
	12	PRODUCT USED FOR UNKNOWN INDICATION	INDI18Q1.txt
	13	PRODUCT USED FOR UNKNOWN INDICATION	INDI18Q1.txt
	1	ACUTE PSYCHOSIS	INDI15Q1.txt
	2	PRODUCT USED FOR UNKNOWN INDICATION	INDI15Q1.txt
	3	RESPIRATORY TRACT INFECTION	INDI15Q1.txt
	1	SCHIZOPHRENIA	INDI15Q1.txt
	1	PRODUCT USED FOR UNKNOWN INDICATION	INDI15Q1.txt
	1	PRODUCT USED FOR UNKNOWN INDICATION	INDI15Q1.txt
	2	PRODUCT USED FOR UNKNOWN INDICATION	INDI15Q1.txt
	3	PRODUCT USED FOR UNKNOWN INDICATION	INDI15Q1.txt
	4	PRODUCT USED FOR UNKNOWN INDICATION	INDI15Q1.txt
	1	ACUTE PSYCHOSIS	INDI15Q1.txt
	2	RESPIRATORY TRACT INFECTION	INDI15Q1.txt
	1	DELIRIUM	INDI15Q1.txt
	1	PSYCHIATRIC SYMPTOM	INDI15Q1.txt
	2	PSYCHIATRIC SYMPTOM	INDI15Q1.txt
	3	PSYCHIATRIC SYMPTOM	INDI15Q1.txt
	1	HALLUCINATION, AUDITORY	INDI15Q1.txt
	2	ATTENTION DEFICIT/HYPERACTIVITY DISORDER	INDI15Q1.txt
	3	ATTENTION DEFICIT/HYPERACTIVITY DISORDER	INDI15Q1.txt
	4	HALLUCINATION, AUDITORY	INDI15Q1.txt
	5	HALLUCINATION, AUDITORY	INDI15Q1.txt
	6	ATTENTION DEFICIT/HYPERACTIVITY DISORDER	INDI15Q1.txt
	1	PRODUCT USED FOR UNKNOWN INDICATION	INDI15Q1.txt
	2	PRODUCT USED FOR UNKNOWN INDICATION	INDI15Q1.txt
	1	PSYCHOTIC DISORDER	INDI15Q1.txt
	2	PSYCHOTIC DISORDER	INDI15Q1.txt
	3	PSYCHOTIC DISORDER	INDI15Q1.txt
	1	PSYCHOTIC DISORDER	INDI15Q1.txt
	2	PSYCHOTIC DISORDER	INDI15Q1.txt
	1	PRODUCT USED FOR UNKNOWN INDICATION	INDI15Q1.txt
	2	PRODUCT USED FOR UNKNOWN INDICATION	INDI15Q1.txt
	3	PRODUCT USED FOR UNKNOWN INDICATION	INDI15Q1.txt
	1	PSYCHOTIC DISORDER	INDI18Q3.txt
	1	PRODUCT USED FOR UNKNOWN INDICATION	INDI15Q1.txt
	2	PRODUCT USED FOR UNKNOWN INDICATION	INDI15Q1.txt
	3	PRODUCT USED FOR UNKNOWN INDICATION	INDI15Q1.txt
	4	PRODUCT USED FOR UNKNOWN INDICATION	INDI15Q1.txt
	5	PRODUCT USED FOR UNKNOWN INDICATION	INDI15Q1.txt
	6	PRODUCT USED FOR UNKNOWN INDICATION	INDI15Q1.txt
	7	PRODUCT USED FOR UNKNOWN INDICATION	INDI15Q1.txt
	8	PRODUCT USED FOR UNKNOWN INDICATION	INDI15Q1.txt
	9	PRODUCT USED FOR UNKNOWN INDICATION	INDI15Q1.txt
	10	PRODUCT USED FOR UNKNOWN INDICATION	INDI15Q1.txt
	11	PRODUCT USED FOR UNKNOWN INDICATION	INDI15Q1.txt
	12	PRODUCT USED FOR UNKNOWN INDICATION	INDI15Q1.txt
	1	HALLUCINATION	INDI15Q1.txt
	1	SCHIZOPHRENIA	INDI15Q1.txt
	2	SCHIZOPHRENIA	INDI15Q1.txt
	1	PRODUCT USED FOR UNKNOWN INDICATION	INDI15Q1.txt
	2	PRODUCT USED FOR UNKNOWN INDICATION	INDI15Q1.txt
	3	PRODUCT USED FOR UNKNOWN INDICATION	INDI15Q1.txt
	4	PRODUCT USED FOR UNKNOWN INDICATION	INDI15Q1.txt
	5	PRODUCT USED FOR UNKNOWN INDICATION	INDI15Q1.txt
	6	PRODUCT USED FOR UNKNOWN INDICATION	INDI15Q1.txt
	7	PRODUCT USED FOR UNKNOWN INDICATION	INDI15Q1.txt
	8	PRODUCT USED FOR UNKNOWN INDICATION	INDI15Q1.txt
	9	PRODUCT USED FOR UNKNOWN INDICATION	INDI15Q1.txt
	1	SCHIZOPHRENIA, PARANOID TYPE	INDI14Q4.txt
	2	SCHIZOPHRENIA, PARANOID TYPE	INDI14Q4.txt
	1	SCHIZOPHRENIA	INDI14Q4.txt
	1	PRODUCT USED FOR UNKNOWN INDICATION	INDI15Q1.txt
	2	PRODUCT USED FOR UNKNOWN INDICATION	INDI15Q1.txt
	3	PRODUCT USED FOR UNKNOWN INDICATION	INDI15Q1.txt
	1	PRODUCT USED FOR UNKNOWN INDICATION	INDI15Q1.txt
	2	PRODUCT USED FOR UNKNOWN INDICATION	INDI15Q1.txt
	3	PRODUCT USED FOR UNKNOWN INDICATION	INDI15Q1.txt
	4	PRODUCT USED FOR UNKNOWN INDICATION	INDI15Q1.txt
	1	SUICIDE ATTEMPT	INDI15Q1.txt
	2	SUICIDE ATTEMPT	INDI15Q1.txt
	3	SUICIDE ATTEMPT	INDI15Q1.txt
	4	SUICIDE ATTEMPT	INDI15Q1.txt
	1	POISONING DELIBERATE	INDI15Q1.txt
	2	POISONING DELIBERATE	INDI15Q1.txt
	1	SCHIZOPHRENIA, PARANOID TYPE	INDI15Q1.txt
	1	PRODUCT USED FOR UNKNOWN INDICATION	INDI15Q1.txt
	2	PRODUCT USED FOR UNKNOWN INDICATION	INDI15Q1.txt
	1	PRODUCT USED FOR UNKNOWN INDICATION	INDI15Q1.txt
	2	PRODUCT USED FOR UNKNOWN INDICATION	INDI15Q1.txt
	3	PRODUCT USED FOR UNKNOWN INDICATION	INDI15Q1.txt
	4	PRODUCT USED FOR UNKNOWN INDICATION	INDI15Q1.txt
	5	PRODUCT USED FOR UNKNOWN INDICATION	INDI15Q1.txt
	6	PRODUCT USED FOR UNKNOWN INDICATION	INDI15Q1.txt
	1	PRODUCT USED FOR UNKNOWN INDICATION	INDI15Q1.txt
	2	PRODUCT USED FOR UNKNOWN INDICATION	INDI15Q1.txt
	3	PRODUCT USED FOR UNKNOWN INDICATION	INDI15Q1.txt
	4	PRODUCT USED FOR UNKNOWN INDICATION	INDI15Q1.txt
	1	PRODUCT USED FOR UNKNOWN INDICATION	INDI15Q1.txt
	1	RESTLESSNESS	INDI15Q1.txt
	1	PRODUCT USED FOR UNKNOWN INDICATION	INDI15Q1.txt
	1	PRODUCT USED FOR UNKNOWN INDICATION	INDI15Q2.txt
	2	PRODUCT USED FOR UNKNOWN INDICATION	INDI15Q2.txt
	1	SUSPICIOUSNESS	INDI15Q1.txt
	2	SOCIAL AVOIDANT BEHAVIOUR	INDI15Q1.txt
	3	IRRITABILITY	INDI15Q1.txt
	4	INSOMNIA	INDI15Q1.txt
	5	IMPAIRED SELF-CARE	INDI15Q1.txt
	6	MUTISM	INDI15Q1.txt
	7	STARING	INDI15Q1.txt
	8	NEGATIVISM	INDI15Q1.txt
	9	SUSPICIOUSNESS	INDI15Q1.txt
	10	SOCIAL AVOIDANT BEHAVIOUR	INDI15Q1.txt
	11	IRRITABILITY	INDI15Q1.txt
	12	INSOMNIA	INDI15Q1.txt
	13	IMPAIRED SELF-CARE	INDI15Q1.txt
	14	MUTISM	INDI15Q1.txt
	15	STARING	INDI15Q1.txt
	16	NEGATIVISM	INDI15Q1.txt
	1	CONDUCT DISORDER	INDI15Q1.txt
	2	OPPOSITIONAL DEFIANT DISORDER	INDI15Q1.txt
	1	PSYCHIATRIC SYMPTOM	INDI15Q1.txt
	2	PSYCHIATRIC SYMPTOM	INDI15Q1.txt
	1	PRODUCT USED FOR UNKNOWN INDICATION	INDI15Q1.txt
	2	PRODUCT USED FOR UNKNOWN INDICATION	INDI15Q1.txt
	3	PRODUCT USED FOR UNKNOWN INDICATION	INDI15Q1.txt
	1	PRODUCT USED FOR UNKNOWN INDICATION	INDI15Q1.txt
	2	PRODUCT USED FOR UNKNOWN INDICATION	INDI15Q1.txt
	3	PRODUCT USED FOR UNKNOWN INDICATION	INDI15Q1.txt
	4	PRODUCT USED FOR UNKNOWN INDICATION	INDI15Q1.txt
	5	PRODUCT USED FOR UNKNOWN INDICATION	INDI15Q1.txt
	6	PRODUCT USED FOR UNKNOWN INDICATION	INDI15Q1.txt
	7	PRODUCT USED FOR UNKNOWN INDICATION	INDI15Q1.txt
	8	PRODUCT USED FOR UNKNOWN INDICATION	INDI15Q1.txt
	9	PRODUCT USED FOR UNKNOWN INDICATION	INDI15Q1.txt
	1	PRODUCT USED FOR UNKNOWN INDICATION	INDI15Q1.txt
	2	PRODUCT USED FOR UNKNOWN INDICATION	INDI15Q1.txt
	1	PRODUCT USED FOR UNKNOWN INDICATION	INDI15Q1.txt
	2	PRODUCT USED FOR UNKNOWN INDICATION	INDI15Q1.txt
	3	PRODUCT USED FOR UNKNOWN INDICATION	INDI15Q1.txt
	4	PRODUCT USED FOR UNKNOWN INDICATION	INDI15Q1.txt
	5	PRODUCT USED FOR UNKNOWN INDICATION	INDI15Q1.txt
	6	PRODUCT USED FOR UNKNOWN INDICATION	INDI15Q1.txt
	7	PRODUCT USED FOR UNKNOWN INDICATION	INDI15Q1.txt
	1	PRODUCT USED FOR UNKNOWN INDICATION	INDI15Q1.txt
	2	PRODUCT USED FOR UNKNOWN INDICATION	INDI15Q1.txt
	3	PRODUCT USED FOR UNKNOWN INDICATION	INDI15Q1.txt
	4	PRODUCT USED FOR UNKNOWN INDICATION	INDI15Q1.txt
	5	PRODUCT USED FOR UNKNOWN INDICATION	INDI15Q1.txt
	1	PRODUCT USED FOR UNKNOWN INDICATION	INDI15Q1.txt
	2	PRODUCT USED FOR UNKNOWN INDICATION	INDI15Q1.txt
	3	PRODUCT USED FOR UNKNOWN INDICATION	INDI15Q1.txt
	1	DEPRESSION	INDI15Q1.txt
	1	SCHIZOAFFECTIVE DISORDER	INDI15Q1.txt
	1	PRODUCT USED FOR UNKNOWN INDICATION	INDI15Q1.txt
	2	PRODUCT USED FOR UNKNOWN INDICATION	INDI15Q1.txt
	3	PRODUCT USED FOR UNKNOWN INDICATION	INDI15Q1.txt
	1	ATTENTION DEFICIT/HYPERACTIVITY DISORDER	INDI15Q1.txt
	2	ATTENTION DEFICIT/HYPERACTIVITY DISORDER	INDI15Q1.txt
	1	DEPRESSION	INDI15Q1.txt
	1	DEPRESSION	INDI15Q1.txt
	1	DELIRIUM	INDI15Q2.txt
	2	DELIRIUM	INDI15Q2.txt
	3	DELIRIUM	INDI15Q2.txt
	1	PRODUCT USED FOR UNKNOWN INDICATION	INDI15Q1.txt
	1	AFFECTIVE DISORDER	INDI15Q1.txt
	1	ANXIETY DISORDER	INDI15Q1.txt
	1	CONDUCT DISORDER	INDI15Q1.txt
	1	OPPOSITIONAL DEFIANT DISORDER	INDI15Q1.txt
	1	CONDUCT DISORDER	INDI15Q1.txt
	1	TOURETTE'S DISORDER	INDI15Q1.txt
	1	BIPOLAR DISORDER	INDI15Q1.txt
	2	BIPOLAR DISORDER	INDI15Q1.txt
	3	DEPRESSION	INDI15Q1.txt
	4	BIPOLAR DISORDER	INDI15Q1.txt
	5	PSYCHOTIC DISORDER	INDI15Q1.txt
	6	PSYCHOTIC DISORDER	INDI15Q1.txt
	1	PRODUCT USED FOR UNKNOWN INDICATION	INDI15Q1.txt
	1	PSYCHOTIC DISORDER	INDI15Q1.txt
	1	PRODUCT USED FOR UNKNOWN INDICATION	INDI15Q1.txt
	1	PSYCHOTIC DISORDER	INDI15Q1.txt
	1	AUTISM	INDI15Q1.txt
	1	MENTAL DISORDER	INDI15Q1.txt
	1	AUTISM	INDI15Q1.txt
	1	SCHIZOPHRENIA, PARANOID TYPE	INDI15Q1.txt
	2	SCHIZOPHRENIA, PARANOID TYPE	INDI15Q1.txt
	3	SCHIZOPHRENIA, PARANOID TYPE	INDI15Q1.txt
	4	ABNORMAL BEHAVIOUR	INDI15Q1.txt
	5	ABNORMAL BEHAVIOUR	INDI15Q1.txt
	1	PRODUCT USED FOR UNKNOWN INDICATION	INDI15Q1.txt
	1	PRODUCT USED FOR UNKNOWN INDICATION	INDI15Q1.txt
	1	PRODUCT USED FOR UNKNOWN INDICATION	INDI15Q1.txt
	1	PRODUCT USED FOR UNKNOWN INDICATION	INDI15Q1.txt
	2	PRODUCT USED FOR UNKNOWN INDICATION	INDI15Q1.txt
	3	PRODUCT USED FOR UNKNOWN INDICATION	INDI15Q1.txt
	1	PRODUCT USED FOR UNKNOWN INDICATION	INDI15Q1.txt
	2	PRODUCT USED FOR UNKNOWN INDICATION	INDI15Q1.txt
	3	PRODUCT USED FOR UNKNOWN INDICATION	INDI15Q1.txt
	4	PRODUCT USED FOR UNKNOWN INDICATION	INDI15Q1.txt
	5	PRODUCT USED FOR UNKNOWN INDICATION	INDI15Q1.txt
	6	PRODUCT USED FOR UNKNOWN INDICATION	INDI15Q1.txt
	7	PRODUCT USED FOR UNKNOWN INDICATION	INDI15Q1.txt
	1	PRODUCT USED FOR UNKNOWN INDICATION	INDI15Q1.txt
	2	PRODUCT USED FOR UNKNOWN INDICATION	INDI15Q1.txt
	3	PRODUCT USED FOR UNKNOWN INDICATION	INDI15Q1.txt
	4	PRODUCT USED FOR UNKNOWN INDICATION	INDI15Q1.txt
	5	PRODUCT USED FOR UNKNOWN INDICATION	INDI15Q1.txt
	6	PRODUCT USED FOR UNKNOWN INDICATION	INDI15Q1.txt
	7	PRODUCT USED FOR UNKNOWN INDICATION	INDI15Q1.txt
	8	PRODUCT USED FOR UNKNOWN INDICATION	INDI15Q1.txt
	9	PRODUCT USED FOR UNKNOWN INDICATION	INDI15Q1.txt
	10	PRODUCT USED FOR UNKNOWN INDICATION	INDI15Q1.txt
	11	PRODUCT USED FOR UNKNOWN INDICATION	INDI15Q1.txt
	12	PRODUCT USED FOR UNKNOWN INDICATION	INDI15Q1.txt
	13	PRODUCT USED FOR UNKNOWN INDICATION	INDI15Q1.txt
	14	PRODUCT USED FOR UNKNOWN INDICATION	INDI15Q1.txt
	15	PRODUCT USED FOR UNKNOWN INDICATION	INDI15Q1.txt
	16	PRODUCT USED FOR UNKNOWN INDICATION	INDI15Q1.txt
	17	PRODUCT USED FOR UNKNOWN INDICATION	INDI15Q1.txt
	1	BIPOLAR DISORDER	INDI15Q1.txt
	2	BIPOLAR DISORDER	INDI15Q1.txt
	3	BIPOLAR DISORDER	INDI15Q1.txt
	4	BIPOLAR DISORDER	INDI15Q1.txt
	1	AGGRESSION	INDI15Q1.txt
	1	AGITATION	INDI15Q1.txt
	1	PRODUCT USED FOR UNKNOWN INDICATION	INDI15Q1.txt
	2	PRODUCT USED FOR UNKNOWN INDICATION	INDI15Q1.txt
	3	PRODUCT USED FOR UNKNOWN INDICATION	INDI15Q1.txt
	4	PRODUCT USED FOR UNKNOWN INDICATION	INDI15Q1.txt
	1	PRODUCT USED FOR UNKNOWN INDICATION	INDI15Q1.txt
	2	PRODUCT USED FOR UNKNOWN INDICATION	INDI15Q1.txt
	3	PRODUCT USED FOR UNKNOWN INDICATION	INDI15Q1.txt
	1	DELUSIONAL DISORDER, PERSECUTORY TYPE	INDI15Q1.txt
	1	SUBSTANCE-INDUCED PSYCHOTIC DISORDER	INDI15Q1.txt
	2	SUBSTANCE-INDUCED PSYCHOTIC DISORDER	INDI15Q1.txt
	3	SUBSTANCE-INDUCED PSYCHOTIC DISORDER	INDI15Q1.txt
	4	SUBSTANCE-INDUCED PSYCHOTIC DISORDER	INDI15Q1.txt
	5	SUBSTANCE-INDUCED PSYCHOTIC DISORDER	INDI15Q1.txt
	6	NEPHROTIC SYNDROME	INDI15Q1.txt
	7	NEPHROTIC SYNDROME	INDI15Q1.txt
	8	NEPHROTIC SYNDROME	INDI15Q1.txt
	9	NEPHROTIC SYNDROME	INDI15Q1.txt
	10	PRODUCT USED FOR UNKNOWN INDICATION	INDI15Q1.txt
	11	PRODUCT USED FOR UNKNOWN INDICATION	INDI15Q1.txt
	12	PRODUCT USED FOR UNKNOWN INDICATION	INDI15Q1.txt
	1	PRODUCT USED FOR UNKNOWN INDICATION	INDI15Q1.txt
	1	SCHIZOPHRENIA	INDI15Q2.txt
	2	SCHIZOPHRENIA	INDI15Q2.txt
	3	SCHIZOPHRENIA	INDI15Q2.txt
	4	SCHIZOPHRENIA	INDI15Q2.txt
	5	SCHIZOPHRENIA	INDI15Q2.txt
	1	PRODUCT USED FOR UNKNOWN INDICATION	INDI15Q2.txt
	2	PRODUCT USED FOR UNKNOWN INDICATION	INDI15Q2.txt
	1	PRODUCT USED FOR UNKNOWN INDICATION	INDI15Q3.txt
	1	PRODUCT USED FOR UNKNOWN INDICATION	INDI15Q1.txt
	1	ANOREXIA NERVOSA	INDI15Q1.txt
	2	AUTOIMMUNE THYROIDITIS	INDI15Q1.txt
	1	PSYCHOTIC DISORDER	INDI15Q1.txt
	2	ANXIETY	INDI15Q1.txt
	3	ANXIETY	INDI15Q1.txt
	1	PRODUCT USED FOR UNKNOWN INDICATION	INDI15Q1.txt
	1	SCHIZOPHRENIA, PARANOID TYPE	INDI15Q1.txt
	1	SCHIZOPHRENIA, PARANOID TYPE	INDI15Q1.txt
	2	SCHIZOPHRENIA, PARANOID TYPE	INDI15Q1.txt
	1	SCHIZOPHRENIA	INDI15Q1.txt
	2	PRODUCT USED FOR UNKNOWN INDICATION	INDI15Q1.txt
	3	PRODUCT USED FOR UNKNOWN INDICATION	INDI15Q1.txt
	4	PRODUCT USED FOR UNKNOWN INDICATION	INDI15Q1.txt
	1	CONDUCT DISORDER	INDI15Q1.txt
	1	PRODUCT USED FOR UNKNOWN INDICATION	INDI15Q1.txt
	1	AUTISM	INDI15Q1.txt
	1	SCHIZOAFFECTIVE DISORDER	INDI16Q1.txt
	2	SCHIZOAFFECTIVE DISORDER	INDI16Q1.txt
	3	SCHIZOAFFECTIVE DISORDER	INDI16Q1.txt
	4	SCHIZOAFFECTIVE DISORDER	INDI16Q1.txt
	5	SCHIZOAFFECTIVE DISORDER	INDI16Q1.txt
	6	SCHIZOAFFECTIVE DISORDER	INDI16Q1.txt
	7	SCHIZOAFFECTIVE DISORDER	INDI16Q1.txt
	8	SCHIZOAFFECTIVE DISORDER	INDI16Q1.txt
	1	PSYCHIATRIC SYMPTOM	INDI17Q3.txt
	1	PSYCHOTIC DISORDER	INDI15Q1.txt
	1	BIPOLAR DISORDER	INDI15Q1.txt
	2	BIPOLAR DISORDER	INDI15Q1.txt
	3	BIPOLAR DISORDER	INDI15Q1.txt
	4	BIPOLAR DISORDER	INDI15Q1.txt
	5	BIPOLAR DISORDER	INDI15Q1.txt
	6	PRODUCT USED FOR UNKNOWN INDICATION	INDI15Q1.txt
	7	PRODUCT USED FOR UNKNOWN INDICATION	INDI15Q1.txt
	8	PRODUCT USED FOR UNKNOWN INDICATION	INDI15Q1.txt
	9	PRODUCT USED FOR UNKNOWN INDICATION	INDI15Q1.txt
	1	PRODUCT USED FOR UNKNOWN INDICATION	INDI15Q1.txt
	2	PRODUCT USED FOR UNKNOWN INDICATION	INDI15Q1.txt
	1	SCHIZOPHRENIA, PARANOID TYPE	INDI15Q1.txt
	2	SCHIZOPHRENIA, PARANOID TYPE	INDI15Q1.txt
	3	SCHIZOPHRENIA, PARANOID TYPE	INDI15Q1.txt
	4	SCHIZOPHRENIA, PARANOID TYPE	INDI15Q1.txt
	5	SCHIZOPHRENIA, PARANOID TYPE	INDI15Q1.txt
	1	PRODUCT USED FOR UNKNOWN INDICATION	INDI15Q1.txt
	2	PRODUCT USED FOR UNKNOWN INDICATION	INDI15Q1.txt
	1	PSYCHOTIC DISORDER	INDI15Q1.txt
	2	BIPOLAR DISORDER	INDI15Q1.txt
	1	PRODUCT USED FOR UNKNOWN INDICATION	INDI15Q1.txt
	2	PRODUCT USED FOR UNKNOWN INDICATION	INDI15Q1.txt
	3	PRODUCT USED FOR UNKNOWN INDICATION	INDI15Q1.txt
	4	PRODUCT USED FOR UNKNOWN INDICATION	INDI15Q1.txt
	1	PRODUCT USED FOR UNKNOWN INDICATION	INDI15Q1.txt
	2	PRODUCT USED FOR UNKNOWN INDICATION	INDI15Q1.txt
	3	PRODUCT USED FOR UNKNOWN INDICATION	INDI15Q1.txt
	4	PRODUCT USED FOR UNKNOWN INDICATION	INDI15Q1.txt
	5	PRODUCT USED FOR UNKNOWN INDICATION	INDI15Q1.txt
	1	ANXIOLYTIC THERAPY	INDI15Q1.txt
	1	SCHIZOAFFECTIVE DISORDER	INDI15Q1.txt
	2	SCHIZOAFFECTIVE DISORDER	INDI15Q1.txt
	4	SCHIZOAFFECTIVE DISORDER	INDI15Q1.txt
	1	PSYCHOTIC DISORDER	INDI15Q1.txt
	2	PRODUCT USED FOR UNKNOWN INDICATION	INDI15Q1.txt
	1	PRODUCT USED FOR UNKNOWN INDICATION	INDI15Q1.txt
	1	ANXIETY	INDI15Q1.txt
	1	SCHIZOPHRENIA	INDI15Q1.txt
	2	SCHIZOPHRENIA	INDI15Q1.txt
	3	ANAEMIA PROPHYLAXIS	INDI15Q1.txt
	1	PRODUCT USED FOR UNKNOWN INDICATION	INDI15Q2.txt
	2	PRODUCT USED FOR UNKNOWN INDICATION	INDI15Q2.txt
	3	PRODUCT USED FOR UNKNOWN INDICATION	INDI15Q2.txt
	4	PRODUCT USED FOR UNKNOWN INDICATION	INDI15Q2.txt
	1	SCHIZOPHRENIA	INDI15Q2.txt
	2	SCHIZOPHRENIA	INDI15Q2.txt
	3	SCHIZOPHRENIA	INDI15Q2.txt
	4	SCHIZOPHRENIA	INDI15Q2.txt
	5	SCHIZOPHRENIA	INDI15Q2.txt
	1	SCHIZOPHRENIA	INDI15Q2.txt
	2	SCHIZOPHRENIA	INDI15Q2.txt
	3	SCHIZOPHRENIA	INDI15Q2.txt
	4	SCHIZOPHRENIA	INDI15Q2.txt
	1	SCHIZOPHRENIA	INDI15Q2.txt
	2	SCHIZOPHRENIA	INDI15Q2.txt
	3	SCHIZOPHRENIA	INDI15Q2.txt
	4	SCHIZOPHRENIA	INDI15Q2.txt
	5	SCHIZOPHRENIA	INDI15Q2.txt
	6	SCHIZOPHRENIA	INDI15Q2.txt
	7	SCHIZOPHRENIA	INDI15Q2.txt
	1	AGITATION	INDI15Q2.txt
	2	AGITATION	INDI15Q2.txt
	3	AGITATION	INDI15Q2.txt
	4	AGITATION	INDI15Q2.txt
	1	PRODUCT USED FOR UNKNOWN INDICATION	INDI15Q2.txt
	2	PRODUCT USED FOR UNKNOWN INDICATION	INDI15Q2.txt
	3	PRODUCT USED FOR UNKNOWN INDICATION	INDI15Q2.txt
	4	PRODUCT USED FOR UNKNOWN INDICATION	INDI15Q2.txt
	5	PRODUCT USED FOR UNKNOWN INDICATION	INDI15Q2.txt
	6	PRODUCT USED FOR UNKNOWN INDICATION	INDI15Q2.txt
	7	PRODUCT USED FOR UNKNOWN INDICATION	INDI15Q2.txt
	1	PSYCHOTIC DISORDER	INDI15Q1.txt
	2	PRODUCT USED FOR UNKNOWN INDICATION	INDI15Q1.txt
	1	PRODUCT USED FOR UNKNOWN INDICATION	INDI15Q2.txt
	2	PRODUCT USED FOR UNKNOWN INDICATION	INDI15Q2.txt
	3	PRODUCT USED FOR UNKNOWN INDICATION	INDI15Q2.txt
	4	PRODUCT USED FOR UNKNOWN INDICATION	INDI15Q2.txt
	1	DEMENTIA ALZHEIMER'S TYPE	INDI15Q2.txt
	1	AFFECTIVE DISORDER	INDI15Q2.txt
	2	BIPOLAR DISORDER	INDI15Q2.txt
	1	SCHIZOAFFECTIVE DISORDER	INDI15Q2.txt
	2	SCHIZOPHRENIA	INDI15Q2.txt
	1	DELIRIUM	INDI15Q2.txt
	1	BIPOLAR DISORDER	INDI15Q2.txt
	2	HYPERPROLACTINAEMIA	INDI15Q2.txt
	1	MAJOR DEPRESSION	INDI15Q2.txt
	2	HALLUCINATION, AUDITORY	INDI15Q2.txt
	3	MAJOR DEPRESSION	INDI15Q2.txt
	4	HALLUCINATION, AUDITORY	INDI15Q2.txt
	5	MAJOR DEPRESSION	INDI15Q2.txt
	6	HALLUCINATION, AUDITORY	INDI15Q2.txt
	7	MAJOR DEPRESSION	INDI15Q2.txt
	8	HALLUCINATION, AUDITORY	INDI15Q2.txt
	1	PSYCHOTIC DISORDER	INDI15Q2.txt
	2	PSYCHOTIC DISORDER	INDI15Q2.txt
	1	PRODUCT USED FOR UNKNOWN INDICATION	INDI15Q2.txt
	1	PRODUCT USED FOR UNKNOWN INDICATION	INDI15Q2.txt
	1	PRODUCT USED FOR UNKNOWN INDICATION	INDI15Q2.txt
	1	SCHIZOPHRENIA	INDI15Q2.txt
	1	PRODUCT USED FOR UNKNOWN INDICATION	INDI15Q2.txt
	1	PRODUCT USED FOR UNKNOWN INDICATION	INDI15Q2.txt
	1	PRODUCT USED FOR UNKNOWN INDICATION	INDI15Q2.txt
	1	PRODUCT USED FOR UNKNOWN INDICATION	INDI15Q2.txt
	1	PRODUCT USED FOR UNKNOWN INDICATION	INDI15Q2.txt
	1	PSYCHOTIC DISORDER	INDI15Q2.txt
	1	PRODUCT USED FOR UNKNOWN INDICATION	INDI15Q2.txt
	1	PRODUCT USED FOR UNKNOWN INDICATION	INDI15Q2.txt
	2	PRODUCT USED FOR UNKNOWN INDICATION	INDI15Q2.txt
	1	SCHIZOPHRENIA	INDI15Q2.txt
	1	PSYCHOTIC DISORDER	INDI15Q2.txt
	1	SCHIZOAFFECTIVE DISORDER	INDI15Q2.txt
	2	POST-TRAUMATIC STRESS DISORDER	INDI15Q2.txt
	3	PERSONALITY DISORDER	INDI15Q2.txt
	4	SCHIZOAFFECTIVE DISORDER	INDI15Q2.txt
	5	POST-TRAUMATIC STRESS DISORDER	INDI15Q2.txt
	6	PERSONALITY DISORDER	INDI15Q2.txt
	7	SCHIZOAFFECTIVE DISORDER	INDI15Q2.txt
	8	POST-TRAUMATIC STRESS DISORDER	INDI15Q2.txt
	9	PERSONALITY DISORDER	INDI15Q2.txt
	10	SCHIZOAFFECTIVE DISORDER	INDI15Q2.txt
	11	POST-TRAUMATIC STRESS DISORDER	INDI15Q2.txt
	12	PERSONALITY DISORDER	INDI15Q2.txt
	13	SCHIZOAFFECTIVE DISORDER	INDI15Q2.txt
	1	SCHIZOAFFECTIVE DISORDER	INDI15Q2.txt
	2	PRODUCT USED FOR UNKNOWN INDICATION	INDI15Q2.txt
	1	SCHIZOPHRENIA	INDI15Q2.txt
	2	SCHIZOPHRENIA	INDI15Q2.txt
	1	PRODUCT USED FOR UNKNOWN INDICATION	INDI15Q2.txt
	1	PRODUCT USED FOR UNKNOWN INDICATION	INDI15Q2.txt
	1	SCHIZOAFFECTIVE DISORDER	INDI15Q2.txt
	2	SCHIZOAFFECTIVE DISORDER	INDI15Q2.txt
	1	PRODUCT USED FOR UNKNOWN INDICATION	INDI15Q2.txt
	1	BIPOLAR DISORDER	INDI15Q2.txt
	2	PRODUCT USED FOR UNKNOWN INDICATION	INDI15Q2.txt
	1	PRODUCT USED FOR UNKNOWN INDICATION	INDI15Q2.txt
	1	SCHIZOPHRENIA	INDI15Q2.txt
	1	PARANOIA	INDI15Q2.txt
	2	DEMENTIA	INDI15Q2.txt
	1	PRODUCT USED FOR UNKNOWN INDICATION	INDI15Q2.txt
	1	PRODUCT USED FOR UNKNOWN INDICATION	INDI15Q2.txt
	1	PRODUCT USED FOR UNKNOWN INDICATION	INDI15Q2.txt
	2	PRODUCT USED FOR UNKNOWN INDICATION	INDI15Q2.txt
	3	PRODUCT USED FOR UNKNOWN INDICATION	INDI15Q2.txt
	1	DEMENTIA ALZHEIMER'S TYPE	INDI15Q2.txt
	1	AGGRESSION	INDI15Q2.txt
	2	AGITATION	INDI15Q2.txt
	3	ABNORMAL BEHAVIOUR	INDI15Q2.txt
	4	PSYCHOTIC DISORDER	INDI15Q2.txt
	1	MANIA	INDI15Q2.txt
	2	PRODUCT USED FOR UNKNOWN INDICATION	INDI15Q2.txt
	3	PRODUCT USED FOR UNKNOWN INDICATION	INDI15Q2.txt
	4	PRODUCT USED FOR UNKNOWN INDICATION	INDI15Q2.txt
	1	PRODUCT USED FOR UNKNOWN INDICATION	INDI15Q2.txt
	1	SCHIZOAFFECTIVE DISORDER	INDI15Q2.txt
	2	SCHIZOPHRENIA	INDI15Q2.txt
	1	DELIRIUM	INDI15Q2.txt
	1	PRODUCT USED FOR UNKNOWN INDICATION	INDI15Q2.txt
	1	PRODUCT USED FOR UNKNOWN INDICATION	INDI15Q2.txt
	1	PRODUCT USED FOR UNKNOWN INDICATION	INDI15Q2.txt
	1	SCHIZOPHRENIA	INDI15Q2.txt
	1	PRODUCT USED FOR UNKNOWN INDICATION	INDI15Q2.txt
	1	PRODUCT USED FOR UNKNOWN INDICATION	INDI15Q2.txt
	1	PRODUCT USED FOR UNKNOWN INDICATION	INDI15Q2.txt
	1	PRODUCT USED FOR UNKNOWN INDICATION	INDI15Q2.txt
	2	PRODUCT USED FOR UNKNOWN INDICATION	INDI15Q2.txt
	3	PRODUCT USED FOR UNKNOWN INDICATION	INDI15Q2.txt
	4	PRODUCT USED FOR UNKNOWN INDICATION	INDI15Q2.txt
	5	PRODUCT USED FOR UNKNOWN INDICATION	INDI15Q2.txt
	1	PRODUCT USED FOR UNKNOWN INDICATION	INDI15Q2.txt
	1	BIPOLAR DISORDER	INDI15Q2.txt
	1	ACCIDENTAL EXPOSURE TO PRODUCT	INDI15Q2.txt
	1	PRODUCT USED FOR UNKNOWN INDICATION	INDI15Q2.txt
	1	SCHIZOPHRENIA	INDI16Q2.txt
	1	PRODUCT USED FOR UNKNOWN INDICATION	INDI15Q2.txt
	1	PRODUCT USED FOR UNKNOWN INDICATION	INDI15Q2.txt
	1	PRODUCT USED FOR UNKNOWN INDICATION	INDI15Q2.txt
	1	BIPOLAR DISORDER	INDI15Q2.txt
	2	BIPOLAR DISORDER	INDI15Q2.txt
	3	PRODUCT USED FOR UNKNOWN INDICATION	INDI15Q2.txt
	4	PRODUCT USED FOR UNKNOWN INDICATION	INDI15Q2.txt
	5	PRODUCT USED FOR UNKNOWN INDICATION	INDI15Q2.txt
	6	PRODUCT USED FOR UNKNOWN INDICATION	INDI15Q2.txt
	7	PRODUCT USED FOR UNKNOWN INDICATION	INDI15Q2.txt
	8	PRODUCT USED FOR UNKNOWN INDICATION	INDI15Q2.txt
	9	PRODUCT USED FOR UNKNOWN INDICATION	INDI15Q2.txt
	10	PRODUCT USED FOR UNKNOWN INDICATION	INDI15Q2.txt
	1	SCHIZOPHRENIA	INDI15Q2.txt
	2	SCHIZOPHRENIA	INDI15Q2.txt
	1	SCHIZOPHRENIA	INDI15Q2.txt
	1	PRODUCT USED FOR UNKNOWN INDICATION	INDI15Q2.txt
	1	ACCIDENTAL EXPOSURE TO PRODUCT	INDI15Q2.txt
	1	SCHIZOPHRENIA	INDI15Q2.txt
	1	PRODUCT USED FOR UNKNOWN INDICATION	INDI15Q2.txt
	1	PRODUCT USED FOR UNKNOWN INDICATION	INDI15Q2.txt
	1	SCHIZOPHRENIA	INDI15Q2.txt
	1	PRODUCT USED FOR UNKNOWN INDICATION	INDI15Q2.txt
	1	PRODUCT USED FOR UNKNOWN INDICATION	INDI15Q2.txt
	1	SCHIZOPHRENIA, PARANOID TYPE	INDI15Q2.txt
	1	PRODUCT USED FOR UNKNOWN INDICATION	INDI15Q2.txt
	1	SCHIZOPHRENIA	INDI15Q2.txt
	1	PRODUCT USED FOR UNKNOWN INDICATION	INDI15Q2.txt
	1	PRODUCT USED FOR UNKNOWN INDICATION	INDI15Q2.txt
	1	PRODUCT USED FOR UNKNOWN INDICATION	INDI15Q2.txt
	1	MANIA	INDI15Q2.txt
	1	AGGRESSION	INDI15Q2.txt
	1	PRODUCT USED FOR UNKNOWN INDICATION	INDI15Q2.txt
	1	PRODUCT USED FOR UNKNOWN INDICATION	INDI15Q2.txt
	1	PRODUCT USED FOR UNKNOWN INDICATION	INDI15Q2.txt
	1	PRODUCT USED FOR UNKNOWN INDICATION	INDI15Q2.txt
	1	SCHIZOPHRENIA	INDI15Q2.txt
	2	PRODUCT USED FOR UNKNOWN INDICATION	INDI15Q2.txt
	3	ANXIETY	INDI15Q2.txt
	1	ACUTE PSYCHOSIS	INDI15Q1.txt
	2	RESPIRATORY TRACT INFECTION	INDI15Q1.txt
	1	DEMENTIA	INDI15Q2.txt
	1	PRODUCT USED FOR UNKNOWN INDICATION	INDI15Q2.txt
	1	IRRITABILITY	INDI15Q2.txt
	2	PRODUCT USED FOR UNKNOWN INDICATION	INDI15Q2.txt
	3	PRODUCT USED FOR UNKNOWN INDICATION	INDI15Q2.txt
	4	PRODUCT USED FOR UNKNOWN INDICATION	INDI15Q2.txt
	1	HALLUCINATION, VISUAL	INDI15Q2.txt
	2	HALLUCINATION, VISUAL	INDI15Q2.txt
	3	HALLUCINATION, AUDITORY	INDI15Q2.txt
	4	HALLUCINATION, AUDITORY	INDI15Q2.txt
	1	PRODUCT USED FOR UNKNOWN INDICATION	INDI15Q2.txt
	1	OCCUPATIONAL EXPOSURE TO PRODUCT	INDI15Q2.txt
	1	PRODUCT USED FOR UNKNOWN INDICATION	INDI15Q2.txt
	1	PRODUCT USED FOR UNKNOWN INDICATION	INDI15Q2.txt
	1	HALLUCINATION, VISUAL	INDI15Q2.txt
	1	SCHIZOPHRENIA	INDI16Q2.txt
	4	BLOOD PRESSURE MEASUREMENT	INDI16Q2.txt
	1	PRODUCT USED FOR UNKNOWN INDICATION	INDI15Q2.txt
	1	PRODUCT USED FOR UNKNOWN INDICATION	INDI15Q2.txt
	1	ACCIDENTAL EXPOSURE TO PRODUCT	INDI15Q2.txt
	1	PRODUCT USED FOR UNKNOWN INDICATION	INDI15Q2.txt
	2	PRODUCT USED FOR UNKNOWN INDICATION	INDI15Q2.txt
	3	PRODUCT USED FOR UNKNOWN INDICATION	INDI15Q2.txt
	1	PRODUCT USED FOR UNKNOWN INDICATION	INDI15Q2.txt
	1	PRODUCT USED FOR UNKNOWN INDICATION	INDI15Q2.txt
	1	PRODUCT USED FOR UNKNOWN INDICATION	INDI15Q2.txt
	1	PRODUCT USED FOR UNKNOWN INDICATION	INDI15Q2.txt
	2	PRODUCT USED FOR UNKNOWN INDICATION	INDI15Q2.txt
	3	AFFECTIVE DISORDER	INDI15Q2.txt
	1	PRODUCT USED FOR UNKNOWN INDICATION	INDI15Q2.txt
	1	PRODUCT USED FOR UNKNOWN INDICATION	INDI15Q2.txt
	1	MENTAL RETARDATION	INDI15Q2.txt
[truncated: 46,383 more rows]
