# Supplementary material for: Real-world pharmacovigilance of risperidone: Analysis based on FAERS reports from physicians and pharmacists
Source: PLoS One. 2025 Oct 17;20(10):e0331983. doi: 10.1371/journal.pone.0331983 (PMC12533923; doi:10.1371/journal.pone.0331983)
Supplement: S1 File — Raw data of risperidone. (ZIP) [file pone.0331983.s002.zip › Risperidone/outc.xlsx]

## Sheet: outc
primaryid	OUTC_COD	OUTC_CODn
	OT	6
	HO	3
	HO	3
	HO	3
	HO	3
	LT	2
	HO	3
	OT	6
	HO	3
	HO	3
	HO	3
	HO	3
	HO	3
	HO	3
	OT	6
	OT	6
	OT	6
	HO	3
	HO	3
	DE	1
	OT	6
	HO	3
	OT	6
	HO	3
	OT	6
	HO	3
	HO	3
	DE	1
	DE	1
	HO	3
	OT	6
	OT	6
	OT	6
	HO	3
	DE	1
	HO	3
	DE	1
	OT	6
	LT	2
	OT	6
	HO	3
	HO	3
	OT	6
	OT	6
	DE	1
	HO	3
	HO	3
	HO	3
	DE	1
	LT	2
	HO	3
	HO	3
	HO	3
	OT	6
	HO	3
	DE	1
	OT	6
	HO	3
	OT	6
	OT	6
	OT	6
	CA	5
	HO	3
	HO	3
	DE	1
	HO	3
	LT	2
	HO	3
	DE	1
	LT	2
	OT	6
	HO	3
	LT	2
	DE	1
	OT	6
	OT	6
	OT	6
	OT	6
	HO	3
	HO	3
	HO	3
	OT	6
	HO	3
	HO	3
	OT	6
	HO	3
	OT	6
	OT	6
	OT	6
	OT	6
	LT	2
	OT	6
	OT	6
	LT	2
	HO	3
	OT	6
	OT	6
	OT	6
	HO	3
	OT	6
	OT	6
	OT	6
	HO	3
	DE	1
	DS	4
	HO	3
	OT	6
	HO	3
	OT	6
	HO	3
	HO	3
	HO	3
	DE	1
	OT	6
	HO	3
	OT	6
	DE	1
	HO	3
	HO	3
	OT	6
	DE	1
	LT	2
	HO	3
	HO	3
	OT	6
	HO	3
	OT	6
	LT	2
	HO	3
	HO	3
	HO	3
	HO	3
	OT	6
	DE	1
	HO	3
	HO	3
	HO	3
	OT	6
	HO	3
	HO	3
	LT	2
	HO	3
	HO	3
	HO	3
	OT	6
	OT	6
	HO	3
	HO	3
	HO	3
	HO	3
	HO	3
	HO	3
	HO	3
	DS	4
	HO	3
	OT	6
	OT	6
	OT	6
	OT	6
	HO	3
	HO	3
	DE	1
	HO	3
	HO	3
	OT	6
	OT	6
	HO	3
	HO	3
	OT	6
	OT	6
	HO	3
	OT	6
	HO	3
	DS	4
	OT	6
	HO	3
	OT	6
	HO	3
	HO	3
	DE	1
	OT	6
	HO	3
	DE	1
	HO	3
	OT	6
	OT	6
	DE	1
	HO	3
	HO	3
	OT	6
	HO	3
	OT	6
	HO	3
	OT	6
	HO	3
	OT	6
	HO	3
	HO	3
	DE	1
	OT	6
	HO	3
	HO	3
	OT	6
	OT	6
	OT	6
	OT	6
	HO	3
	HO	3
	HO	3
	HO	3
	OT	6
	OT	6
	HO	3
	HO	3
	OT	6
	OT	6
	OT	6
	OT	6
	HO	3
	HO	3
	HO	3
	DS	4
	HO	3
	HO	3
	OT	6
	HO	3
	OT	6
	HO	3
	OT	6
	DE	1
	OT	6
	OT	6
	HO	3
	OT	6
	OT	6
	OT	6
	LT	2
	OT	6
	DE	1
	HO	3
	OT	6
	DE	1
	OT	6
	HO	3
	HO	3
	HO	3
	HO	3
	HO	3
	HO	3
	OT	6
	OT	6
	HO	3
	HO	3
	OT	6
	OT	6
	OT	6
	HO	3
	LT	2
	OT	6
	OT	6
	OT	6
	HO	3
	HO	3
	DE	1
	OT	6
	HO	3
	HO	3
	OT	6
	LT	2
	OT	6
	OT	6
	LT	2
	DE	1
	LT	2
	LT	2
	LT	2
	OT	6
	DE	1
	HO	3
	HO	3
	OT	6
	HO	3
	OT	6
	LT	2
	HO	3
	DE	1
	DE	1
	HO	3
	HO	3
	OT	6
	OT	6
	DE	1
	OT	6
	DE	1
	OT	6
	HO	3
	LT	2
	HO	3
	HO	3
	DE	1
	OT	6
	OT	6
	OT	6
	OT	6
	LT	2
	HO	3
	OT	6
	OT	6
	HO	3
	HO	3
	OT	6
	OT	6
	HO	3
	DE	1
	OT	6
	OT	6
	HO	3
	LT	2
	HO	3
	OT	6
	HO	3
	LT	2
	HO	3
	OT	6
	HO	3
	OT	6
	HO	3
	LT	2
	HO	3
	OT	6
	HO	3
	OT	6
	OT	6
	OT	6
	OT	6
	OT	6
	OT	6
	HO	3
	HO	3
	OT	6
	HO	3
	HO	3
	OT	6
	OT	6
	OT	6
	HO	3
	OT	6
	HO	3
	HO	3
	DE	1
	HO	3
	OT	6
	OT	6
	HO	3
	DE	1
	OT	6
	HO	3
	HO	3
	OT	6
	OT	6
	HO	3
	HO	3
	OT	6
	OT	6
	HO	3
	HO	3
	HO	3
	OT	6
	HO	3
	HO	3
	OT	6
	HO	3
	OT	6
	OT	6
	HO	3
	OT	6
	HO	3
	OT	6
	HO	3
	HO	3
	OT	6
	HO	3
	HO	3
	OT	6
	OT	6
	OT	6
	HO	3
	HO	3
	OT	6
	LT	2
	OT	6
	OT	6
	LT	2
	DE	1
	HO	3
	OT	6
	OT	6
	OT	6
	HO	3
	DE	1
	LT	2
	OT	6
	OT	6
	DE	1
	OT	6
	OT	6
	HO	3
	HO	3
	OT	6
	OT	6
	OT	6
	HO	3
	HO	3
	HO	3
	OT	6
	DS	4
	HO	3
	HO	3
	HO	3
	OT	6
	HO	3
	HO	3
	DE	1
	LT	2
	OT	6
	OT	6
	OT	6
	DE	1
	HO	3
	HO	3
	HO	3
	LT	2
	HO	3
	HO	3
	HO	3
	HO	3
	HO	3
	OT	6
	LT	2
	HO	3
	LT	2
	HO	3
	HO	3
	LT	2
	HO	3
	HO	3
	OT	6
	HO	3
	OT	6
	HO	3
	HO	3
	OT	6
	OT	6
	OT	6
	OT	6
	HO	3
	HO	3
	DE	1
	LT	2
	DE	1
	HO	3
	HO	3
	DE	1
	DE	1
	DE	1
	DE	1
	HO	3
	DE	1
	DE	1
	DE	1
	HO	3
	OT	6
	OT	6
	OT	6
	OT	6
	OT	6
	OT	6
	DE	1
	DE	1
	DE	1
	DE	1
	DE	1
	DE	1
	DS	4
	OT	6
	HO	3
	OT	6
	HO	3
	DE	1
	OT	6
	OT	6
	OT	6
	HO	3
	LT	2
	OT	6
	HO	3
	OT	6
	HO	3
	OT	6
	HO	3
	OT	6
	OT	6
	OT	6
	DE	1
	DE	1
	LT	2
	HO	3
	OT	6
	DE	1
	DS	4
	HO	3
	HO	3
	OT	6
	DE	1
	OT	6
	OT	6
	HO	3
	OT	6
	LT	2
	HO	3
	OT	6
	HO	3
	HO	3
	OT	6
	DE	1
	OT	6
	HO	3
	OT	6
	HO	3
	HO	3
	HO	3
	HO	3
	HO	3
	HO	3
	OT	6
	HO	3
	HO	3
	HO	3
	OT	6
	OT	6
	OT	6
	HO	3
	HO	3
	OT	6
	OT	6
	OT	6
	HO	3
	OT	6
	HO	3
	OT	6
	HO	3
	OT	6
	OT	6
	HO	3
	HO	3
	HO	3
	OT	6
	HO	3
	OT	6
	DE	1
	HO	3
	HO	3
	OT	6
	DE	1
	OT	6
	HO	3
	OT	6
	HO	3
	OT	6
	HO	3
	OT	6
	OT	6
	OT	6
	HO	3
	LT	2
	HO	3
	OT	6
	DE	1
	OT	6
	DE	1
	HO	3
	HO	3
	OT	6
	OT	6
	OT	6
	OT	6
	OT	6
	OT	6
	OT	6
	OT	6
	OT	6
	OT	6
	OT	6
	OT	6
	HO	3
	HO	3
	OT	6
	OT	6
	DE	1
	OT	6
	HO	3
	OT	6
	HO	3
	LT	2
	OT	6
	DE	1
	OT	6
	OT	6
	HO	3
	OT	6
	OT	6
	OT	6
	OT	6
	OT	6
	HO	3
	OT	6
	OT	6
	HO	3
	HO	3
	OT	6
	OT	6
	OT	6
	OT	6
	OT	6
	HO	3
	OT	6
	OT	6
	OT	6
	HO	3
	OT	6
	OT	6
	OT	6
	OT	6
	OT	6
	OT	6
	OT	6
	OT	6
	OT	6
	OT	6
	OT	6
	HO	3
	OT	6
	OT	6
	OT	6
	HO	3
	DS	4
	OT	6
	OT	6
	OT	6
	OT	6
	OT	6
	OT	6
	HO	3
	OT	6
	OT	6
	OT	6
	HO	3
	OT	6
	OT	6
	OT	6
	OT	6
	HO	3
	DE	1
	OT	6
	HO	3
	HO	3
	OT	6
	OT	6
	OT	6
	HO	3
	HO	3
	OT	6
	LT	2
	HO	3
	DE	1
	OT	6
	HO	3
	HO	3
	OT	6
	HO	3
	HO	3
	OT	6
	HO	3
	OT	6
	OT	6
	HO	3
	HO	3
	HO	3
	HO	3
	OT	6
	HO	3
	HO	3
	HO	3
	HO	3
	OT	6
	OT	6
	HO	3
	HO	3
	HO	3
	OT	6
	OT	6
	DE	1
	OT	6
	OT	6
	HO	3
	OT	6
	OT	6
	OT	6
	OT	6
	OT	6
	OT	6
	HO	3
	OT	6
	OT	6
	HO	3
	OT	6
	HO	3
	HO	3
	HO	3
	OT	6
	DE	1
	OT	6
	HO	3
	DE	1
	OT	6
	HO	3
	LT	2
	DS	4
	HO	3
	HO	3
	OT	6
	OT	6
	OT	6
	DE	1
	OT	6
	OT	6
	OT	6
	HO	3
	HO	3
	HO	3
	OT	6
	HO	3
	OT	6
	OT	6
	HO	3
	HO	3
	HO	3
	HO	3
	LT	2
	DE	1
	HO	3
	DE	1
	DE	1
	HO	3
	CA	5
	OT	6
	OT	6
	HO	3
	HO	3
	HO	3
	HO	3
	OT	6
	OT	6
	OT	6
	OT	6
	OT	6
	HO	3
	OT	6
	OT	6
	OT	6
	OT	6
	OT	6
	HO	3
	OT	6
	OT	6
	OT	6
	OT	6
	HO	3
	OT	6
	HO	3
	OT	6
	OT	6
	DE	1
	HO	3
	HO	3
	HO	3
	HO	3
	OT	6
	HO	3
	OT	6
	DS	4
	HO	3
	OT	6
	OT	6
	HO	3
	HO	3
	OT	6
	OT	6
	HO	3
	HO	3
	OT	6
	OT	6
	HO	3
	HO	3
	HO	3
	HO	3
	HO	3
	DS	4
	OT	6
	HO	3
	HO	3
	OT	6
	DS	4
	DS	4
	OT	6
	DE	1
	HO	3
	OT	6
	HO	3
	HO	3
	HO	3
	OT	6
	HO	3
	DS	4
	HO	3
	HO	3
	HO	3
	DS	4
	OT	6
	HO	3
	OT	6
	DE	1
	HO	3
	OT	6
	HO	3
	HO	3
	HO	3
	HO	3
	HO	3
	HO	3
	HO	3
	DE	1
	OT	6
	OT	6
	HO	3
	HO	3
	HO	3
	HO	3
	HO	3
	OT	6
	HO	3
	HO	3
	HO	3
	OT	6
	HO	3
	OT	6
	HO	3
	HO	3
	HO	3
	OT	6
	HO	3
	OT	6
	HO	3
	OT	6
	HO	3
	OT	6
	LT	2
	OT	6
	OT	6
	OT	6
	HO	3
	OT	6
	HO	3
	HO	3
	OT	6
	HO	3
	DE	1
	HO	3
	OT	6
	HO	3
	OT	6
	HO	3
	HO	3
	OT	6
	HO	3
	HO	3
	DS	4
	OT	6
	HO	3
	HO	3
	OT	6
	OT	6
	LT	2
	HO	3
	LT	2
	DE	1
	OT	6
	HO	3
	LT	2
	OT	6
	OT	6
	OT	6
	OT	6
	OT	6
	OT	6
	HO	3
	DS	4
	OT	6
	HO	3
	HO	3
	OT	6
	OT	6
	HO	3
	OT	6
	OT	6
	OT	6
	OT	6
	OT	6
	HO	3
	HO	3
	HO	3
	HO	3
	HO	3
	HO	3
	HO	3
	OT	6
	LT	2
	HO	3
	HO	3
	HO	3
	DE	1
	HO	3
	HO	3
	OT	6
	HO	3
	HO	3
	HO	3
	HO	3
	HO	3
	HO	3
	HO	3
	HO	3
	OT	6
	OT	6
	HO	3
	OT	6
	DE	1
	HO	3
	OT	6
	HO	3
	OT	6
	OT	6
	DE	1
	HO	3
	LT	2
	HO	3
	OT	6
	OT	6
	LT	2
	HO	3
	OT	6
	HO	3
	DE	1
	DE	1
	HO	3
	HO	3
	OT	6
	HO	3
	DE	1
	DE	1
	HO	3
	DE	1
	LT	2
	RI	6
	RI	6
	LT	2
	HO	3
	LT	2
	OT	6
	LT	2
	OT	6
	HO	3
	HO	3
	OT	6
	HO	3
	HO	3
	OT	6
	HO	3
	LT	2
	HO	3
	DE	1
	LT	2
	HO	3
	HO	3
	DE	1
	HO	3
	OT	6
	OT	6
	HO	3
	OT	6
	HO	3
	OT	6
	HO	3
	HO	3
	OT	6
	LT	2
	OT	6
	OT	6
	HO	3
	HO	3
	OT	6
	HO	3
	HO	3
	HO	3
	DE	1
	DE	1
	LT	2
	HO	3
	HO	3
	HO	3
	HO	3
	HO	3
	HO	3
	HO	3
	HO	3
	LT	2
	HO	3
	HO	3
	LT	2
	HO	3
	HO	3
	HO	3
	LT	2
	HO	3
	HO	3
	HO	3
	OT	6
	OT	6
	OT	6
	HO	3
	OT	6
	HO	3
	HO	3
	HO	3
	DE	1
	HO	3
	HO	3
	HO	3
	HO	3
	DS	4
	HO	3
	DE	1
	OT	6
	HO	3
	HO	3
	DE	1
	HO	3
	HO	3
	HO	3
	HO	3
	OT	6
	HO	3
	OT	6
	HO	3
	OT	6
	OT	6
	HO	3
	HO	3
	HO	3
	OT	6
	HO	3
	OT	6
	LT	2
	HO	3
	OT	6
	HO	3
	HO	3
	HO	3
	HO	3
	OT	6
	HO	3
	HO	3
	OT	6
	HO	3
	OT	6
	DE	1
	DE	1
	DE	1
	DE	1
	DE	1
	DE	1
	OT	6
	HO	3
	HO	3
	HO	3
	LT	2
	DE	1
	HO	3
	OT	6
	OT	6
	DE	1
	DE	1
	DE	1
	DE	1
	DE	1
	OT	6
	DE	1
	HO	3
	HO	3
	HO	3
	OT	6
	HO	3
	HO	3
	OT	6
	HO	3
	HO	3
	OT	6
	HO	3
	OT	6
	HO	3
	OT	6
	HO	3
	DE	1
	OT	6
	OT	6
	OT	6
	HO	3
	HO	3
	HO	3
	LT	2
	OT	6
	HO	3
	OT	6
	OT	6
	OT	6
	HO	3
	HO	3
	HO	3
	DE	1
	DE	1
	OT	6
	OT	6
	OT	6
	HO	3
	OT	6
	OT	6
	OT	6
	HO	3
	OT	6
	OT	6
	HO	3
	LT	2
	OT	6
	HO	3
	OT	6
	OT	6
	OT	6
	OT	6
	HO	3
	OT	6
	HO	3
	OT	6
	DE	1
	OT	6
	OT	6
	LT	2
	OT	6
	HO	3
	HO	3
	OT	6
	DE	1
	HO	3
	HO	3
	HO	3
	HO	3
	HO	3
	OT	6
	DE	1
	HO	3
	DE	1
	HO	3
	HO	3
	DE	1
	HO	3
	DE	1
	OT	6
	OT	6
	HO	3
	DE	1
	OT	6
	OT	6
	LT	2
	HO	3
	OT	6
	OT	6
	OT	6
	HO	3
	DE	1
	OT	6
	HO	3
	HO	3
	OT	6
	OT	6
	DE	1
	HO	3
	OT	6
	OT	6
	HO	3
	DE	1
	OT	6
	OT	6
	DS	4
	HO	3
	OT	6
	HO	3
	HO	3
	DE	1
	OT	6
	HO	3
	HO	3
	HO	3
	DE	1
	OT	6
	HO	3
	HO	3
	HO	3
	HO	3
	OT	6
	OT	6
	HO	3
	OT	6
	OT	6
	HO	3
	DS	4
	OT	6
	OT	6
	LT	2
	DS	4
	HO	3
	HO	3
	DE	1
	OT	6
	OT	6
	HO	3
	HO	3
	LT	2
	OT	6
	OT	6
	HO	3
	HO	3
	OT	6
	OT	6
	OT	6
	OT	6
	HO	3
	HO	3
	HO	3
	HO	3
	HO	3
	OT	6
	LT	2
	HO	3
	HO	3
	HO	3
	OT	6
	OT	6
	HO	3
	OT	6
	LT	2
	HO	3
	HO	3
	HO	3
	HO	3
	HO	3
	HO	3
	OT	6
	OT	6
	HO	3
	HO	3
	HO	3
	HO	3
	HO	3
	HO	3
	OT	6
	HO	3
	OT	6
	HO	3
	HO	3
	HO	3
	OT	6
	HO	3
	HO	3
	OT	6
	OT	6
	HO	3
	OT	6
	OT	6
	HO	3
	HO	3
	HO	3
	OT	6
	HO	3
	OT	6
	OT	6
	HO	3
	DE	1
	OT	6
	OT	6
	LT	2
	HO	3
	OT	6
	HO	3
	OT	6
	OT	6
	DE	1
	OT	6
	OT	6
	OT	6
	HO	3
	OT	6
	HO	3
	OT	6
	OT	6
	HO	3
	LT	2
	HO	3
	DE	1
	HO	3
	HO	3
	HO	3
	OT	6
	LT	2
	DE	1
	OT	6
	HO	3
	HO	3
	HO	3
	HO	3
	HO	3
	OT	6
	OT	6
	HO	3
	HO	3
	OT	6
	HO	3
	OT	6
	OT	6
	OT	6
	OT	6
	OT	6
	DS	4
	HO	3
	OT	6
	OT	6
	OT	6
	LT	2
	HO	3
	HO	3
	HO	3
	HO	3
	HO	3
	HO	3
	HO	3
	OT	6
	HO	3
	HO	3
	DE	1
	OT	6
	OT	6
	OT	6
	OT	6
	OT	6
	OT	6
	HO	3
	HO	3
	HO	3
	HO	3
	HO	3
	OT	6
	HO	3
	HO	3
	OT	6
	OT	6
	OT	6
	OT	6
	OT	6
	OT	6
	OT	6
	OT	6
	DE	1
	LT	2
	OT	6
	HO	3
	HO	3
	HO	3
	OT	6
	HO	3
	HO	3
	DE	1
	HO	3
	DE	1
	HO	3
	DE	1
	DE	1
	OT	6
	OT	6
	OT	6
	OT	6
	OT	6
	OT	6
	OT	6
	OT	6
	OT	6
	OT	6
	OT	6
	OT	6
	OT	6
	OT	6
	OT	6
	OT	6
	OT	6
	OT	6
	OT	6
	OT	6
	OT	6
	OT	6
	OT	6
	OT	6
	DE	1
	OT	6
	OT	6
	HO	3
	LT	2
	HO	3
	HO	3
	OT	6
	OT	6
	OT	6
	HO	3
	DE	1
	DE	1
	DE	1
	HO	3
	OT	6
	HO	3
	DE	1
	HO	3
	HO	3
	OT	6
	HO	3
	OT	6
	OT	6
	HO	3
	HO	3
	LT	2
	OT	6
	OT	6
	OT	6
	OT	6
	HO	3
	OT	6
	OT	6
	HO	3
	HO	3
	HO	3
	OT	6
	HO	3
	OT	6
	DE	1
	OT	6
	HO	3
	HO	3
	HO	3
	DS	4
	HO	3
	OT	6
	DS	4
	DE	1
	LT	2
	HO	3
	OT	6
	HO	3
	HO	3
	OT	6
	HO	3
	OT	6
	HO	3
	HO	3
	HO	3
	OT	6
	HO	3
	OT	6
	OT	6
	HO	3
	HO	3
	HO	3
	HO	3
	HO	3
	OT	6
	LT	2
	HO	3
	HO	3
	LT	2
	OT	6
	HO	3
	RI	6
	LT	2
	OT	6
	OT	6
	DS	4
	HO	3
	HO	3
	LT	2
	LT	2
	LT	2
	HO	3
	LT	2
	LT	2
	HO	3
	HO	3
	HO	3
	DE	1
	HO	3
	HO	3
	DE	1
	HO	3
	OT	6
	HO	3
	HO	3
	HO	3
	HO	3
	HO	3
	HO	3
	OT	6
	OT	6
	HO	3
	HO	3
	HO	3
	HO	3
	OT	6
	HO	3
	DE	1
	OT	6
	LT	2
	HO	3
	DE	1
	OT	6
	HO	3
	OT	6
	OT	6
	CA	5
	HO	3
	CA	5
	OT	6
	HO	3
	CA	5
	OT	6
	HO	3
	OT	6
	LT	2
	OT	6
	OT	6
	HO	3
	HO	3
	HO	3
	OT	6
	HO	3
	OT	6
	HO	3
	OT	6
	OT	6
	DE	1
	HO	3
	OT	6
	HO	3
	HO	3
	OT	6
	DE	1
	HO	3
	OT	6
	OT	6
	HO	3
	OT	6
	OT	6
	HO	3
	HO	3
	HO	3
	HO	3
	LT	2
	DE	1
	HO	3
	OT	6
	LT	2
	HO	3
	HO	3
	OT	6
	HO	3
	DE	1
	HO	3
	DS	4
	HO	3
	OT	6
	HO	3
	HO	3
	LT	2
	OT	6
	OT	6
	HO	3
	HO	3
	OT	6
	LT	2
	OT	6
	CA	5
	OT	6
	HO	3
	DE	1
	OT	6
	HO	3
	OT	6
	OT	6
	OT	6
	OT	6
	HO	3
	OT	6
	HO	3
	HO	3
	OT	6
	OT	6
	HO	3
	HO	3
	OT	6
	OT	6
	HO	3
	HO	3
	OT	6
	OT	6
	HO	3
	OT	6
	OT	6
	LT	2
	OT	6
	OT	6
	HO	3
	OT	6
	HO	3
	HO	3
	HO	3
	HO	3
	OT	6
	OT	6
	OT	6
	HO	3
	DE	1
	HO	3
	DE	1
	HO	3
	OT	6
	DE	1
	LT	2
	DE	1
	DE	1
	LT	2
	LT	2
	LT	2
	LT	2
	HO	3
	HO	3
	HO	3
	HO	3
	OT	6
	OT	6
	OT	6
	LT	2
	OT	6
	DS	4
	HO	3
	DE	1
	OT	6
	HO	3
	HO	3
	HO	3
	HO	3
	OT	6
	HO	3
	DS	4
	HO	3
	HO	3
	HO	3
	HO	3
	HO	3
	DE	1
	HO	3
	HO	3
	DE	1
	HO	3
	HO	3
	DE	1
	HO	3
	HO	3
	HO	3
	HO	3
	DE	1
	DE	1
	HO	3
	HO	3
	OT	6
	HO	3
	OT	6
	HO	3
	HO	3
	HO	3
	LT	2
	OT	6
	DS	4
	HO	3
	HO	3
	HO	3
	DS	4
	HO	3
	HO	3
	OT	6
	DE	1
	HO	3
	DE	1
	OT	6
	LT	2
	OT	6
	OT	6
	LT	2
	HO	3
	DS	4
	HO	3
	HO	3
	LT	2
	HO	3
	DS	4
	OT	6
	HO	3
	HO	3
	OT	6
	HO	3
	DS	4
	HO	3
	HO	3
	HO	3
	RI	6
	HO	3
	OT	6
	HO	3
	HO	3
	OT	6
	OT	6
	OT	6
	HO	3
	OT	6
	OT	6
	DE	1
	DE	1
	HO	3
	OT	6
	HO	3
	OT	6
	OT	6
	HO	3
	HO	3
	HO	3
	HO	3
	OT	6
	HO	3
	OT	6
	OT	6
	HO	3
	LT	2
	OT	6
	OT	6
	DE	1
	OT	6
	HO	3
	OT	6
	HO	3
	OT	6
	OT	6
	DE	1
	OT	6
	HO	3
	HO	3
	HO	3
	HO	3
	OT	6
	OT	6
	HO	3
	HO	3
	OT	6
	DE	1
	HO	3
	LT	2
	HO	3
	HO	3
	HO	3
	HO	3
	OT	6
	HO	3
	HO	3
	HO	3
	HO	3
	HO	3
	OT	6
	HO	3
	OT	6
	LT	2
	LT	2
	HO	3
	DE	1
	DE	1
	DE	1
	OT	6
	OT	6
	OT	6
	HO	3
	HO	3
	OT	6
	HO	3
	HO	3
	OT	6
	HO	3
	DE	1
	DE	1
	OT	6
	DE	1
	OT	6
	DE	1
	DE	1
	DE	1
	DE	1
	DE	1
	DE	1
	HO	3
	OT	6
	HO	3
	HO	3
	HO	3
	DE	1
	OT	6
	HO	3
	OT	6
	OT	6
	HO	3
	HO	3
	HO	3
	HO	3
	OT	6
	HO	3
	OT	6
	OT	6
	HO	3
	HO	3
	OT	6
	HO	3
	HO	3
	HO	3
	OT	6
	HO	3
	OT	6
	HO	3
	HO	3
	OT	6
	OT	6
	HO	3
	OT	6
	OT	6
	HO	3
	OT	6
	OT	6
	HO	3
	OT	6
	OT	6
	HO	3
	HO	3
	OT	6
	OT	6
	DE	1
	OT	6
	HO	3
	HO	3
	HO	3
	OT	6
	HO	3
	OT	6
	OT	6
	OT	6
	DS	4
	HO	3
	HO	3
	OT	6
	OT	6
	OT	6
	OT	6
	LT	2
	HO	3
	HO	3
	OT	6
	HO	3
	HO	3
	OT	6
	LT	2
	OT	6
	HO	3
	LT	2
	LT	2
	DE	1
	HO	3
	OT	6
	HO	3
	LT	2
	HO	3
	OT	6
	LT	2
	OT	6
	HO	3
	HO	3
	DE	1
	HO	3
	DE	1
	HO	3
	OT	6
	DE	1
	DE	1
	OT	6
	HO	3
	HO	3
	OT	6
	HO	3
	OT	6
	HO	3
	HO	3
	HO	3
	HO	3
	HO	3
	HO	3
	OT	6
	OT	6
	HO	3
	HO	3
	HO	3
	HO	3
	HO	3
	HO	3
	DS	4
	OT	6
	HO	3
	DE	1
	HO	3
	HO	3
	HO	3
	HO	3
	OT	6
	HO	3
	HO	3
	DS	4
	HO	3
	OT	6
	DS	4
	HO	3
	DS	4
	HO	3
	DS	4
	HO	3
	HO	3
	HO	3
	LT	2
	OT	6
	HO	3
	OT	6
	OT	6
	OT	6
	OT	6
	OT	6
	HO	3
	OT	6
	OT	6
	OT	6
	HO	3
	HO	3
	LT	2
	HO	3
	HO	3
	HO	3
	HO	3
	HO	3
	OT	6
	LT	2
	OT	6
	OT	6
	LT	2
	OT	6
	OT	6
	DE	1
	HO	3
	HO	3
[truncated: 12,631 more rows]
