# Supplementary material for: Real-world pharmacovigilance of risperidone: Analysis based on FAERS reports from physicians and pharmacists
Source: PLoS One. 2025 Oct 17;20(10):e0331983. doi: 10.1371/journal.pone.0331983 (PMC12533923; doi:10.1371/journal.pone.0331983)
Supplement: S1 File — Raw data of risperidone. (ZIP) [file pone.0331983.s002.zip › Risperidone/reac.xlsx]

## Sheet: reac
PT	pt_name_en	pt_name_cn	hlgt_name_en	hlgt_name_cn	hlt_name_en	hlt_name_cn	soc_name_en	soc_name_cn	PT_in_FAERS	primaryid	FILE
BLOOD GLUCOSE ABNORMAL	BLOOD GLUCOSE ABNORMAL	血葡萄糖异常	METABOLIC, NUTRITIONAL AND BLOOD GAS INVESTIGATIONS	代谢、营养和血气检查	CARBOHYDRATE TOLERANCE ANALYSES (INCL DIABETES)	碳水化合物耐受性分析（包括糖尿病）	INVESTIGATIONS	各类检查	BLOOD GLUCOSE ABNORMAL		REAC14Q1.txt
LIPIDS ABNORMAL	LIPIDS ABNORMAL	脂质异常	LIPID ANALYSES	脂质分析类检验	LIPOPROTEIN AND LIPID TESTS NEC	脂蛋白和脂类测试（不另分类）	INVESTIGATIONS	各类检查	LIPIDS ABNORMAL		REAC14Q1.txt
ALTERED STATE OF CONSCIOUSNESS	ALTERED STATE OF CONSCIOUSNESS	意识状态改变	NEUROLOGICAL DISORDERS NEC	神经类疾病（不另分类）	DISTURBANCES IN CONSCIOUSNESS NEC	意识障碍（不另分类）	NERVOUS SYSTEM DISORDERS	各类神经系统疾病	ALTERED STATE OF CONSCIOUSNESS		REAC14Q1.txt
DEHYDRATION	DEHYDRATION	脱水	ELECTROLYTE AND FLUID BALANCE CONDITIONS	电解质及液体平衡状况	TOTAL FLUID VOLUME DECREASED	总液体体积减少	METABOLISM AND NUTRITION DISORDERS	代谢及营养类疾病	DEHYDRATION		REAC14Q1.txt
MIOSIS	MIOSIS	瞳孔缩小	OCULAR NEUROMUSCULAR DISORDERS	眼神经肌肉类疾病	PUPIL DISORDERS	各种瞳孔疾病	EYE DISORDERS	眼器官疾病	MIOSIS		REAC14Q1.txt
OFF LABEL USE	OFF LABEL USE	超说明书使用	OFF LABEL USES AND INTENTIONAL PRODUCT MISUSES/USE ISSUES	超说明书使用及故意导致的产品误用/使用类问题	OFF LABEL USES	各种超说明书使用	INJURY, POISONING AND PROCEDURAL COMPLICATIONS	各类损伤、中毒及操作并发症	OFF LABEL USE		REAC14Q1.txt
PYREXIA	PYREXIA	发热	BODY TEMPERATURE CONDITIONS	体温状况类	FEBRILE DISORDERS	发热疾病	GENERAL DISORDERS AND ADMINISTRATION SITE CONDITIONS	全身性疾病及给药部位各种反应	PYREXIA		REAC14Q1.txt
ARTERIOVENOUS MALFORMATION	ARTERIOVENOUS MALFORMATION	动静脉畸形	CARDIAC AND VASCULAR DISORDERS CONGENITAL	先天性心血管系统疾病	VASCULAR ANOMALIES CONGENITAL NEC	各种先天性血管畸形（不另分类）	CONGENITAL, FAMILIAL AND GENETIC DISORDERS	各种先天性家族性遗传性疾病	ARTERIOVENOUS MALFORMATION		REAC14Q2.txt
ISCHAEMIC STROKE	ISCHAEMIC STROKE	缺血性卒中	CENTRAL NERVOUS SYSTEM VASCULAR DISORDERS	中枢神经系统血管疾病	CENTRAL NERVOUS SYSTEM HAEMORRHAGES AND CEREBROVASCULAR ACCIDENTS	中枢神经系统出血和脑血管意外	NERVOUS SYSTEM DISORDERS	各类神经系统疾病	ISCHAEMIC STROKE		REAC14Q2.txt
FALL	FALL	跌倒	INJURIES NEC	各种损伤（不另分类）	NON-SITE SPECIFIC INJURIES NEC	部位不确定的各种损伤（不另分类）	INJURY, POISONING AND PROCEDURAL COMPLICATIONS	各类损伤、中毒及操作并发症	FALL		REAC14Q1.txt
FEMUR FRACTURE	FEMUR FRACTURE	股骨骨折	BONE AND JOINT INJURIES	骨骼及关节损伤	LIMB FRACTURES AND DISLOCATIONS	四肢骨折与脱位	INJURY, POISONING AND PROCEDURAL COMPLICATIONS	各类损伤、中毒及操作并发症	FEMUR FRACTURE		REAC14Q1.txt
PARKINSONISM	PARKINSONISM	帕金森综合征	MOVEMENT DISORDERS (INCL PARKINSONISM)	运动障碍类（包括帕金森病）	PARKINSON'S DISEASE AND PARKINSONISM	帕金森病和帕金森综合征	NERVOUS SYSTEM DISORDERS	各类神经系统疾病	PARKINSONISM		REAC14Q1.txt
DIARRHOEA	DIARRHOEA	腹泻	GASTROINTESTINAL MOTILITY AND DEFAECATION CONDITIONS	胃肠运动及排便状况	DIARRHOEA (EXCL INFECTIVE)	各种腹泻（不包括感染性的）	GASTROINTESTINAL DISORDERS	胃肠系统疾病	DIARRHOEA		REAC17Q1.txt
MYOGLOBINURIA	MYOGLOBINURIA	肌红蛋白尿	URINARY TRACT SIGNS AND SYMPTOMS	各种泌尿道体征和症状	URINARY ABNORMALITIES	各种泌尿系统障碍	RENAL AND URINARY DISORDERS	肾脏及泌尿系统疾病	MYOGLOBINURIA		REAC17Q1.txt
RHABDOMYOLYSIS	RHABDOMYOLYSIS	横纹肌溶解	MUSCLE DISORDERS	肌肉类疾病	MYOPATHIES	各种肌病	MUSCULOSKELETAL AND CONNECTIVE TISSUE DISORDERS	各种肌肉骨骼及结缔组织疾病	RHABDOMYOLYSIS		REAC17Q1.txt
STRESS CARDIOMYOPATHY	STRESS CARDIOMYOPATHY	应激性心肌病	MYOCARDIAL DISORDERS	心肌类疾病	CARDIOMYOPATHIES	各种心肌病	CARDIAC DISORDERS	心脏器官疾病	STRESS CARDIOMYOPATHY		REAC17Q1.txt
TORSADE DE POINTES	TORSADE DE POINTES	尖端扭转型室速	CARDIAC ARRHYTHMIAS	心律失常类疾病	VENTRICULAR ARRHYTHMIAS AND CARDIAC ARREST	室性心律失常和心搏停止	CARDIAC DISORDERS	心脏器官疾病	TORSADE DE POINTES		REAC17Q1.txt
DEHYDRATION	DEHYDRATION	脱水	ELECTROLYTE AND FLUID BALANCE CONDITIONS	电解质及液体平衡状况	TOTAL FLUID VOLUME DECREASED	总液体体积减少	METABOLISM AND NUTRITION DISORDERS	代谢及营养类疾病	DEHYDRATION		REAC14Q1.txt
NEUROLEPTIC MALIGNANT SYNDROME	NEUROLEPTIC MALIGNANT SYNDROME	神经阻滞剂恶性综合征	NEUROMUSCULAR DISORDERS	神经肌肉类疾病	MUSCLE TONE ABNORMAL	肌张力异常	NERVOUS SYSTEM DISORDERS	各类神经系统疾病	NEUROLEPTIC MALIGNANT SYNDROME		REAC14Q1.txt
PNEUMONIA ASPIRATION	PNEUMONIA ASPIRATION	感染性吸入性肺炎	INFECTIONS - PATHOGEN UNSPECIFIED	感染 - 未指明病原	LOWER RESPIRATORY TRACT AND LUNG INFECTIONS	下呼吸道和肺部感染	INFECTIONS AND INFESTATIONS	感染及侵染类疾病	PNEUMONIA ASPIRATION		REAC14Q1.txt
TOXICITY TO VARIOUS AGENTS	TOXICITY TO VARIOUS AGENTS	各种制剂毒性	EXPOSURES, CHEMICAL INJURIES AND POISONING	暴露、化学伤和中毒	POISONING AND TOXICITY	中毒与毒性	INJURY, POISONING AND PROCEDURAL COMPLICATIONS	各类损伤、中毒及操作并发症	TOXICITY TO VARIOUS AGENTS		REAC14Q1.txt
HYPOTENSION	HYPOTENSION	低血压	DECREASED AND NONSPECIFIC BLOOD PRESSURE DISORDERS AND SHOCK	血压降低和性质不明的血压异常及休克	VASCULAR HYPOTENSIVE DISORDERS	血管低血压疾病	VASCULAR DISORDERS	血管与淋巴管类疾病	HYPOTENSION		REAC14Q1.txt
MYOCARDIAL INFARCTION	MYOCARDIAL INFARCTION	心肌梗死	CORONARY ARTERY DISORDERS	冠状动脉类疾病	ISCHAEMIC CORONARY ARTERY DISORDERS	各种缺血性冠状动脉疾病	CARDIAC DISORDERS	心脏器官疾病	MYOCARDIAL INFARCTION		REAC14Q1.txt
INTENTIONAL OVERDOSE	INTENTIONAL OVERDOSE	有意用药过量	OVERDOSES AND UNDERDOSES NEC	用药过量及用药剂量不足（不另分类）	OVERDOSES NEC	用药过量（不另分类）	INJURY, POISONING AND PROCEDURAL COMPLICATIONS	各类损伤、中毒及操作并发症	INTENTIONAL OVERDOSE		REAC14Q1.txt
SUICIDE ATTEMPT	SUICIDE ATTEMPT	实施自杀行为	SUICIDAL AND SELF-INJURIOUS BEHAVIOURS NEC	各种自杀及自我伤害行为（不另分类）	SUICIDAL AND SELF-INJURIOUS BEHAVIOUR	自杀和自我伤害行为	PSYCHIATRIC DISORDERS	精神病类	SUICIDE ATTEMPT		REAC14Q1.txt
ADVERSE DRUG REACTION	ADVERSE DRUG REACTION	药品不良反应	THERAPEUTIC AND NONTHERAPEUTIC EFFECTS (EXCL TOXICITY)	治疗性及非治疗性反应类（不包括毒性）	THERAPEUTIC AND NONTHERAPEUTIC RESPONSES	各种治疗和非治疗反应	GENERAL DISORDERS AND ADMINISTRATION SITE CONDITIONS	全身性疾病及给药部位各种反应	ADVERSE DRUG REACTION		REAC14Q1.txt
OFF LABEL USE	OFF LABEL USE	超说明书使用	OFF LABEL USES AND INTENTIONAL PRODUCT MISUSES/USE ISSUES	超说明书使用及故意导致的产品误用/使用类问题	OFF LABEL USES	各种超说明书使用	INJURY, POISONING AND PROCEDURAL COMPLICATIONS	各类损伤、中毒及操作并发症	OFF LABEL USE		REAC14Q1.txt
PANCYTOPENIA	PANCYTOPENIA	全血细胞减少症	ANAEMIAS NONHAEMOLYTIC AND MARROW DEPRESSION	非溶血性贫血及骨髓抑制	MARROW DEPRESSION AND HYPOPLASTIC ANAEMIAS	骨髓抑制和增生不良性贫血	BLOOD AND LYMPHATIC SYSTEM DISORDERS	血液及淋巴系统疾病	PANCYTOPENIA		REAC14Q1.txt
ARTERIOVENOUS MALFORMATION	ARTERIOVENOUS MALFORMATION	动静脉畸形	CARDIAC AND VASCULAR DISORDERS CONGENITAL	先天性心血管系统疾病	VASCULAR ANOMALIES CONGENITAL NEC	各种先天性血管畸形（不另分类）	CONGENITAL, FAMILIAL AND GENETIC DISORDERS	各种先天性家族性遗传性疾病	ARTERIOVENOUS MALFORMATION		REAC14Q1.txt
ISCHAEMIC STROKE	ISCHAEMIC STROKE	缺血性卒中	CENTRAL NERVOUS SYSTEM VASCULAR DISORDERS	中枢神经系统血管疾病	CENTRAL NERVOUS SYSTEM HAEMORRHAGES AND CEREBROVASCULAR ACCIDENTS	中枢神经系统出血和脑血管意外	NERVOUS SYSTEM DISORDERS	各类神经系统疾病	ISCHAEMIC STROKE		REAC14Q1.txt
THROMBOLYSIS	THROMBOLYSIS	溶栓	VASCULAR THERAPEUTIC PROCEDURES	血管治疗类操作	VASCULAR THERAPEUTIC PROCEDURES NEC	各种血管治疗类操作（不另分类）	SURGICAL AND MEDICAL PROCEDURES	各种手术及医疗操作	THROMBOLYSIS		REAC14Q1.txt
ARTERIOVENOUS MALFORMATION	ARTERIOVENOUS MALFORMATION	动静脉畸形	CARDIAC AND VASCULAR DISORDERS CONGENITAL	先天性心血管系统疾病	VASCULAR ANOMALIES CONGENITAL NEC	各种先天性血管畸形（不另分类）	CONGENITAL, FAMILIAL AND GENETIC DISORDERS	各种先天性家族性遗传性疾病	ARTERIOVENOUS MALFORMATION		REAC14Q2.txt
ISCHAEMIC STROKE	ISCHAEMIC STROKE	缺血性卒中	CENTRAL NERVOUS SYSTEM VASCULAR DISORDERS	中枢神经系统血管疾病	CENTRAL NERVOUS SYSTEM HAEMORRHAGES AND CEREBROVASCULAR ACCIDENTS	中枢神经系统出血和脑血管意外	NERVOUS SYSTEM DISORDERS	各类神经系统疾病	ISCHAEMIC STROKE		REAC14Q2.txt
DYSPHAGIA	DYSPHAGIA	吞咽困难	GASTROINTESTINAL SIGNS AND SYMPTOMS	胃肠道系统症状和体征	GASTROINTESTINAL SIGNS AND SYMPTOMS NEC	各种胃肠道症状和体征（不另分类）	GASTROINTESTINAL DISORDERS	胃肠系统疾病	DYSPHAGIA		REAC14Q2.txt
HYPOPHAGIA	HYPOPHAGIA	摄食量减少	APPETITE AND GENERAL NUTRITIONAL DISORDERS	食欲及一般性营养障碍	APPETITE DISORDERS	各种食欲障碍	METABOLISM AND NUTRITION DISORDERS	代谢及营养类疾病	HYPOPHAGIA		REAC14Q2.txt
NEUROLEPTIC MALIGNANT SYNDROME	NEUROLEPTIC MALIGNANT SYNDROME	神经阻滞剂恶性综合征	NEUROMUSCULAR DISORDERS	神经肌肉类疾病	MUSCLE TONE ABNORMAL	肌张力异常	NERVOUS SYSTEM DISORDERS	各类神经系统疾病	NEUROLEPTIC MALIGNANT SYNDROME		REAC14Q2.txt
NEUROLEPTIC MALIGNANT SYNDROME	NEUROLEPTIC MALIGNANT SYNDROME	神经阻滞剂恶性综合征	NEUROMUSCULAR DISORDERS	神经肌肉类疾病	MUSCLE TONE ABNORMAL	肌张力异常	NERVOUS SYSTEM DISORDERS	各类神经系统疾病	NEUROLEPTIC MALIGNANT SYNDROME		REAC14Q1.txt
RESPIRATORY FAILURE	RESPIRATORY FAILURE	呼吸衰竭	RESPIRATORY DISORDERS NEC	呼吸系统疾病（不另分类）	RESPIRATORY FAILURES (EXCL NEONATAL)	各种呼吸衰竭（不包括新生儿）	RESPIRATORY, THORACIC AND MEDIASTINAL DISORDERS	呼吸系统、胸及纵隔疾病	RESPIRATORY FAILURE		REAC14Q1.txt
ARTERIOVENOUS MALFORMATION	ARTERIOVENOUS MALFORMATION	动静脉畸形	CARDIAC AND VASCULAR DISORDERS CONGENITAL	先天性心血管系统疾病	VASCULAR ANOMALIES CONGENITAL NEC	各种先天性血管畸形（不另分类）	CONGENITAL, FAMILIAL AND GENETIC DISORDERS	各种先天性家族性遗传性疾病	ARTERIOVENOUS MALFORMATION		REAC14Q1.txt
ISCHAEMIC STROKE	ISCHAEMIC STROKE	缺血性卒中	CENTRAL NERVOUS SYSTEM VASCULAR DISORDERS	中枢神经系统血管疾病	CENTRAL NERVOUS SYSTEM HAEMORRHAGES AND CEREBROVASCULAR ACCIDENTS	中枢神经系统出血和脑血管意外	NERVOUS SYSTEM DISORDERS	各类神经系统疾病	ISCHAEMIC STROKE		REAC14Q1.txt
FEELING ABNORMAL	FEELING ABNORMAL	感受异常	GENERAL SYSTEM DISORDERS NEC	全身系统疾病（不另分类）	FEELINGS AND SENSATIONS NEC	各种感受与感觉（不另分类）	GENERAL DISORDERS AND ADMINISTRATION SITE CONDITIONS	全身性疾病及给药部位各种反应	FEELING ABNORMAL		REAC14Q1.txt
PRODUCT SUBSTITUTION ISSUE	PRODUCT SUBSTITUTION ISSUE	产品替换问题	PRODUCT QUALITY, SUPPLY, DISTRIBUTION, MANUFACTURING AND QUALITY SYSTEM ISSUES	产品质量、供应、经销、生产和质量系统问题	PRODUCT QUALITY ISSUES NEC	产品的各种质量问题（不另分类）	PRODUCT ISSUES	产品问题	PRODUCT SUBSTITUTION ISSUE		REAC14Q1.txt
GASTROINTESTINAL HYPOMOTILITY	GASTROINTESTINAL HYPOMOTILITY	胃肠道动力不足	GASTROINTESTINAL MOTILITY AND DEFAECATION CONDITIONS	胃肠运动及排便状况	GASTROINTESTINAL ATONIC AND HYPOMOTILITY DISORDERS NEC	各种胃肠道弛缓和动力不足性疾病（不另分类）	GASTROINTESTINAL DISORDERS	胃肠系统疾病	GASTROINTESTINAL HYPOMOTILITY		REAC14Q1.txt
GASTROINTESTINAL HYPOMOTILITY	GASTROINTESTINAL HYPOMOTILITY	胃肠道动力不足	GASTROINTESTINAL MOTILITY AND DEFAECATION CONDITIONS	胃肠运动及排便状况	GASTROINTESTINAL ATONIC AND HYPOMOTILITY DISORDERS NEC	各种胃肠道弛缓和动力不足性疾病（不另分类）	GASTROINTESTINAL DISORDERS	胃肠系统疾病	GASTROINTESTINAL HYPOMOTILITY		REAC14Q1.txt
INTESTINAL OBSTRUCTION	INTESTINAL OBSTRUCTION	肠梗阻	GASTROINTESTINAL STENOSIS AND OBSTRUCTION	胃肠道狭窄及梗阻类疾病	GASTROINTESTINAL STENOSIS AND OBSTRUCTION NEC	各种胃肠道狭窄及阻塞（不另分类）	GASTROINTESTINAL DISORDERS	胃肠系统疾病	INTESTINAL OBSTRUCTION		REAC14Q1.txt
SOPOR	SOPOR	酣睡	SLEEP DISORDERS AND DISTURBANCES	睡眠异常和混乱	SLEEP DISORDERS NEC	睡眠疾病（不另分类）	PSYCHIATRIC DISORDERS	精神病类	SOPOR		REAC14Q1.txt
ASTHENIA	ASTHENIA	虚弱	GENERAL SYSTEM DISORDERS NEC	全身系统疾病（不另分类）	ASTHENIC CONDITIONS	虚弱状态	GENERAL DISORDERS AND ADMINISTRATION SITE CONDITIONS	全身性疾病及给药部位各种反应	ASTHENIA		REAC14Q1.txt
BRAIN OEDEMA	BRAIN OEDEMA	脑水肿	INCREASED INTRACRANIAL PRESSURE AND HYDROCEPHALUS	颅内压升高及脑积水	INCREASED INTRACRANIAL PRESSURE DISORDERS	各种颅内压升高	NERVOUS SYSTEM DISORDERS	各类神经系统疾病	BRAIN OEDEMA		REAC14Q1.txt
DECREASED APPETITE	DECREASED APPETITE	食欲减退	APPETITE AND GENERAL NUTRITIONAL DISORDERS	食欲及一般性营养障碍	APPETITE DISORDERS	各种食欲障碍	METABOLISM AND NUTRITION DISORDERS	代谢及营养类疾病	DECREASED APPETITE		REAC14Q1.txt
HEADACHE	HEADACHE	头痛	HEADACHES	各类头痛	HEADACHES NEC	各种头痛（不另分类）	NERVOUS SYSTEM DISORDERS	各类神经系统疾病	HEADACHE		REAC14Q1.txt
HYPERTENSION	HYPERTENSION	高血压	VASCULAR HYPERTENSIVE DISORDERS	血管性高血压疾病	VASCULAR HYPERTENSIVE DISORDERS NEC	高血压类疾病（不另分类）	VASCULAR DISORDERS	血管与淋巴管类疾病	HYPERTENSION		REAC14Q1.txt
INSOMNIA	INSOMNIA	失眠	SLEEP DISORDERS AND DISTURBANCES	睡眠异常和混乱	DISTURBANCES IN INITIATING AND MAINTAINING SLEEP	入睡和睡眠障碍	PSYCHIATRIC DISORDERS	精神病类	INSOMNIA		REAC14Q1.txt
BRAIN OEDEMA	BRAIN OEDEMA	脑水肿	INCREASED INTRACRANIAL PRESSURE AND HYDROCEPHALUS	颅内压升高及脑积水	INCREASED INTRACRANIAL PRESSURE DISORDERS	各种颅内压升高	NERVOUS SYSTEM DISORDERS	各类神经系统疾病	BRAIN OEDEMA		REAC14Q1.txt
HYPONATRAEMIA	HYPONATRAEMIA	低钠血症	ELECTROLYTE AND FLUID BALANCE CONDITIONS	电解质及液体平衡状况	SODIUM IMBALANCE	钠平衡失调	METABOLISM AND NUTRITION DISORDERS	代谢及营养类疾病	HYPONATRAEMIA		REAC14Q1.txt
INAPPROPRIATE ANTIDIURETIC HORMONE SECRETION	INAPPROPRIATE ANTIDIURETIC HORMONE SECRETION	抗利尿激素分泌失调	HYPOTHALAMUS AND PITUITARY GLAND DISORDERS	下丘脑及垂体腺类疾病	POSTERIOR PITUITARY DISORDERS	垂体后叶疾病	ENDOCRINE DISORDERS	内分泌系统疾病	INAPPROPRIATE ANTIDIURETIC HORMONE SECRETION		REAC14Q1.txt
POLYDIPSIA PSYCHOGENIC	POLYDIPSIA PSYCHOGENIC	精神性烦渴	SOMATIC SYMPTOM AND RELATED DISORDERS	躯体症状及相关障碍	SOMATIC SYMPTOM DISORDERS	各种躯体症状障碍	PSYCHIATRIC DISORDERS	精神病类	POLYDIPSIA PSYCHOGENIC		REAC14Q1.txt
ABNORMAL BEHAVIOUR	ABNORMAL BEHAVIOUR	异常行为	PSYCHIATRIC AND BEHAVIOURAL SYMPTOMS NEC	精神及行为症状（不另分类）	ABNORMAL BEHAVIOUR NEC	各种异常行为（不另分类）	PSYCHIATRIC DISORDERS	精神病类	ABNORMAL BEHAVIOUR		REAC14Q1.txt
BACTERIAL INFECTION	BACTERIAL INFECTION	细菌性感染	BACTERIAL INFECTIOUS DISORDERS	细菌感染性疾病	BACTERIAL INFECTIONS NEC	各种细菌感染（不另分类）	INFECTIONS AND INFESTATIONS	感染及侵染类疾病	BACTERIAL INFECTION		REAC14Q1.txt
BLOOD CREATININE INCREASED	BLOOD CREATININE INCREASED	血肌酐升高	RENAL AND URINARY TRACT INVESTIGATIONS AND URINALYSES	肾脏、泌尿道检查及尿液分析	RENAL FUNCTION ANALYSES	各种肾功能分析	INVESTIGATIONS	各类检查	BLOOD CREATININE INCREASED		REAC14Q1.txt
MYOCLONUS	MYOCLONUS	肌阵挛	NEUROLOGICAL DISORDERS NEC	神经类疾病（不另分类）	NEUROLOGICAL SIGNS AND SYMPTOMS NEC	神经学症状和体征（不另分类）	NERVOUS SYSTEM DISORDERS	各类神经系统疾病	MYOCLONUS		REAC14Q1.txt
SEROTONIN SYNDROME	SEROTONIN SYNDROME	血清素综合征	NEUROMUSCULAR DISORDERS	神经肌肉类疾病	MUSCLE TONE ABNORMAL	肌张力异常	NERVOUS SYSTEM DISORDERS	各类神经系统疾病	SEROTONIN SYNDROME		REAC14Q1.txt
URINARY TRACT INFECTION	URINARY TRACT INFECTION	尿路感染	INFECTIONS - PATHOGEN UNSPECIFIED	感染 - 未指明病原	URINARY TRACT INFECTIONS	各种尿路感染	INFECTIONS AND INFESTATIONS	感染及侵染类疾病	URINARY TRACT INFECTION		REAC14Q1.txt
ASPIRATION	ASPIRATION	误吸	RESPIRATORY DISORDERS NEC	呼吸系统疾病（不另分类）	RESPIRATORY TRACT DISORDERS NEC	呼吸道疾病（不另分类）	RESPIRATORY, THORACIC AND MEDIASTINAL DISORDERS	呼吸系统、胸及纵隔疾病	ASPIRATION		REAC14Q2.txt
INTENTIONAL OVERDOSE	INTENTIONAL OVERDOSE	有意用药过量	OVERDOSES AND UNDERDOSES NEC	用药过量及用药剂量不足（不另分类）	OVERDOSES NEC	用药过量（不另分类）	INJURY, POISONING AND PROCEDURAL COMPLICATIONS	各类损伤、中毒及操作并发症	INTENTIONAL OVERDOSE		REAC14Q2.txt
SOMNOLENCE	SOMNOLENCE	嗜睡	NEUROLOGICAL DISORDERS NEC	神经类疾病（不另分类）	DISTURBANCES IN CONSCIOUSNESS NEC	意识障碍（不另分类）	NERVOUS SYSTEM DISORDERS	各类神经系统疾病	SOMNOLENCE		REAC14Q2.txt
SUICIDE ATTEMPT	SUICIDE ATTEMPT	实施自杀行为	SUICIDAL AND SELF-INJURIOUS BEHAVIOURS NEC	各种自杀及自我伤害行为（不另分类）	SUICIDAL AND SELF-INJURIOUS BEHAVIOUR	自杀和自我伤害行为	PSYCHIATRIC DISORDERS	精神病类	SUICIDE ATTEMPT		REAC14Q2.txt
DEVICE MALFUNCTION	DEVICE MALFUNCTION	器械功能故障	DEVICE ISSUES	器械问题类	DEVICE MALFUNCTION EVENTS NEC	各种器械故障事件（不另分类）	PRODUCT ISSUES	产品问题	DEVICE MALFUNCTION		REAC14Q1.txt
EXPOSURE TO CONTAMINATED DEVICE	EXPOSURE TO CONTAMINATED DEVICE	暴露于被污染的器械	EXPOSURES, CHEMICAL INJURIES AND POISONING	暴露、化学伤和中毒	EXPOSURES TO AGENTS OR CIRCUMSTANCES NEC	试剂或特定情况暴露（不另分类）	INJURY, POISONING AND PROCEDURAL COMPLICATIONS	各类损伤、中毒及操作并发症	EXPOSURE TO CONTAMINATED DEVICE		REAC14Q1.txt
INJURY ASSOCIATED WITH DEVICE	INJURY ASSOCIATED WITH DEVICE	装置相关损伤	COMPLICATIONS ASSOCIATED WITH DEVICE	器械相关并发症类	COMPLICATIONS ASSOCIATED WITH DEVICE NEC	各种器械相关并发症（不另分类）	GENERAL DISORDERS AND ADMINISTRATION SITE CONDITIONS	全身性疾病及给药部位各种反应	INJURY ASSOCIATED WITH DEVICE		REAC14Q1.txt
HYPERTENSION	HYPERTENSION	高血压	VASCULAR HYPERTENSIVE DISORDERS	血管性高血压疾病	VASCULAR HYPERTENSIVE DISORDERS NEC	高血压类疾病（不另分类）	VASCULAR DISORDERS	血管与淋巴管类疾病	HYPERTENSION		REAC14Q1.txt
POSTERIOR REVERSIBLE ENCEPHALOPATHY SYNDROME	POSTERIOR REVERSIBLE ENCEPHALOPATHY SYNDROME	可逆性后部脑病综合征	ENCEPHALOPATHIES	各类脑病	ENCEPHALOPATHIES NEC	各种脑病（不另分类）	NERVOUS SYSTEM DISORDERS	各类神经系统疾病	POSTERIOR REVERSIBLE ENCEPHALOPATHY SYNDROME		REAC14Q1.txt
ACCIDENTAL OVERDOSE	ACCIDENTAL OVERDOSE	意外用药过量	MEDICATION ERRORS AND OTHER PRODUCT USE ERRORS AND ISSUES	用药错误及其他产品使用错误和问题	PRODUCT ADMINISTRATION ERRORS AND ISSUES	各种产品给用错误和问题	INJURY, POISONING AND PROCEDURAL COMPLICATIONS	各类损伤、中毒及操作并发症	ACCIDENTAL OVERDOSE		REAC14Q1.txt
DYSTONIA	DYSTONIA	肌张力障碍	MOVEMENT DISORDERS (INCL PARKINSONISM)	运动障碍类（包括帕金森病）	DYSTONIAS	各种肌张力障碍	NERVOUS SYSTEM DISORDERS	各类神经系统疾病	DYSTONIA		REAC14Q1.txt
CONDITION AGGRAVATED	CONDITION AGGRAVATED	病情恶化	GENERAL SYSTEM DISORDERS NEC	全身系统疾病（不另分类）	GENERAL SIGNS AND SYMPTOMS NEC	一般症状和体征（不另分类）	GENERAL DISORDERS AND ADMINISTRATION SITE CONDITIONS	全身性疾病及给药部位各种反应	CONDITION AGGRAVATED		REAC14Q2.txt
LEUKOPENIA	LEUKOPENIA	白细胞减少症	WHITE BLOOD CELL DISORDERS	白血球类疾病	LEUKOPENIAS NEC	各种白细胞减少症（不另分类）	BLOOD AND LYMPHATIC SYSTEM DISORDERS	血液及淋巴系统疾病	LEUKOPENIA		REAC14Q2.txt
MUSCLE TWITCHING	MUSCLE TWITCHING	肌肉抽搐	MUSCLE DISORDERS	肌肉类疾病	MUSCLE RELATED SIGNS AND SYMPTOMS NEC	肌肉相关症状和体征（不另分类）	MUSCULOSKELETAL AND CONNECTIVE TISSUE DISORDERS	各种肌肉骨骼及结缔组织疾病	MUSCLE TWITCHING		REAC14Q2.txt
THROMBOTIC THROMBOCYTOPENIC PURPURA	THROMBOTIC THROMBOCYTOPENIC PURPURA	血栓性血小板减少性紫癜	PLATELET DISORDERS	血小板类疾病	THROMBOCYTOPENIAS	各种血小板减少症	BLOOD AND LYMPHATIC SYSTEM DISORDERS	血液及淋巴系统疾病	THROMBOTIC THROMBOCYTOPENIC PURPURA		REAC14Q2.txt
DRUG ABUSE	DRUG ABUSE	药物滥用	PSYCHIATRIC DISORDERS NEC	精神病类（不另分类）	SUBSTANCE RELATED AND ADDICTIVE DISORDERS	各种物质使用相关及成瘾性障碍	PSYCHIATRIC DISORDERS	精神病类	DRUG ABUSE		REAC14Q1.txt
PSYCHOMOTOR SKILLS IMPAIRED	PSYCHOMOTOR SKILLS IMPAIRED	精神运动技能损伤	NEUROLOGICAL DISORDERS NEC	神经类疾病（不另分类）	NERVOUS SYSTEM DISORDERS NEC	神经系统异常（不另分类）	NERVOUS SYSTEM DISORDERS	各类神经系统疾病	PSYCHOMOTOR SKILLS IMPAIRED		REAC14Q1.txt
CONJUNCTIVAL DISORDER	CONJUNCTIVAL DISORDER	结膜疾病	ANTERIOR EYE STRUCTURAL CHANGE, DEPOSIT AND DEGENERATION	眼前部结构改变、沉积及变性	CONJUNCTIVAL STRUCTURAL CHANGE, DEPOSIT AND DEGENERATION	结膜结构变化、沉积和变性	EYE DISORDERS	眼器官疾病	CONJUNCTIVAL DISORDER		REAC14Q1.txt
PETECHIAE	PETECHIAE	瘀点	SKIN VASCULAR ABNORMALITIES	皮肤血管异常	PURPURA AND RELATED CONDITIONS	紫癜和相关病症	SKIN AND SUBCUTANEOUS TISSUE DISORDERS	皮肤及皮下组织类疾病	PETECHIAE		REAC14Q1.txt
SUDDEN DEATH	SUDDEN DEATH	猝死	FATAL OUTCOMES	致命后果	DEATH AND SUDDEN DEATH	死亡和猝死	GENERAL DISORDERS AND ADMINISTRATION SITE CONDITIONS	全身性疾病及给药部位各种反应	SUDDEN DEATH		REAC14Q1.txt
TOXICITY TO VARIOUS AGENTS	TOXICITY TO VARIOUS AGENTS	各种制剂毒性	EXPOSURES, CHEMICAL INJURIES AND POISONING	暴露、化学伤和中毒	POISONING AND TOXICITY	中毒与毒性	INJURY, POISONING AND PROCEDURAL COMPLICATIONS	各类损伤、中毒及操作并发症	TOXICITY TO VARIOUS AGENTS		REAC14Q1.txt
VISCERAL CONGESTION	VISCERAL CONGESTION	内脏充血	VASCULAR DISORDERS NEC	血管疾病（不另分类）	NON-SITE SPECIFIC VASCULAR DISORDERS NEC	部位不确定的血管疾病（不另分类）	VASCULAR DISORDERS	血管与淋巴管类疾病	VISCERAL CONGESTION		REAC14Q1.txt
PETECHIAE	PETECHIAE	瘀点	SKIN VASCULAR ABNORMALITIES	皮肤血管异常	PURPURA AND RELATED CONDITIONS	紫癜和相关病症	SKIN AND SUBCUTANEOUS TISSUE DISORDERS	皮肤及皮下组织类疾病	PETECHIAE		REAC14Q1.txt
SUDDEN DEATH	SUDDEN DEATH	猝死	FATAL OUTCOMES	致命后果	DEATH AND SUDDEN DEATH	死亡和猝死	GENERAL DISORDERS AND ADMINISTRATION SITE CONDITIONS	全身性疾病及给药部位各种反应	SUDDEN DEATH		REAC14Q1.txt
TOXICITY TO VARIOUS AGENTS	TOXICITY TO VARIOUS AGENTS	各种制剂毒性	EXPOSURES, CHEMICAL INJURIES AND POISONING	暴露、化学伤和中毒	POISONING AND TOXICITY	中毒与毒性	INJURY, POISONING AND PROCEDURAL COMPLICATIONS	各类损伤、中毒及操作并发症	TOXICITY TO VARIOUS AGENTS		REAC14Q1.txt
VISCERAL CONGESTION	VISCERAL CONGESTION	内脏充血	VASCULAR DISORDERS NEC	血管疾病（不另分类）	NON-SITE SPECIFIC VASCULAR DISORDERS NEC	部位不确定的血管疾病（不另分类）	VASCULAR DISORDERS	血管与淋巴管类疾病	VISCERAL CONGESTION		REAC14Q1.txt
SOPOR	SOPOR	酣睡	SLEEP DISORDERS AND DISTURBANCES	睡眠异常和混乱	SLEEP DISORDERS NEC	睡眠疾病（不另分类）	PSYCHIATRIC DISORDERS	精神病类	SOPOR		REAC14Q1.txt
BRADYCARDIA	BRADYCARDIA	心动过缓	CARDIAC ARRHYTHMIAS	心律失常类疾病	RATE AND RHYTHM DISORDERS NEC	心率和节律异常（不另分类）	CARDIAC DISORDERS	心脏器官疾病	BRADYCARDIA		REAC14Q1.txt
LOSS OF CONSCIOUSNESS	LOSS OF CONSCIOUSNESS	意识丧失	NEUROLOGICAL DISORDERS NEC	神经类疾病（不另分类）	DISTURBANCES IN CONSCIOUSNESS NEC	意识障碍（不另分类）	NERVOUS SYSTEM DISORDERS	各类神经系统疾病	LOSS OF CONSCIOUSNESS		REAC14Q1.txt
SYNCOPE	SYNCOPE	晕厥	NEUROLOGICAL DISORDERS NEC	神经类疾病（不另分类）	DISTURBANCES IN CONSCIOUSNESS NEC	意识障碍（不另分类）	NERVOUS SYSTEM DISORDERS	各类神经系统疾病	SYNCOPE		REAC14Q1.txt
INTENTIONAL OVERDOSE	INTENTIONAL OVERDOSE	有意用药过量	OVERDOSES AND UNDERDOSES NEC	用药过量及用药剂量不足（不另分类）	OVERDOSES NEC	用药过量（不另分类）	INJURY, POISONING AND PROCEDURAL COMPLICATIONS	各类损伤、中毒及操作并发症	INTENTIONAL OVERDOSE		REAC14Q1.txt
INTENTIONAL SELF-INJURY	INTENTIONAL SELF-INJURY	故意的自我伤害	SUICIDAL AND SELF-INJURIOUS BEHAVIOURS NEC	各种自杀及自我伤害行为（不另分类）	SUICIDAL AND SELF-INJURIOUS BEHAVIOUR	自杀和自我伤害行为	PSYCHIATRIC DISORDERS	精神病类	INTENTIONAL SELF-INJURY		REAC14Q1.txt
LETHARGY	LETHARGY	困倦	NEUROLOGICAL DISORDERS NEC	神经类疾病（不另分类）	DISTURBANCES IN CONSCIOUSNESS NEC	意识障碍（不另分类）	NERVOUS SYSTEM DISORDERS	各类神经系统疾病	LETHARGY		REAC14Q1.txt
NAUSEA	NAUSEA	恶心	GASTROINTESTINAL SIGNS AND SYMPTOMS	胃肠道系统症状和体征	NAUSEA AND VOMITING SYMPTOMS	恶心和呕吐症状	GASTROINTESTINAL DISORDERS	胃肠系统疾病	NAUSEA		REAC14Q1.txt
RETCHING	RETCHING	干呕	GASTROINTESTINAL SIGNS AND SYMPTOMS	胃肠道系统症状和体征	NAUSEA AND VOMITING SYMPTOMS	恶心和呕吐症状	GASTROINTESTINAL DISORDERS	胃肠系统疾病	RETCHING		REAC14Q1.txt
GASTRITIS HAEMORRHAGIC	GASTRITIS HAEMORRHAGIC	出血性胃炎	GASTROINTESTINAL INFLAMMATORY CONDITIONS	胃肠系统炎症	GASTRITIS (EXCL INFECTIVE)	各种胃炎（不包括感染性的）	GASTROINTESTINAL DISORDERS	胃肠系统疾病	GASTRITIS HAEMORRHAGIC		REAC14Q1.txt
AGITATION	AGITATION	激越	ANXIETY DISORDERS AND SYMPTOMS	焦虑症及症状	ANXIETY SYMPTOMS	焦虑症状	PSYCHIATRIC DISORDERS	精神病类	AGITATION		REAC14Q1.txt
CONFUSIONAL STATE	CONFUSIONAL STATE	意识模糊状态	DELIRIA (INCL CONFUSION)	谵妄类（包括意识模糊）	CONFUSION AND DISORIENTATION	精神错乱和定向障碍	PSYCHIATRIC DISORDERS	精神病类	CONFUSIONAL STATE		REAC14Q1.txt
HYPERREFLEXIA	HYPERREFLEXIA	反射亢进	NEUROLOGICAL DISORDERS NEC	神经类疾病（不另分类）	ABNORMAL REFLEXES	各种异常反射	NERVOUS SYSTEM DISORDERS	各类神经系统疾病	HYPERREFLEXIA		REAC14Q1.txt
MUSCLE RIGIDITY	MUSCLE RIGIDITY	肌肉强直	MUSCLE DISORDERS	肌肉类疾病	MUSCLE TONE ABNORMALITIES	各种肌张力异常	MUSCULOSKELETAL AND CONNECTIVE TISSUE DISORDERS	各种肌肉骨骼及结缔组织疾病	MUSCLE RIGIDITY		REAC14Q1.txt
NEUROLEPTIC MALIGNANT SYNDROME	NEUROLEPTIC MALIGNANT SYNDROME	神经阻滞剂恶性综合征	NEUROMUSCULAR DISORDERS	神经肌肉类疾病	MUSCLE TONE ABNORMAL	肌张力异常	NERVOUS SYSTEM DISORDERS	各类神经系统疾病	NEUROLEPTIC MALIGNANT SYNDROME		REAC14Q1.txt
PYREXIA	PYREXIA	发热	BODY TEMPERATURE CONDITIONS	体温状况类	FEBRILE DISORDERS	发热疾病	GENERAL DISORDERS AND ADMINISTRATION SITE CONDITIONS	全身性疾病及给药部位各种反应	PYREXIA		REAC14Q1.txt
COMPLETED SUICIDE	COMPLETED SUICIDE	自杀既遂	SUICIDAL AND SELF-INJURIOUS BEHAVIOURS NEC	各种自杀及自我伤害行为（不另分类）	SUICIDAL AND SELF-INJURIOUS BEHAVIOUR	自杀和自我伤害行为	PSYCHIATRIC DISORDERS	精神病类	COMPLETED SUICIDE		REAC14Q1.txt
EXPOSURE VIA INGESTION	EXPOSURE VIA INGESTION	经由摄食暴露	EXPOSURES, CHEMICAL INJURIES AND POISONING	暴露、化学伤和中毒	PATHWAYS AND SOURCES OF EXPOSURE	暴露途径与暴露源	INJURY, POISONING AND PROCEDURAL COMPLICATIONS	各类损伤、中毒及操作并发症	EXPOSURE VIA INGESTION		REAC14Q1.txt
TOXICITY TO VARIOUS AGENTS	TOXICITY TO VARIOUS AGENTS	各种制剂毒性	EXPOSURES, CHEMICAL INJURIES AND POISONING	暴露、化学伤和中毒	POISONING AND TOXICITY	中毒与毒性	INJURY, POISONING AND PROCEDURAL COMPLICATIONS	各类损伤、中毒及操作并发症	TOXICITY TO VARIOUS AGENTS		REAC14Q1.txt
BLOOD CREATINE PHOSPHOKINASE INCREASED	BLOOD CREATINE PHOSPHOKINASE INCREASED	血肌酸磷酸激酶升高	ENZYME INVESTIGATIONS NEC	酶检查（不另分类）	SKELETAL AND CARDIAC MUSCLE ANALYSES	骨和心肌分析检验	INVESTIGATIONS	各类检查	BLOOD CREATINE PHOSPHOKINASE INCREASED		REAC14Q1.txt
DEHYDRATION	DEHYDRATION	脱水	ELECTROLYTE AND FLUID BALANCE CONDITIONS	电解质及液体平衡状况	TOTAL FLUID VOLUME DECREASED	总液体体积减少	METABOLISM AND NUTRITION DISORDERS	代谢及营养类疾病	DEHYDRATION		REAC14Q1.txt
RECTAL PERFORATION	RECTAL PERFORATION	直肠穿孔	GASTROINTESTINAL ULCERATION AND PERFORATION	胃肠溃疡及穿孔	ANAL AND RECTAL ULCERS AND PERFORATION	肛门和直肠溃疡和穿孔	GASTROINTESTINAL DISORDERS	胃肠系统疾病	RECTAL PERFORATION		REAC14Q1.txt
CARDIAC ARREST	CARDIAC ARREST	心脏停搏	CARDIAC ARRHYTHMIAS	心律失常类疾病	VENTRICULAR ARRHYTHMIAS AND CARDIAC ARREST	室性心律失常和心搏停止	CARDIAC DISORDERS	心脏器官疾病	CARDIAC ARREST		REAC14Q1.txt
EXPOSURE VIA INGESTION	EXPOSURE VIA INGESTION	经由摄食暴露	EXPOSURES, CHEMICAL INJURIES AND POISONING	暴露、化学伤和中毒	PATHWAYS AND SOURCES OF EXPOSURE	暴露途径与暴露源	INJURY, POISONING AND PROCEDURAL COMPLICATIONS	各类损伤、中毒及操作并发症	EXPOSURE VIA INGESTION		REAC14Q1.txt
MEDICATION ERROR	MEDICATION ERROR	用药错误	MEDICATION ERRORS AND OTHER PRODUCT USE ERRORS AND ISSUES	用药错误及其他产品使用错误和问题	MEDICATION ERRORS, PRODUCT USE ERRORS AND ISSUES NEC	不另分类的各种用药错误、产品使用错误和问题	INJURY, POISONING AND PROCEDURAL COMPLICATIONS	各类损伤、中毒及操作并发症	MEDICATION ERROR		REAC14Q1.txt
RESPIRATORY ARREST	RESPIRATORY ARREST	呼吸停止	RESPIRATORY DISORDERS NEC	呼吸系统疾病（不另分类）	BREATHING ABNORMALITIES	各种呼吸异常	RESPIRATORY, THORACIC AND MEDIASTINAL DISORDERS	呼吸系统、胸及纵隔疾病	RESPIRATORY ARREST		REAC14Q1.txt
URTICARIA	URTICARIA	荨麻疹	ANGIOEDEMA AND URTICARIA	血管性水肿和风疹	URTICARIAS	各种荨麻疹	SKIN AND SUBCUTANEOUS TISSUE DISORDERS	皮肤及皮下组织类疾病	URTICARIA		REAC14Q2.txt
HEPATOTOXICITY	HEPATOTOXICITY	肝脏毒性	HEPATIC AND HEPATOBILIARY DISORDERS	肝脏及肝胆类疾病	HEPATOCELLULAR DAMAGE AND HEPATITIS NEC	肝细胞损害和肝炎（不另分类）	HEPATOBILIARY DISORDERS	肝胆系统疾病	HEPATOTOXICITY		REAC14Q2.txt
HYPERPROLACTINAEMIA	HYPERPROLACTINAEMIA	高催乳素血症	HYPOTHALAMUS AND PITUITARY GLAND DISORDERS	下丘脑及垂体腺类疾病	ANTERIOR PITUITARY HYPERFUNCTION	垂体前叶功能亢进	ENDOCRINE DISORDERS	内分泌系统疾病	HYPERPROLACTINAEMIA		REAC14Q2.txt
LIVER FUNCTION TEST ABNORMAL	LIVER FUNCTION TEST ABNORMAL	肝功检查异常	HEPATOBILIARY INVESTIGATIONS	肝胆系统检查	HEPATOBILIARY FUNCTION DIAGNOSTIC PROCEDURES	肝胆功能诊断性操作	INVESTIGATIONS	各类检查	LIVER FUNCTION TEST ABNORMAL		REAC14Q2.txt
INTENTIONAL OVERDOSE	INTENTIONAL OVERDOSE	有意用药过量	OVERDOSES AND UNDERDOSES NEC	用药过量及用药剂量不足（不另分类）	OVERDOSES NEC	用药过量（不另分类）	INJURY, POISONING AND PROCEDURAL COMPLICATIONS	各类损伤、中毒及操作并发症	INTENTIONAL OVERDOSE		REAC14Q2.txt
STUPOR	STUPOR	木僵	NEUROLOGICAL DISORDERS NEC	神经类疾病（不另分类）	DISTURBANCES IN CONSCIOUSNESS NEC	意识障碍（不另分类）	NERVOUS SYSTEM DISORDERS	各类神经系统疾病	STUPOR		REAC14Q2.txt
SUICIDE ATTEMPT	SUICIDE ATTEMPT	实施自杀行为	SUICIDAL AND SELF-INJURIOUS BEHAVIOURS NEC	各种自杀及自我伤害行为（不另分类）	SUICIDAL AND SELF-INJURIOUS BEHAVIOUR	自杀和自我伤害行为	PSYCHIATRIC DISORDERS	精神病类	SUICIDE ATTEMPT		REAC14Q2.txt
IATROGENIC INJURY	IATROGENIC INJURY	医源性损伤	PROCEDURAL RELATED INJURIES AND COMPLICATIONS NEC	操作相关伤害与并发症（不另分类）	NON-SITE SPECIFIC PROCEDURAL COMPLICATIONS	部位不明的操作并发症	INJURY, POISONING AND PROCEDURAL COMPLICATIONS	各类损伤、中毒及操作并发症	IATROGENIC INJURY		REAC14Q3.txt
SOPOR	SOPOR	酣睡	SLEEP DISORDERS AND DISTURBANCES	睡眠异常和混乱	SLEEP DISORDERS NEC	睡眠疾病（不另分类）	PSYCHIATRIC DISORDERS	精神病类	SOPOR		REAC14Q3.txt
HYPERTENSION	HYPERTENSION	高血压	VASCULAR HYPERTENSIVE DISORDERS	血管性高血压疾病	VASCULAR HYPERTENSIVE DISORDERS NEC	高血压类疾病（不另分类）	VASCULAR DISORDERS	血管与淋巴管类疾病	HYPERTENSION		REAC14Q2.txt
POSTERIOR REVERSIBLE ENCEPHALOPATHY SYNDROME	POSTERIOR REVERSIBLE ENCEPHALOPATHY SYNDROME	可逆性后部脑病综合征	ENCEPHALOPATHIES	各类脑病	ENCEPHALOPATHIES NEC	各种脑病（不另分类）	NERVOUS SYSTEM DISORDERS	各类神经系统疾病	POSTERIOR REVERSIBLE ENCEPHALOPATHY SYNDROME		REAC14Q2.txt
DRUG INEFFECTIVE	DRUG INEFFECTIVE	药物无效	THERAPEUTIC AND NONTHERAPEUTIC EFFECTS (EXCL TOXICITY)	治疗性及非治疗性反应类（不包括毒性）	THERAPEUTIC AND NONTHERAPEUTIC RESPONSES	各种治疗和非治疗反应	GENERAL DISORDERS AND ADMINISTRATION SITE CONDITIONS	全身性疾病及给药部位各种反应	DRUG INEFFECTIVE		REAC14Q2.txt
HEPATOTOXICITY	HEPATOTOXICITY	肝脏毒性	HEPATIC AND HEPATOBILIARY DISORDERS	肝脏及肝胆类疾病	HEPATOCELLULAR DAMAGE AND HEPATITIS NEC	肝细胞损害和肝炎（不另分类）	HEPATOBILIARY DISORDERS	肝胆系统疾病	HEPATOTOXICITY		REAC14Q2.txt
PSYCHOTIC DISORDER	PSYCHOTIC DISORDER	精神病性障碍	SCHIZOPHRENIA AND OTHER PSYCHOTIC DISORDERS	精神分裂症和其他精神疾病	PSYCHOTIC DISORDER NEC	精神类疾病（不另分类）	PSYCHIATRIC DISORDERS	精神病类	PSYCHOTIC DISORDER		REAC14Q2.txt
LETHARGY	LETHARGY	困倦	NEUROLOGICAL DISORDERS NEC	神经类疾病（不另分类）	DISTURBANCES IN CONSCIOUSNESS NEC	意识障碍（不另分类）	NERVOUS SYSTEM DISORDERS	各类神经系统疾病	LETHARGY		REAC14Q2.txt
PRODUCT SUBSTITUTION ISSUE	PRODUCT SUBSTITUTION ISSUE	产品替换问题	PRODUCT QUALITY, SUPPLY, DISTRIBUTION, MANUFACTURING AND QUALITY SYSTEM ISSUES	产品质量、供应、经销、生产和质量系统问题	PRODUCT QUALITY ISSUES NEC	产品的各种质量问题（不另分类）	PRODUCT ISSUES	产品问题	PRODUCT SUBSTITUTION ISSUE		REAC14Q2.txt
SOCIAL AVOIDANT BEHAVIOUR	SOCIAL AVOIDANT BEHAVIOUR	社交回避行为	PERSONALITY DISORDERS AND DISTURBANCES IN BEHAVIOUR	人性格异常及行为混乱	BEHAVIOUR AND SOCIALISATION DISTURBANCES	行为和社会关系障碍	PSYCHIATRIC DISORDERS	精神病类	SOCIAL AVOIDANT BEHAVIOUR		REAC14Q2.txt
ALCOHOL INTERACTION	ALCOHOL INTERACTION	酒精相互作用	THERAPEUTIC AND NONTHERAPEUTIC EFFECTS (EXCL TOXICITY)	治疗性及非治疗性反应类（不包括毒性）	INTERACTIONS	各种相互作用	GENERAL DISORDERS AND ADMINISTRATION SITE CONDITIONS	全身性疾病及给药部位各种反应	ALCOHOL INTERACTION		REAC14Q2.txt
COMPLETED SUICIDE	COMPLETED SUICIDE	自杀既遂	SUICIDAL AND SELF-INJURIOUS BEHAVIOURS NEC	各种自杀及自我伤害行为（不另分类）	SUICIDAL AND SELF-INJURIOUS BEHAVIOUR	自杀和自我伤害行为	PSYCHIATRIC DISORDERS	精神病类	COMPLETED SUICIDE		REAC14Q2.txt
CONJUNCTIVAL HAEMORRHAGE	CONJUNCTIVAL HAEMORRHAGE	结膜出血	OCULAR HAEMORRHAGES AND VASCULAR DISORDERS NEC	眼出血及血管疾病（不另分类）	CONJUNCTIVAL AND CORNEAL BLEEDING AND VASCULAR DISORDERS	结膜和角膜出血和血管疾病	EYE DISORDERS	眼器官疾病	CONJUNCTIVAL HAEMORRHAGE		REAC14Q2.txt
SEMEN VISCOSITY DECREASED	SEMEN VISCOSITY DECREASED	精液粘稠度降低	REPRODUCTIVE ORGAN AND BREAST INVESTIGATIONS (EXCL HORMONE ANALYSES)	生殖器官及乳腺类检查（不包括激素分析）	FERTILITY ANALYSES AND OTHER REPRODUCTIVE FUNCTION PROCEDURES	生育力分析和其他生殖功能相关操作	INVESTIGATIONS	各类检查	SEMEN VISCOSITY DECREASED		REAC14Q2.txt
SUDDEN DEATH	SUDDEN DEATH	猝死	FATAL OUTCOMES	致命后果	DEATH AND SUDDEN DEATH	死亡和猝死	GENERAL DISORDERS AND ADMINISTRATION SITE CONDITIONS	全身性疾病及给药部位各种反应	SUDDEN DEATH		REAC14Q2.txt
TOXICITY TO VARIOUS AGENTS	TOXICITY TO VARIOUS AGENTS	各种制剂毒性	EXPOSURES, CHEMICAL INJURIES AND POISONING	暴露、化学伤和中毒	POISONING AND TOXICITY	中毒与毒性	INJURY, POISONING AND PROCEDURAL COMPLICATIONS	各类损伤、中毒及操作并发症	TOXICITY TO VARIOUS AGENTS		REAC14Q2.txt
VISCERAL CONGESTION	VISCERAL CONGESTION	内脏充血	VASCULAR DISORDERS NEC	血管疾病（不另分类）	NON-SITE SPECIFIC VASCULAR DISORDERS NEC	部位不确定的血管疾病（不另分类）	VASCULAR DISORDERS	血管与淋巴管类疾病	VISCERAL CONGESTION		REAC14Q2.txt
BRAIN OEDEMA	BRAIN OEDEMA	脑水肿	INCREASED INTRACRANIAL PRESSURE AND HYDROCEPHALUS	颅内压升高及脑积水	INCREASED INTRACRANIAL PRESSURE DISORDERS	各种颅内压升高	NERVOUS SYSTEM DISORDERS	各类神经系统疾病	BRAIN OEDEMA		REAC14Q2.txt
HYPERTENSION	HYPERTENSION	高血压	VASCULAR HYPERTENSIVE DISORDERS	血管性高血压疾病	VASCULAR HYPERTENSIVE DISORDERS NEC	高血压类疾病（不另分类）	VASCULAR DISORDERS	血管与淋巴管类疾病	HYPERTENSION		REAC14Q2.txt
SOPOR	SOPOR	酣睡	SLEEP DISORDERS AND DISTURBANCES	睡眠异常和混乱	SLEEP DISORDERS NEC	睡眠疾病（不另分类）	PSYCHIATRIC DISORDERS	精神病类	SOPOR		REAC14Q3.txt
AKATHISIA	AKATHISIA	静坐不能	MOVEMENT DISORDERS (INCL PARKINSONISM)	运动障碍类（包括帕金森病）	DYSKINESIAS AND MOVEMENT DISORDERS NEC	运动障碍和运动失调（不另分类）	NERVOUS SYSTEM DISORDERS	各类神经系统疾病	AKATHISIA		REAC14Q2.txt
DIABETES MELLITUS	DIABETES MELLITUS	糖尿病	GLUCOSE METABOLISM DISORDERS (INCL DIABETES MELLITUS)	葡萄糖代谢疾病（包括糖尿病）	DIABETES MELLITUS (INCL SUBTYPES)	各种糖尿病（包括亚型）	METABOLISM AND NUTRITION DISORDERS	代谢及营养类疾病	DIABETES MELLITUS		REAC14Q2.txt
HYPERPROLACTINAEMIA	HYPERPROLACTINAEMIA	高催乳素血症	HYPOTHALAMUS AND PITUITARY GLAND DISORDERS	下丘脑及垂体腺类疾病	ANTERIOR PITUITARY HYPERFUNCTION	垂体前叶功能亢进	ENDOCRINE DISORDERS	内分泌系统疾病	HYPERPROLACTINAEMIA		REAC14Q2.txt
SALIVARY HYPERSECRETION	SALIVARY HYPERSECRETION	唾液分泌过多	SALIVARY GLAND CONDITIONS	唾液腺疾病类	ORAL DRYNESS AND SALIVA ALTERED	口腔干燥和唾液改变	GASTROINTESTINAL DISORDERS	胃肠系统疾病	SALIVARY HYPERSECRETION		REAC14Q2.txt
SCHIZOPHRENIA	SCHIZOPHRENIA	精神分裂症	SCHIZOPHRENIA AND OTHER PSYCHOTIC DISORDERS	精神分裂症和其他精神疾病	SCHIZOPHRENIA NEC	各种精神分裂障碍（不另分类）	PSYCHIATRIC DISORDERS	精神病类	SCHIZOPHRENIA		REAC14Q2.txt
SEDATION	SEDATION	镇静	NEUROLOGICAL DISORDERS NEC	神经类疾病（不另分类）	DISTURBANCES IN CONSCIOUSNESS NEC	意识障碍（不另分类）	NERVOUS SYSTEM DISORDERS	各类神经系统疾病	SEDATION		REAC14Q2.txt
WEIGHT INCREASED	WEIGHT INCREASED	体重增加	PHYSICAL EXAMINATION AND ORGAN SYSTEM STATUS TOPICS	体检和器官系统状态主题	PHYSICAL EXAMINATION PROCEDURES AND ORGAN SYSTEM STATUS	体检步骤和器官系统状态	INVESTIGATIONS	各类检查	WEIGHT INCREASED		REAC14Q2.txt
DEATH	DEATH	死亡	FATAL OUTCOMES	致命后果	DEATH AND SUDDEN DEATH	死亡和猝死	GENERAL DISORDERS AND ADMINISTRATION SITE CONDITIONS	全身性疾病及给药部位各种反应	DEATH		REAC14Q2.txt
INAPPROPRIATE ANTIDIURETIC HORMONE SECRETION	INAPPROPRIATE ANTIDIURETIC HORMONE SECRETION	抗利尿激素分泌失调	HYPOTHALAMUS AND PITUITARY GLAND DISORDERS	下丘脑及垂体腺类疾病	POSTERIOR PITUITARY DISORDERS	垂体后叶疾病	ENDOCRINE DISORDERS	内分泌系统疾病	INAPPROPRIATE ANTIDIURETIC HORMONE SECRETION		REAC14Q2.txt
POLYDIPSIA PSYCHOGENIC	POLYDIPSIA PSYCHOGENIC	精神性烦渴	SOMATIC SYMPTOM AND RELATED DISORDERS	躯体症状及相关障碍	SOMATIC SYMPTOM DISORDERS	各种躯体症状障碍	PSYCHIATRIC DISORDERS	精神病类	POLYDIPSIA PSYCHOGENIC		REAC14Q2.txt
DYSPHORIA	DYSPHORIA	烦躁不安	MOOD DISORDERS AND DISTURBANCES NEC	心境障碍和混乱（不另分类）	EMOTIONAL AND MOOD DISTURBANCES NEC	情感和情绪障碍（不另分类）	PSYCHIATRIC DISORDERS	精神病类	DYSPHORIA		REAC14Q2.txt
INTENTIONAL OVERDOSE	INTENTIONAL OVERDOSE	有意用药过量	OVERDOSES AND UNDERDOSES NEC	用药过量及用药剂量不足（不另分类）	OVERDOSES NEC	用药过量（不另分类）	INJURY, POISONING AND PROCEDURAL COMPLICATIONS	各类损伤、中毒及操作并发症	INTENTIONAL OVERDOSE		REAC14Q2.txt
SPEECH DISORDER	SPEECH DISORDER	言语障碍	NEUROLOGICAL DISORDERS NEC	神经类疾病（不另分类）	SPEECH AND LANGUAGE ABNORMALITIES	说话和语言异常	NERVOUS SYSTEM DISORDERS	各类神经系统疾病	SPEECH DISORDER		REAC14Q2.txt
HYPERTENSION	HYPERTENSION	高血压	VASCULAR HYPERTENSIVE DISORDERS	血管性高血压疾病	VASCULAR HYPERTENSIVE DISORDERS NEC	高血压类疾病（不另分类）	VASCULAR DISORDERS	血管与淋巴管类疾病	HYPERTENSION		REAC16Q3.txt
POSTERIOR REVERSIBLE ENCEPHALOPATHY SYNDROME	POSTERIOR REVERSIBLE ENCEPHALOPATHY SYNDROME	可逆性后部脑病综合征	ENCEPHALOPATHIES	各类脑病	ENCEPHALOPATHIES NEC	各种脑病（不另分类）	NERVOUS SYSTEM DISORDERS	各类神经系统疾病	POSTERIOR REVERSIBLE ENCEPHALOPATHY SYNDROME		REAC16Q3.txt
HOSPITALISATION	HOSPITALISATION	住院治疗	THERAPEUTIC PROCEDURES AND SUPPORTIVE CARE NEC	治疗类操作和支持性护理（不另分类）	THERAPEUTIC PROCEDURES NEC	治疗类操作（不另分类）	SURGICAL AND MEDICAL PROCEDURES	各种手术及医疗操作	HOSPITALISATION		REAC14Q2.txt
ASTHENIA	ASTHENIA	虚弱	GENERAL SYSTEM DISORDERS NEC	全身系统疾病（不另分类）	ASTHENIC CONDITIONS	虚弱状态	GENERAL DISORDERS AND ADMINISTRATION SITE CONDITIONS	全身性疾病及给药部位各种反应	ASTHENIA		REAC14Q2.txt
DECREASED APPETITE	DECREASED APPETITE	食欲减退	APPETITE AND GENERAL NUTRITIONAL DISORDERS	食欲及一般性营养障碍	APPETITE DISORDERS	各种食欲障碍	METABOLISM AND NUTRITION DISORDERS	代谢及营养类疾病	DECREASED APPETITE		REAC14Q2.txt
HYPERTENSION	HYPERTENSION	高血压	VASCULAR HYPERTENSIVE DISORDERS	血管性高血压疾病	VASCULAR HYPERTENSIVE DISORDERS NEC	高血压类疾病（不另分类）	VASCULAR DISORDERS	血管与淋巴管类疾病	HYPERTENSION		REAC14Q2.txt
INSOMNIA	INSOMNIA	失眠	SLEEP DISORDERS AND DISTURBANCES	睡眠异常和混乱	DISTURBANCES IN INITIATING AND MAINTAINING SLEEP	入睡和睡眠障碍	PSYCHIATRIC DISORDERS	精神病类	INSOMNIA		REAC14Q2.txt
POSTERIOR REVERSIBLE ENCEPHALOPATHY SYNDROME	POSTERIOR REVERSIBLE ENCEPHALOPATHY SYNDROME	可逆性后部脑病综合征	ENCEPHALOPATHIES	各类脑病	ENCEPHALOPATHIES NEC	各种脑病（不另分类）	NERVOUS SYSTEM DISORDERS	各类神经系统疾病	POSTERIOR REVERSIBLE ENCEPHALOPATHY SYNDROME		REAC14Q2.txt
URTICARIA	URTICARIA	荨麻疹	ANGIOEDEMA AND URTICARIA	血管性水肿和风疹	URTICARIAS	各种荨麻疹	SKIN AND SUBCUTANEOUS TISSUE DISORDERS	皮肤及皮下组织类疾病	URTICARIA		REAC14Q2.txt
SCHIZOPHRENIA	SCHIZOPHRENIA	精神分裂症	SCHIZOPHRENIA AND OTHER PSYCHOTIC DISORDERS	精神分裂症和其他精神疾病	SCHIZOPHRENIA NEC	各种精神分裂障碍（不另分类）	PSYCHIATRIC DISORDERS	精神病类	SCHIZOPHRENIA		REAC14Q2.txt
TREATMENT NONCOMPLIANCE	TREATMENT NONCOMPLIANCE	治疗不服从	THERAPEUTIC AND NONTHERAPEUTIC EFFECTS (EXCL TOXICITY)	治疗性及非治疗性反应类（不包括毒性）	THERAPEUTIC AND NONTHERAPEUTIC RESPONSES	各种治疗和非治疗反应	GENERAL DISORDERS AND ADMINISTRATION SITE CONDITIONS	全身性疾病及给药部位各种反应	TREATMENT NONCOMPLIANCE		REAC14Q2.txt
MARASMUS	MARASMUS	消瘦	APPETITE AND GENERAL NUTRITIONAL DISORDERS	食欲及一般性营养障碍	GENERAL NUTRITIONAL DISORDERS NEC	一般性营养障碍（不另分类）	METABOLISM AND NUTRITION DISORDERS	代谢及营养类疾病	MARASMUS		REAC14Q2.txt
OFF LABEL USE	OFF LABEL USE	超说明书使用	OFF LABEL USES AND INTENTIONAL PRODUCT MISUSES/USE ISSUES	超说明书使用及故意导致的产品误用/使用类问题	OFF LABEL USES	各种超说明书使用	INJURY, POISONING AND PROCEDURAL COMPLICATIONS	各类损伤、中毒及操作并发症	OFF LABEL USE		REAC14Q2.txt
PNEUMONIA ASPIRATION	PNEUMONIA ASPIRATION	感染性吸入性肺炎	INFECTIONS - PATHOGEN UNSPECIFIED	感染 - 未指明病原	LOWER RESPIRATORY TRACT AND LUNG INFECTIONS	下呼吸道和肺部感染	INFECTIONS AND INFESTATIONS	感染及侵染类疾病	PNEUMONIA ASPIRATION		REAC14Q2.txt
SOMNOLENCE	SOMNOLENCE	嗜睡	NEUROLOGICAL DISORDERS NEC	神经类疾病（不另分类）	DISTURBANCES IN CONSCIOUSNESS NEC	意识障碍（不另分类）	NERVOUS SYSTEM DISORDERS	各类神经系统疾病	SOMNOLENCE		REAC14Q2.txt
URTICARIA	URTICARIA	荨麻疹	ANGIOEDEMA AND URTICARIA	血管性水肿和风疹	URTICARIAS	各种荨麻疹	SKIN AND SUBCUTANEOUS TISSUE DISORDERS	皮肤及皮下组织类疾病	URTICARIA		REAC14Q2.txt
HYPERTENSION	HYPERTENSION	高血压	VASCULAR HYPERTENSIVE DISORDERS	血管性高血压疾病	VASCULAR HYPERTENSIVE DISORDERS NEC	高血压类疾病（不另分类）	VASCULAR DISORDERS	血管与淋巴管类疾病	HYPERTENSION		REAC14Q2.txt
POSTERIOR REVERSIBLE ENCEPHALOPATHY SYNDROME	POSTERIOR REVERSIBLE ENCEPHALOPATHY SYNDROME	可逆性后部脑病综合征	ENCEPHALOPATHIES	各类脑病	ENCEPHALOPATHIES NEC	各种脑病（不另分类）	NERVOUS SYSTEM DISORDERS	各类神经系统疾病	POSTERIOR REVERSIBLE ENCEPHALOPATHY SYNDROME		REAC14Q2.txt
ELECTROCARDIOGRAM QT PROLONGED	ELECTROCARDIOGRAM QT PROLONGED	心电图 QT 间期延长	CARDIAC AND VASCULAR INVESTIGATIONS (EXCL ENZYME TESTS)	心血管检查（不包括酶检测）	ECG INVESTIGATIONS	各种心电图检查	INVESTIGATIONS	各类检查	ELECTROCARDIOGRAM QT PROLONGED		REAC14Q2.txt
SOMNOLENCE	SOMNOLENCE	嗜睡	NEUROLOGICAL DISORDERS NEC	神经类疾病（不另分类）	DISTURBANCES IN CONSCIOUSNESS NEC	意识障碍（不另分类）	NERVOUS SYSTEM DISORDERS	各类神经系统疾病	SOMNOLENCE		REAC14Q2.txt
SUICIDE ATTEMPT	SUICIDE ATTEMPT	实施自杀行为	SUICIDAL AND SELF-INJURIOUS BEHAVIOURS NEC	各种自杀及自我伤害行为（不另分类）	SUICIDAL AND SELF-INJURIOUS BEHAVIOUR	自杀和自我伤害行为	PSYCHIATRIC DISORDERS	精神病类	SUICIDE ATTEMPT		REAC14Q2.txt
SYSTOLIC HYPERTENSION	SYSTOLIC HYPERTENSION	收缩期高血压	VASCULAR HYPERTENSIVE DISORDERS	血管性高血压疾病	VASCULAR HYPERTENSIVE DISORDERS NEC	高血压类疾病（不另分类）	VASCULAR DISORDERS	血管与淋巴管类疾病	SYSTOLIC HYPERTENSION		REAC14Q2.txt
TACHYCARDIA	TACHYCARDIA	心动过速	CARDIAC ARRHYTHMIAS	心律失常类疾病	RATE AND RHYTHM DISORDERS NEC	心率和节律异常（不另分类）	CARDIAC DISORDERS	心脏器官疾病	TACHYCARDIA		REAC14Q2.txt
VOMITING	VOMITING	呕吐	GASTROINTESTINAL SIGNS AND SYMPTOMS	胃肠道系统症状和体征	NAUSEA AND VOMITING SYMPTOMS	恶心和呕吐症状	GASTROINTESTINAL DISORDERS	胃肠系统疾病	VOMITING		REAC14Q2.txt
ACCIDENTAL EXPOSURE TO PRODUCT	ACCIDENTAL EXPOSURE TO PRODUCT	意外暴露于产品	MEDICATION ERRORS AND OTHER PRODUCT USE ERRORS AND ISSUES	用药错误及其他产品使用错误和问题	ACCIDENTAL EXPOSURES TO PRODUCT	产品类意外暴露	INJURY, POISONING AND PROCEDURAL COMPLICATIONS	各类损伤、中毒及操作并发症	ACCIDENTAL EXPOSURE TO PRODUCT		REAC14Q2.txt
ANXIETY	ANXIETY	焦虑	ANXIETY DISORDERS AND SYMPTOMS	焦虑症及症状	ANXIETY SYMPTOMS	焦虑症状	PSYCHIATRIC DISORDERS	精神病类	ANXIETY		REAC14Q2.txt
LETHARGY	LETHARGY	困倦	NEUROLOGICAL DISORDERS NEC	神经类疾病（不另分类）	DISTURBANCES IN CONSCIOUSNESS NEC	意识障碍（不另分类）	NERVOUS SYSTEM DISORDERS	各类神经系统疾病	LETHARGY		REAC14Q2.txt
PANIC ATTACK	PANIC ATTACK	惊恐发作	ANXIETY DISORDERS AND SYMPTOMS	焦虑症及症状	PANIC ATTACKS AND DISORDERS	惊恐发作和惊恐障碍	PSYCHIATRIC DISORDERS	精神病类	PANIC ATTACK		REAC14Q2.txt
SUICIDAL IDEATION	SUICIDAL IDEATION	自杀想法	SUICIDAL AND SELF-INJURIOUS BEHAVIOURS NEC	各种自杀及自我伤害行为（不另分类）	SUICIDAL AND SELF-INJURIOUS BEHAVIOUR	自杀和自我伤害行为	PSYCHIATRIC DISORDERS	精神病类	SUICIDAL IDEATION		REAC14Q2.txt
ABORTION SPONTANEOUS	ABORTION SPONTANEOUS	自发流产	ABORTIONS AND STILLBIRTH	流产及死产	ABORTIONS SPONTANEOUS	各种自然流产	PREGNANCY, PUERPERIUM AND PERINATAL CONDITIONS	妊娠期、产褥期及围产期状况	ABORTION SPONTANEOUS		REAC14Q2.txt
EXPOSURE DURING PREGNANCY	EXPOSURE DURING PREGNANCY	妊娠过程中暴露	EXPOSURES, CHEMICAL INJURIES AND POISONING	暴露、化学伤和中毒	EXPOSURES ASSOCIATED WITH PREGNANCY, DELIVERY AND LACTATION	与妊娠、分娩和泌乳有关的暴露	INJURY, POISONING AND PROCEDURAL COMPLICATIONS	各类损伤、中毒及操作并发症	EXPOSURE DURING PREGNANCY		REAC14Q2.txt
PREMATURE BABY	PREMATURE BABY	早产儿	NEONATAL AND PERINATAL CONDITIONS	新生儿及围产期状况	GESTATIONAL AGE AND WEIGHT CONDITIONS	胎龄和体重状况	PREGNANCY, PUERPERIUM AND PERINATAL CONDITIONS	妊娠期、产褥期及围产期状况	PREMATURE BABY		REAC14Q2.txt
STILLBIRTH	STILLBIRTH	死产	ABORTIONS AND STILLBIRTH	流产及死产	STILLBIRTH AND FOETAL DEATH	死产和胎儿死亡	PREGNANCY, PUERPERIUM AND PERINATAL CONDITIONS	妊娠期、产褥期及围产期状况	STILLBIRTH		REAC14Q2.txt
CONGENITAL ANOMALY	CONGENITAL ANOMALY	先天性异常	CONGENITAL AND HEREDITARY DISORDERS NEC	先天性及遗传性疾病（不另分类）	CONGENITAL DISORDERS NEC	各种先天性疾病（不另分类）	CONGENITAL, FAMILIAL AND GENETIC DISORDERS	各种先天性家族性遗传性疾病	CONGENITAL ANOMALY		REAC14Q2.txt
FOETAL EXPOSURE DURING PREGNANCY	FOETAL EXPOSURE DURING PREGNANCY	妊娠过程中胎儿暴露	EXPOSURES, CHEMICAL INJURIES AND POISONING	暴露、化学伤和中毒	EXPOSURES ASSOCIATED WITH PREGNANCY, DELIVERY AND LACTATION	与妊娠、分娩和泌乳有关的暴露	INJURY, POISONING AND PROCEDURAL COMPLICATIONS	各类损伤、中毒及操作并发症	FOETAL EXPOSURE DURING PREGNANCY		REAC14Q2.txt
PNEUMONIA ASPIRATION	PNEUMONIA ASPIRATION	感染性吸入性肺炎	INFECTIONS - PATHOGEN UNSPECIFIED	感染 - 未指明病原	LOWER RESPIRATORY TRACT AND LUNG INFECTIONS	下呼吸道和肺部感染	INFECTIONS AND INFESTATIONS	感染及侵染类疾病	PNEUMONIA ASPIRATION		REAC14Q2.txt
HYPERTENSION	HYPERTENSION	高血压	VASCULAR HYPERTENSIVE DISORDERS	血管性高血压疾病	VASCULAR HYPERTENSIVE DISORDERS NEC	高血压类疾病（不另分类）	VASCULAR DISORDERS	血管与淋巴管类疾病	HYPERTENSION		REAC14Q2.txt
POSTERIOR REVERSIBLE ENCEPHALOPATHY SYNDROME	POSTERIOR REVERSIBLE ENCEPHALOPATHY SYNDROME	可逆性后部脑病综合征	ENCEPHALOPATHIES	各类脑病	ENCEPHALOPATHIES NEC	各种脑病（不另分类）	NERVOUS SYSTEM DISORDERS	各类神经系统疾病	POSTERIOR REVERSIBLE ENCEPHALOPATHY SYNDROME		REAC14Q2.txt
DEATH	DEATH	死亡	FATAL OUTCOMES	致命后果	DEATH AND SUDDEN DEATH	死亡和猝死	GENERAL DISORDERS AND ADMINISTRATION SITE CONDITIONS	全身性疾病及给药部位各种反应	DEATH		REAC14Q3.txt
HALLUCINATION, AUDITORY	HALLUCINATION, AUDITORY	幻觉，听觉	DISTURBANCES IN THINKING AND PERCEPTION	思维及感知紊乱	HALLUCINATIONS (EXCL SLEEP-RELATED)	各种幻觉（睡眠相关性除外）	PSYCHIATRIC DISORDERS	精神病类	HALLUCINATION, AUDITORY		REAC14Q3.txt
INSOMNIA	INSOMNIA	失眠	SLEEP DISORDERS AND DISTURBANCES	睡眠异常和混乱	DISTURBANCES IN INITIATING AND MAINTAINING SLEEP	入睡和睡眠障碍	PSYCHIATRIC DISORDERS	精神病类	INSOMNIA		REAC14Q3.txt
SOMNOLENCE	SOMNOLENCE	嗜睡	NEUROLOGICAL DISORDERS NEC	神经类疾病（不另分类）	DISTURBANCES IN CONSCIOUSNESS NEC	意识障碍（不另分类）	NERVOUS SYSTEM DISORDERS	各类神经系统疾病	SOMNOLENCE		REAC14Q3.txt
SUICIDE ATTEMPT	SUICIDE ATTEMPT	实施自杀行为	SUICIDAL AND SELF-INJURIOUS BEHAVIOURS NEC	各种自杀及自我伤害行为（不另分类）	SUICIDAL AND SELF-INJURIOUS BEHAVIOUR	自杀和自我伤害行为	PSYCHIATRIC DISORDERS	精神病类	SUICIDE ATTEMPT		REAC14Q3.txt
TACHYCARDIA	TACHYCARDIA	心动过速	CARDIAC ARRHYTHMIAS	心律失常类疾病	RATE AND RHYTHM DISORDERS NEC	心率和节律异常（不另分类）	CARDIAC DISORDERS	心脏器官疾病	TACHYCARDIA		REAC14Q3.txt
AGITATION	AGITATION	激越	ANXIETY DISORDERS AND SYMPTOMS	焦虑症及症状	ANXIETY SYMPTOMS	焦虑症状	PSYCHIATRIC DISORDERS	精神病类	AGITATION		REAC20Q3.txt
AMNESIA	AMNESIA	失忆症	MENTAL IMPAIRMENT DISORDERS	精神损害类疾病	MEMORY LOSS (EXCL DEMENTIA)	记忆力丧失（不包括痴呆）	NERVOUS SYSTEM DISORDERS	各类神经系统疾病	AMNESIA		REAC20Q3.txt
INAPPROPRIATE SCHEDULE OF PRODUCT ADMINISTRATION	INAPPROPRIATE SCHEDULE OF PRODUCT ADMINISTRATION	产品给用时间表不当	MEDICATION ERRORS AND OTHER PRODUCT USE ERRORS AND ISSUES	用药错误及其他产品使用错误和问题	PRODUCT ADMINISTRATION ERRORS AND ISSUES	各种产品给用错误和问题	INJURY, POISONING AND PROCEDURAL COMPLICATIONS	各类损伤、中毒及操作并发症	INAPPROPRIATE SCHEDULE OF PRODUCT ADMINISTRATION		REAC20Q3.txt
PRESCRIBED OVERDOSE	PRESCRIBED OVERDOSE	处方用药过量	OVERDOSES AND UNDERDOSES NEC	用药过量及用药剂量不足（不另分类）	OVERDOSES NEC	用药过量（不另分类）	INJURY, POISONING AND PROCEDURAL COMPLICATIONS	各类损伤、中毒及操作并发症	PRESCRIBED OVERDOSE		REAC20Q3.txt
RHABDOMYOLYSIS	RHABDOMYOLYSIS	横纹肌溶解	MUSCLE DISORDERS	肌肉类疾病	MYOPATHIES	各种肌病	MUSCULOSKELETAL AND CONNECTIVE TISSUE DISORDERS	各种肌肉骨骼及结缔组织疾病	RHABDOMYOLYSIS		REAC20Q3.txt
SPEECH DISORDER	SPEECH DISORDER	言语障碍	NEUROLOGICAL DISORDERS NEC	神经类疾病（不另分类）	SPEECH AND LANGUAGE ABNORMALITIES	说话和语言异常	NERVOUS SYSTEM DISORDERS	各类神经系统疾病	SPEECH DISORDER		REAC20Q3.txt
STATUS EPILEPTICUS	STATUS EPILEPTICUS	癫痫持续状态	SEIZURES (INCL SUBTYPES)	癫痫发作（包括各种亚型）	SEIZURES AND SEIZURE DISORDERS NEC	癫痫和癫痫类疾病 （不另分类）	NERVOUS SYSTEM DISORDERS	各类神经系统疾病	STATUS EPILEPTICUS		REAC20Q3.txt
AGGRESSION	AGGRESSION	攻击	PERSONALITY DISORDERS AND DISTURBANCES IN BEHAVIOUR	人性格异常及行为混乱	BEHAVIOUR AND SOCIALISATION DISTURBANCES	行为和社会关系障碍	PSYCHIATRIC DISORDERS	精神病类	AGGRESSION		REAC14Q2.txt
DRUG INTERACTION	DRUG INTERACTION	药物相互作用	THERAPEUTIC AND NONTHERAPEUTIC EFFECTS (EXCL TOXICITY)	治疗性及非治疗性反应类（不包括毒性）	INTERACTIONS	各种相互作用	GENERAL DISORDERS AND ADMINISTRATION SITE CONDITIONS	全身性疾病及给药部位各种反应	DRUG INTERACTION		REAC14Q2.txt
DRUG LEVEL INCREASED	DRUG LEVEL INCREASED	药物水平升高	TOXICOLOGY AND THERAPEUTIC DRUG MONITORING	毒理学及治疗药物监测	THERAPEUTIC DRUG MONITORING ANALYSES	各种治疗药物监测分析	INVESTIGATIONS	各类检查	DRUG LEVEL INCREASED		REAC14Q2.txt
DYSARTHRIA	DYSARTHRIA	构音不良	NEUROLOGICAL DISORDERS NEC	神经类疾病（不另分类）	SPEECH AND LANGUAGE ABNORMALITIES	说话和语言异常	NERVOUS SYSTEM DISORDERS	各类神经系统疾病	DYSARTHRIA		REAC14Q2.txt
DYSTONIA	DYSTONIA	肌张力障碍	MOVEMENT DISORDERS (INCL PARKINSONISM)	运动障碍类（包括帕金森病）	DYSTONIAS	各种肌张力障碍	NERVOUS SYSTEM DISORDERS	各类神经系统疾病	DYSTONIA		REAC14Q2.txt
FEELING ABNORMAL	FEELING ABNORMAL	感受异常	GENERAL SYSTEM DISORDERS NEC	全身系统疾病（不另分类）	FEELINGS AND SENSATIONS NEC	各种感受与感觉（不另分类）	GENERAL DISORDERS AND ADMINISTRATION SITE CONDITIONS	全身性疾病及给药部位各种反应	FEELING ABNORMAL		REAC14Q2.txt
TONGUE MOVEMENT DISTURBANCE	TONGUE MOVEMENT DISTURBANCE	舌运动障碍	TONGUE CONDITIONS	舌疾病	TONGUE SIGNS AND SYMPTOMS	舌部症状和体征	GASTROINTESTINAL DISORDERS	胃肠系统疾病	TONGUE MOVEMENT DISTURBANCE		REAC14Q2.txt
BRAIN OEDEMA	BRAIN OEDEMA	脑水肿	INCREASED INTRACRANIAL PRESSURE AND HYDROCEPHALUS	颅内压升高及脑积水	INCREASED INTRACRANIAL PRESSURE DISORDERS	各种颅内压升高	NERVOUS SYSTEM DISORDERS	各类神经系统疾病	BRAIN OEDEMA		REAC14Q2.txt
COMA	COMA	昏迷	NEUROLOGICAL DISORDERS NEC	神经类疾病（不另分类）	COMA STATES	昏迷状态	NERVOUS SYSTEM DISORDERS	各类神经系统疾病	COMA		REAC14Q2.txt
EPILEPSY	EPILEPSY	癫痫	SEIZURES (INCL SUBTYPES)	癫痫发作（包括各种亚型）	SEIZURES AND SEIZURE DISORDERS NEC	癫痫和癫痫类疾病 （不另分类）	NERVOUS SYSTEM DISORDERS	各类神经系统疾病	EPILEPSY		REAC14Q2.txt
HYPONATRAEMIA	HYPONATRAEMIA	低钠血症	ELECTROLYTE AND FLUID BALANCE CONDITIONS	电解质及液体平衡状况	SODIUM IMBALANCE	钠平衡失调	METABOLISM AND NUTRITION DISORDERS	代谢及营养类疾病	HYPONATRAEMIA		REAC14Q2.txt
POLYDIPSIA	POLYDIPSIA	烦渴	ELECTROLYTE AND FLUID BALANCE CONDITIONS	电解质及液体平衡状况	FLUID INTAKE INCREASED	液体摄入增加	METABOLISM AND NUTRITION DISORDERS	代谢及营养类疾病	POLYDIPSIA		REAC14Q2.txt
SYNCOPE	SYNCOPE	晕厥	NEUROLOGICAL DISORDERS NEC	神经类疾病（不另分类）	DISTURBANCES IN CONSCIOUSNESS NEC	意识障碍（不另分类）	NERVOUS SYSTEM DISORDERS	各类神经系统疾病	SYNCOPE		REAC14Q2.txt
URINE OSMOLARITY INCREASED	URINE OSMOLARITY INCREASED	尿渗透压升高	WATER, ELECTROLYTE AND MINERAL INVESTIGATIONS	水、电解质及矿物质的各种检查	WATER AND ELECTROLYTE ANALYSES NEC	水和电解质的各项分析（不另分类）	INVESTIGATIONS	各类检查	URINE OSMOLARITY INCREASED		REAC14Q2.txt
ADRENAL INSUFFICIENCY	ADRENAL INSUFFICIENCY	肾上腺功能不全	ADRENAL GLAND DISORDERS	肾上腺类疾病	ADRENAL CORTICAL HYPOFUNCTIONS	各种肾上腺皮质机能减退	ENDOCRINE DISORDERS	内分泌系统疾病	ADRENAL INSUFFICIENCY		REAC14Q2.txt
AGITATION	AGITATION	激越	ANXIETY DISORDERS AND SYMPTOMS	焦虑症及症状	ANXIETY SYMPTOMS	焦虑症状	PSYCHIATRIC DISORDERS	精神病类	AGITATION		REAC14Q2.txt
CEREBROVASCULAR ACCIDENT	CEREBROVASCULAR ACCIDENT	脑血管意外	CENTRAL NERVOUS SYSTEM VASCULAR DISORDERS	中枢神经系统血管疾病	CENTRAL NERVOUS SYSTEM HAEMORRHAGES AND CEREBROVASCULAR ACCIDENTS	中枢神经系统出血和脑血管意外	NERVOUS SYSTEM DISORDERS	各类神经系统疾病	CEREBROVASCULAR ACCIDENT		REAC14Q2.txt
COMA	COMA	昏迷	NEUROLOGICAL DISORDERS NEC	神经类疾病（不另分类）	COMA STATES	昏迷状态	NERVOUS SYSTEM DISORDERS	各类神经系统疾病	COMA		REAC14Q2.txt
DEHYDRATION	DEHYDRATION	脱水	ELECTROLYTE AND FLUID BALANCE CONDITIONS	电解质及液体平衡状况	TOTAL FLUID VOLUME DECREASED	总液体体积减少	METABOLISM AND NUTRITION DISORDERS	代谢及营养类疾病	DEHYDRATION		REAC14Q2.txt
DERMATITIS EXFOLIATIVE	DERMATITIS EXFOLIATIVE	剥脱性皮炎	EPIDERMAL AND DERMAL CONDITIONS	表皮及真皮状况	EXFOLIATIVE CONDITIONS	表皮脱落状况	SKIN AND SUBCUTANEOUS TISSUE DISORDERS	皮肤及皮下组织类疾病	DERMATITIS EXFOLIATIVE		REAC14Q2.txt
DIABETES MELLITUS	DIABETES MELLITUS	糖尿病	GLUCOSE METABOLISM DISORDERS (INCL DIABETES MELLITUS)	葡萄糖代谢疾病（包括糖尿病）	DIABETES MELLITUS (INCL SUBTYPES)	各种糖尿病（包括亚型）	METABOLISM AND NUTRITION DISORDERS	代谢及营养类疾病	DIABETES MELLITUS		REAC14Q2.txt
DYSARTHRIA	DYSARTHRIA	构音不良	NEUROLOGICAL DISORDERS NEC	神经类疾病（不另分类）	SPEECH AND LANGUAGE ABNORMALITIES	说话和语言异常	NERVOUS SYSTEM DISORDERS	各类神经系统疾病	DYSARTHRIA		REAC14Q2.txt
EXTRAPYRAMIDAL DISORDER	EXTRAPYRAMIDAL DISORDER	锥体外系疾病	MOVEMENT DISORDERS (INCL PARKINSONISM)	运动障碍类（包括帕金森病）	DYSKINESIAS AND MOVEMENT DISORDERS NEC	运动障碍和运动失调（不另分类）	NERVOUS SYSTEM DISORDERS	各类神经系统疾病	EXTRAPYRAMIDAL DISORDER		REAC14Q2.txt
HYPOGLYCAEMIA	HYPOGLYCAEMIA	低血糖	GLUCOSE METABOLISM DISORDERS (INCL DIABETES MELLITUS)	葡萄糖代谢疾病（包括糖尿病）	HYPOGLYCAEMIC CONDITIONS NEC	各种低血糖状况（不另分类）	METABOLISM AND NUTRITION DISORDERS	代谢及营养类疾病	HYPOGLYCAEMIA		REAC14Q2.txt
HYPOTHERMIA	HYPOTHERMIA	体温过低	BODY TEMPERATURE CONDITIONS	体温状况类	BODY TEMPERATURE ALTERED	体温变化	GENERAL DISORDERS AND ADMINISTRATION SITE CONDITIONS	全身性疾病及给药部位各种反应	HYPOTHERMIA		REAC14Q2.txt
HYPOTHYROIDISM	HYPOTHYROIDISM	甲状腺功能减退症	THYROID GLAND DISORDERS	甲状腺类疾病	THYROID HYPOFUNCTION DISORDERS	各种甲状腺机能减退疾病	ENDOCRINE DISORDERS	内分泌系统疾病	HYPOTHYROIDISM		REAC14Q2.txt
LOWER RESPIRATORY TRACT INFECTION	LOWER RESPIRATORY TRACT INFECTION	下呼吸道感染	INFECTIONS - PATHOGEN UNSPECIFIED	感染 - 未指明病原	LOWER RESPIRATORY TRACT AND LUNG INFECTIONS	下呼吸道和肺部感染	INFECTIONS AND INFESTATIONS	感染及侵染类疾病	LOWER RESPIRATORY TRACT INFECTION		REAC14Q2.txt
MALNUTRITION	MALNUTRITION	营养不良	APPETITE AND GENERAL NUTRITIONAL DISORDERS	食欲及一般性营养障碍	GENERAL NUTRITIONAL DISORDERS NEC	一般性营养障碍（不另分类）	METABOLISM AND NUTRITION DISORDERS	代谢及营养类疾病	MALNUTRITION		REAC14Q2.txt
POOR QUALITY SLEEP	POOR QUALITY SLEEP	睡眠质量差	SLEEP DISORDERS AND DISTURBANCES	睡眠异常和混乱	DYSSOMNIAS	各种睡眠障碍	PSYCHIATRIC DISORDERS	精神病类	POOR QUALITY SLEEP		REAC14Q2.txt
PRODUCTIVE COUGH	PRODUCTIVE COUGH	排痰性咳嗽	RESPIRATORY DISORDERS NEC	呼吸系统疾病（不另分类）	COUGHING AND ASSOCIATED SYMPTOMS	咳嗽和相关症状	RESPIRATORY, THORACIC AND MEDIASTINAL DISORDERS	呼吸系统、胸及纵隔疾病	PRODUCTIVE COUGH		REAC14Q2.txt
SEPSIS	SEPSIS	脓毒症	INFECTIONS - PATHOGEN UNSPECIFIED	感染 - 未指明病原	SEPSIS, BACTERAEMIA, VIRAEMIA AND FUNGAEMIA NEC	脓毒症、菌血症、病毒血症和真菌血症（不另分类）	INFECTIONS AND INFESTATIONS	感染及侵染类疾病	SEPSIS		REAC14Q2.txt
SHOCK	SHOCK	休克	DECREASED AND NONSPECIFIC BLOOD PRESSURE DISORDERS AND SHOCK	血压降低和性质不明的血压异常及休克	CIRCULATORY COLLAPSE AND SHOCK	循环障碍和休克	VASCULAR DISORDERS	血管与淋巴管类疾病	SHOCK		REAC14Q2.txt
SOMNOLENCE	SOMNOLENCE	嗜睡	NEUROLOGICAL DISORDERS NEC	神经类疾病（不另分类）	DISTURBANCES IN CONSCIOUSNESS NEC	意识障碍（不另分类）	NERVOUS SYSTEM DISORDERS	各类神经系统疾病	SOMNOLENCE		REAC14Q2.txt
THERMAL BURN	THERMAL BURN	热灼伤	INJURIES BY PHYSICAL AGENTS	各种物理因素损伤	THERMAL BURNS	各种热灼伤	INJURY, POISONING AND PROCEDURAL COMPLICATIONS	各类损伤、中毒及操作并发症	THERMAL BURN		REAC14Q2.txt
AGGRESSION	AGGRESSION	攻击	PERSONALITY DISORDERS AND DISTURBANCES IN BEHAVIOUR	人性格异常及行为混乱	BEHAVIOUR AND SOCIALISATION DISTURBANCES	行为和社会关系障碍	PSYCHIATRIC DISORDERS	精神病类	AGGRESSION		REAC14Q2.txt
AGITATION	AGITATION	激越	ANXIETY DISORDERS AND SYMPTOMS	焦虑症及症状	ANXIETY SYMPTOMS	焦虑症状	PSYCHIATRIC DISORDERS	精神病类	AGITATION		REAC14Q2.txt
ANXIETY	ANXIETY	焦虑	ANXIETY DISORDERS AND SYMPTOMS	焦虑症及症状	ANXIETY SYMPTOMS	焦虑症状	PSYCHIATRIC DISORDERS	精神病类	ANXIETY		REAC14Q2.txt
DISCOMFORT	DISCOMFORT	不适	GENERAL SYSTEM DISORDERS NEC	全身系统疾病（不另分类）	PAIN AND DISCOMFORT NEC	疼痛和不适（不另分类）	GENERAL DISORDERS AND ADMINISTRATION SITE CONDITIONS	全身性疾病及给药部位各种反应	DISCOMFORT		REAC14Q2.txt
DRUG INEFFECTIVE	DRUG INEFFECTIVE	药物无效	THERAPEUTIC AND NONTHERAPEUTIC EFFECTS (EXCL TOXICITY)	治疗性及非治疗性反应类（不包括毒性）	THERAPEUTIC AND NONTHERAPEUTIC RESPONSES	各种治疗和非治疗反应	GENERAL DISORDERS AND ADMINISTRATION SITE CONDITIONS	全身性疾病及给药部位各种反应	DRUG INEFFECTIVE		REAC14Q2.txt
FEELING ABNORMAL	FEELING ABNORMAL	感受异常	GENERAL SYSTEM DISORDERS NEC	全身系统疾病（不另分类）	FEELINGS AND SENSATIONS NEC	各种感受与感觉（不另分类）	GENERAL DISORDERS AND ADMINISTRATION SITE CONDITIONS	全身性疾病及给药部位各种反应	FEELING ABNORMAL		REAC14Q2.txt
IMPATIENCE	IMPATIENCE	急躁	PERSONALITY DISORDERS AND DISTURBANCES IN BEHAVIOUR	人性格异常及行为混乱	BEHAVIOUR AND SOCIALISATION DISTURBANCES	行为和社会关系障碍	PSYCHIATRIC DISORDERS	精神病类	IMPATIENCE		REAC14Q2.txt
INTENTIONAL SELF-INJURY	INTENTIONAL SELF-INJURY	故意的自我伤害	SUICIDAL AND SELF-INJURIOUS BEHAVIOURS NEC	各种自杀及自我伤害行为（不另分类）	SUICIDAL AND SELF-INJURIOUS BEHAVIOUR	自杀和自我伤害行为	PSYCHIATRIC DISORDERS	精神病类	INTENTIONAL SELF-INJURY		REAC14Q2.txt
PAIN	PAIN	疼痛	GENERAL SYSTEM DISORDERS NEC	全身系统疾病（不另分类）	PAIN AND DISCOMFORT NEC	疼痛和不适（不另分类）	GENERAL DISORDERS AND ADMINISTRATION SITE CONDITIONS	全身性疾病及给药部位各种反应	PAIN		REAC14Q2.txt
PRODUCT PACKAGING ISSUE	PRODUCT PACKAGING ISSUE	产品各种包装问题	PRODUCT QUALITY, SUPPLY, DISTRIBUTION, MANUFACTURING AND QUALITY SYSTEM ISSUES	产品质量、供应、经销、生产和质量系统问题	PRODUCT PACKAGING ISSUES	产品的各种包装问题	PRODUCT ISSUES	产品问题	PRODUCT PACKAGING ISSUE		REAC14Q2.txt
ACUTE PSYCHOSIS	ACUTE PSYCHOSIS	急性精神病	SCHIZOPHRENIA AND OTHER PSYCHOTIC DISORDERS	精神分裂症和其他精神疾病	PSYCHOTIC DISORDER NEC	精神类疾病（不另分类）	PSYCHIATRIC DISORDERS	精神病类	ACUTE PSYCHOSIS		REAC14Q2.txt
ACUTE RESPIRATORY FAILURE	ACUTE RESPIRATORY FAILURE	急性呼吸衰竭	RESPIRATORY DISORDERS NEC	呼吸系统疾病（不另分类）	RESPIRATORY FAILURES (EXCL NEONATAL)	各种呼吸衰竭（不包括新生儿）	RESPIRATORY, THORACIC AND MEDIASTINAL DISORDERS	呼吸系统、胸及纵隔疾病	ACUTE RESPIRATORY FAILURE		REAC14Q2.txt
ANXIETY	ANXIETY	焦虑	ANXIETY DISORDERS AND SYMPTOMS	焦虑症及症状	ANXIETY SYMPTOMS	焦虑症状	PSYCHIATRIC DISORDERS	精神病类	ANXIETY		REAC14Q2.txt
ASTHENIA	ASTHENIA	虚弱	GENERAL SYSTEM DISORDERS NEC	全身系统疾病（不另分类）	ASTHENIC CONDITIONS	虚弱状态	GENERAL DISORDERS AND ADMINISTRATION SITE CONDITIONS	全身性疾病及给药部位各种反应	ASTHENIA		REAC14Q2.txt
CARDIAC ARREST	CARDIAC ARREST	心脏停搏	CARDIAC ARRHYTHMIAS	心律失常类疾病	VENTRICULAR ARRHYTHMIAS AND CARDIAC ARREST	室性心律失常和心搏停止	CARDIAC DISORDERS	心脏器官疾病	CARDIAC ARREST		REAC14Q2.txt
CONDITION AGGRAVATED	CONDITION AGGRAVATED	病情恶化	GENERAL SYSTEM DISORDERS NEC	全身系统疾病（不另分类）	GENERAL SIGNS AND SYMPTOMS NEC	一般症状和体征（不另分类）	GENERAL DISORDERS AND ADMINISTRATION SITE CONDITIONS	全身性疾病及给药部位各种反应	CONDITION AGGRAVATED		REAC14Q2.txt
DRUG INEFFECTIVE	DRUG INEFFECTIVE	药物无效	THERAPEUTIC AND NONTHERAPEUTIC EFFECTS (EXCL TOXICITY)	治疗性及非治疗性反应类（不包括毒性）	THERAPEUTIC AND NONTHERAPEUTIC RESPONSES	各种治疗和非治疗反应	GENERAL DISORDERS AND ADMINISTRATION SITE CONDITIONS	全身性疾病及给药部位各种反应	DRUG INEFFECTIVE		REAC14Q2.txt
HYPERPROLACTINAEMIA	HYPERPROLACTINAEMIA	高催乳素血症	HYPOTHALAMUS AND PITUITARY GLAND DISORDERS	下丘脑及垂体腺类疾病	ANTERIOR PITUITARY HYPERFUNCTION	垂体前叶功能亢进	ENDOCRINE DISORDERS	内分泌系统疾病	HYPERPROLACTINAEMIA		REAC14Q2.txt
HYPOTENSION	HYPOTENSION	低血压	DECREASED AND NONSPECIFIC BLOOD PRESSURE DISORDERS AND SHOCK	血压降低和性质不明的血压异常及休克	VASCULAR HYPOTENSIVE DISORDERS	血管低血压疾病	VASCULAR DISORDERS	血管与淋巴管类疾病	HYPOTENSION		REAC14Q2.txt
INSOMNIA	INSOMNIA	失眠	SLEEP DISORDERS AND DISTURBANCES	睡眠异常和混乱	DISTURBANCES IN INITIATING AND MAINTAINING SLEEP	入睡和睡眠障碍	PSYCHIATRIC DISORDERS	精神病类	INSOMNIA		REAC14Q2.txt
LYMPHOCYTE COUNT DECREASED	LYMPHOCYTE COUNT DECREASED	淋巴细胞计数降低	HAEMATOLOGY INVESTIGATIONS (INCL BLOOD GROUPS)	血液类检查（包括血型）	WHITE BLOOD CELL ANALYSES	各种白细胞分析	INVESTIGATIONS	各类检查	LYMPHOCYTE COUNT DECREASED		REAC14Q2.txt
SEDATION	SEDATION	镇静	NEUROLOGICAL DISORDERS NEC	神经类疾病（不另分类）	DISTURBANCES IN CONSCIOUSNESS NEC	意识障碍（不另分类）	NERVOUS SYSTEM DISORDERS	各类神经系统疾病	SEDATION		REAC14Q2.txt
SYNCOPE	SYNCOPE	晕厥	NEUROLOGICAL DISORDERS NEC	神经类疾病（不另分类）	DISTURBANCES IN CONSCIOUSNESS NEC	意识障碍（不另分类）	NERVOUS SYSTEM DISORDERS	各类神经系统疾病	SYNCOPE		REAC14Q2.txt
TREATMENT NONCOMPLIANCE	TREATMENT NONCOMPLIANCE	治疗不服从	THERAPEUTIC AND NONTHERAPEUTIC EFFECTS (EXCL TOXICITY)	治疗性及非治疗性反应类（不包括毒性）	THERAPEUTIC AND NONTHERAPEUTIC RESPONSES	各种治疗和非治疗反应	GENERAL DISORDERS AND ADMINISTRATION SITE CONDITIONS	全身性疾病及给药部位各种反应	TREATMENT NONCOMPLIANCE		REAC14Q2.txt
WEIGHT INCREASED	WEIGHT INCREASED	体重增加	PHYSICAL EXAMINATION AND ORGAN SYSTEM STATUS TOPICS	体检和器官系统状态主题	PHYSICAL EXAMINATION PROCEDURES AND ORGAN SYSTEM STATUS	体检步骤和器官系统状态	INVESTIGATIONS	各类检查	WEIGHT INCREASED		REAC14Q2.txt
ABNORMAL BEHAVIOUR	ABNORMAL BEHAVIOUR	异常行为	PSYCHIATRIC AND BEHAVIOURAL SYMPTOMS NEC	精神及行为症状（不另分类）	ABNORMAL BEHAVIOUR NEC	各种异常行为（不另分类）	PSYCHIATRIC DISORDERS	精神病类	ABNORMAL BEHAVIOUR		REAC14Q2.txt
ATRIOVENTRICULAR BLOCK COMPLETE	ATRIOVENTRICULAR BLOCK COMPLETE	完全性房室传导阻滞	CARDIAC ARRHYTHMIAS	心律失常类疾病	CARDIAC CONDUCTION DISORDERS	心脏传导系统异常	CARDIAC DISORDERS	心脏器官疾病	ATRIOVENTRICULAR BLOCK COMPLETE		REAC14Q2.txt
CARDIO-RESPIRATORY ARREST	CARDIO-RESPIRATORY ARREST	心脏呼吸骤停	CARDIAC ARRHYTHMIAS	心律失常类疾病	VENTRICULAR ARRHYTHMIAS AND CARDIAC ARREST	室性心律失常和心搏停止	CARDIAC DISORDERS	心脏器官疾病	CARDIO-RESPIRATORY ARREST		REAC14Q2.txt
DYSARTHRIA	DYSARTHRIA	构音不良	NEUROLOGICAL DISORDERS NEC	神经类疾病（不另分类）	SPEECH AND LANGUAGE ABNORMALITIES	说话和语言异常	NERVOUS SYSTEM DISORDERS	各类神经系统疾病	DYSARTHRIA		REAC14Q2.txt
HYPOTHERMIA	HYPOTHERMIA	体温过低	BODY TEMPERATURE CONDITIONS	体温状况类	BODY TEMPERATURE ALTERED	体温变化	GENERAL DISORDERS AND ADMINISTRATION SITE CONDITIONS	全身性疾病及给药部位各种反应	HYPOTHERMIA		REAC14Q2.txt
HYPOXIC-ISCHAEMIC ENCEPHALOPATHY	HYPOXIC-ISCHAEMIC ENCEPHALOPATHY	缺氧缺血性脑病	ENCEPHALOPATHIES	各类脑病	ENCEPHALOPATHIES NEC	各种脑病（不另分类）	NERVOUS SYSTEM DISORDERS	各类神经系统疾病	HYPOXIC-ISCHAEMIC ENCEPHALOPATHY		REAC14Q2.txt
POSTURE ABNORMAL	POSTURE ABNORMAL	姿势异常	MUSCULOSKELETAL AND CONNECTIVE TISSUE DISORDERS NEC	肌肉骨骼和结缔组织疾病（不另分类）	MUSCULOSKELETAL AND CONNECTIVE TISSUE CONDITIONS NEC	各种肌肉骨骼和结缔组织疾病（不另分类）	MUSCULOSKELETAL AND CONNECTIVE TISSUE DISORDERS	各种肌肉骨骼及结缔组织疾病	POSTURE ABNORMAL		REAC14Q2.txt
SEDATION	SEDATION	镇静	NEUROLOGICAL DISORDERS NEC	神经类疾病（不另分类）	DISTURBANCES IN CONSCIOUSNESS NEC	意识障碍（不另分类）	NERVOUS SYSTEM DISORDERS	各类神经系统疾病	SEDATION		REAC14Q2.txt
TREMOR	TREMOR	震颤	MOVEMENT DISORDERS (INCL PARKINSONISM)	运动障碍类（包括帕金森病）	TREMOR (EXCL CONGENITAL)	各种颤抖（不包括先天性）	NERVOUS SYSTEM DISORDERS	各类神经系统疾病	TREMOR		REAC14Q2.txt
ACUTE RESPIRATORY DISTRESS SYNDROME	ACUTE RESPIRATORY DISTRESS SYNDROME	急性呼吸窘迫综合征	LOWER RESPIRATORY TRACT DISORDERS (EXCL OBSTRUCTION AND INFECTION)	下呼吸道疾病（阻塞和感染除外）	PULMONARY OEDEMAS	各种肺水肿	RESPIRATORY, THORACIC AND MEDIASTINAL DISORDERS	呼吸系统、胸及纵隔疾病	ACUTE RESPIRATORY DISTRESS SYNDROME		REAC14Q2.txt
COMA	COMA	昏迷	NEUROLOGICAL DISORDERS NEC	神经类疾病（不另分类）	COMA STATES	昏迷状态	NERVOUS SYSTEM DISORDERS	各类神经系统疾病	COMA		REAC14Q2.txt
ELECTROCARDIOGRAM QT PROLONGED	ELECTROCARDIOGRAM QT PROLONGED	心电图 QT 间期延长	CARDIAC AND VASCULAR INVESTIGATIONS (EXCL ENZYME TESTS)	心血管检查（不包括酶检测）	ECG INVESTIGATIONS	各种心电图检查	INVESTIGATIONS	各类检查	ELECTROCARDIOGRAM QT PROLONGED		REAC14Q2.txt
HYPOTENSION	HYPOTENSION	低血压	DECREASED AND NONSPECIFIC BLOOD PRESSURE DISORDERS AND SHOCK	血压降低和性质不明的血压异常及休克	VASCULAR HYPOTENSIVE DISORDERS	血管低血压疾病	VASCULAR DISORDERS	血管与淋巴管类疾病	HYPOTENSION		REAC14Q2.txt
OVERDOSE	OVERDOSE	用药过量	OVERDOSES AND UNDERDOSES NEC	用药过量及用药剂量不足（不另分类）	OVERDOSES NEC	用药过量（不另分类）	INJURY, POISONING AND PROCEDURAL COMPLICATIONS	各类损伤、中毒及操作并发症	OVERDOSE		REAC14Q2.txt
SEPSIS	SEPSIS	脓毒症	INFECTIONS - PATHOGEN UNSPECIFIED	感染 - 未指明病原	SEPSIS, BACTERAEMIA, VIRAEMIA AND FUNGAEMIA NEC	脓毒症、菌血症、病毒血症和真菌血症（不另分类）	INFECTIONS AND INFESTATIONS	感染及侵染类疾病	SEPSIS		REAC14Q2.txt
TACHYCARDIA	TACHYCARDIA	心动过速	CARDIAC ARRHYTHMIAS	心律失常类疾病	RATE AND RHYTHM DISORDERS NEC	心率和节律异常（不另分类）	CARDIAC DISORDERS	心脏器官疾病	TACHYCARDIA		REAC14Q2.txt
PRIAPISM	PRIAPISM	阴茎异常勃起	SEXUAL FUNCTION AND FERTILITY DISORDERS	性功能和生育疾病类	ERECTION AND EJACULATION CONDITIONS AND DISORDERS	勃起和射精状态和障碍	REPRODUCTIVE SYSTEM AND BREAST DISORDERS	生殖系统及乳腺疾病	PRIAPISM		REAC14Q2.txt
CONDITION AGGRAVATED	CONDITION AGGRAVATED	病情恶化	GENERAL SYSTEM DISORDERS NEC	全身系统疾病（不另分类）	GENERAL SIGNS AND SYMPTOMS NEC	一般症状和体征（不另分类）	GENERAL DISORDERS AND ADMINISTRATION SITE CONDITIONS	全身性疾病及给药部位各种反应	CONDITION AGGRAVATED		REAC14Q2.txt
SEDATION	SEDATION	镇静	NEUROLOGICAL DISORDERS NEC	神经类疾病（不另分类）	DISTURBANCES IN CONSCIOUSNESS NEC	意识障碍（不另分类）	NERVOUS SYSTEM DISORDERS	各类神经系统疾病	SEDATION		REAC14Q2.txt
BLOOD PRESSURE DECREASED	BLOOD PRESSURE DECREASED	血压降低	CARDIAC AND VASCULAR INVESTIGATIONS (EXCL ENZYME TESTS)	心血管检查（不包括酶检测）	VASCULAR TESTS NEC (INCL BLOOD PRESSURE)	各种血管检查（不另分类）（包括血压）	INVESTIGATIONS	各类检查	BLOOD PRESSURE DECREASED		REAC14Q2.txt
BRADYCARDIA	BRADYCARDIA	心动过缓	CARDIAC ARRHYTHMIAS	心律失常类疾病	RATE AND RHYTHM DISORDERS NEC	心率和节律异常（不另分类）	CARDIAC DISORDERS	心脏器官疾病	BRADYCARDIA		REAC14Q2.txt
DYSARTHRIA	DYSARTHRIA	构音不良	NEUROLOGICAL DISORDERS NEC	神经类疾病（不另分类）	SPEECH AND LANGUAGE ABNORMALITIES	说话和语言异常	NERVOUS SYSTEM DISORDERS	各类神经系统疾病	DYSARTHRIA		REAC14Q2.txt
HYPOTHERMIA	HYPOTHERMIA	体温过低	BODY TEMPERATURE CONDITIONS	体温状况类	BODY TEMPERATURE ALTERED	体温变化	GENERAL DISORDERS AND ADMINISTRATION SITE CONDITIONS	全身性疾病及给药部位各种反应	HYPOTHERMIA		REAC14Q2.txt
MIOSIS	MIOSIS	瞳孔缩小	OCULAR NEUROMUSCULAR DISORDERS	眼神经肌肉类疾病	PUPIL DISORDERS	各种瞳孔疾病	EYE DISORDERS	眼器官疾病	MIOSIS		REAC14Q2.txt
OFF LABEL USE	OFF LABEL USE	超说明书使用	OFF LABEL USES AND INTENTIONAL PRODUCT MISUSES/USE ISSUES	超说明书使用及故意导致的产品误用/使用类问题	OFF LABEL USES	各种超说明书使用	INJURY, POISONING AND PROCEDURAL COMPLICATIONS	各类损伤、中毒及操作并发症	OFF LABEL USE		REAC14Q2.txt
OXYGEN SATURATION DECREASED	OXYGEN SATURATION DECREASED	血氧饱和度降低	METABOLIC, NUTRITIONAL AND BLOOD GAS INVESTIGATIONS	代谢、营养和血气检查	BLOOD GAS AND ACID BASE ANALYSES	血气和酸碱分析	INVESTIGATIONS	各类检查	OXYGEN SATURATION DECREASED		REAC14Q2.txt
LOSS OF CONSCIOUSNESS	LOSS OF CONSCIOUSNESS	意识丧失	NEUROLOGICAL DISORDERS NEC	神经类疾病（不另分类）	DISTURBANCES IN CONSCIOUSNESS NEC	意识障碍（不另分类）	NERVOUS SYSTEM DISORDERS	各类神经系统疾病	LOSS OF CONSCIOUSNESS		REAC14Q2.txt
INTENTIONAL OVERDOSE	INTENTIONAL OVERDOSE	有意用药过量	OVERDOSES AND UNDERDOSES NEC	用药过量及用药剂量不足（不另分类）	OVERDOSES NEC	用药过量（不另分类）	INJURY, POISONING AND PROCEDURAL COMPLICATIONS	各类损伤、中毒及操作并发症	INTENTIONAL OVERDOSE		REAC14Q2.txt
HYPERTENSION	HYPERTENSION	高血压	VASCULAR HYPERTENSIVE DISORDERS	血管性高血压疾病	VASCULAR HYPERTENSIVE DISORDERS NEC	高血压类疾病（不另分类）	VASCULAR DISORDERS	血管与淋巴管类疾病	HYPERTENSION		REAC14Q2.txt
POSTERIOR REVERSIBLE ENCEPHALOPATHY SYNDROME	POSTERIOR REVERSIBLE ENCEPHALOPATHY SYNDROME	可逆性后部脑病综合征	ENCEPHALOPATHIES	各类脑病	ENCEPHALOPATHIES NEC	各种脑病（不另分类）	NERVOUS SYSTEM DISORDERS	各类神经系统疾病	POSTERIOR REVERSIBLE ENCEPHALOPATHY SYNDROME		REAC14Q2.txt
ASTHENIA	ASTHENIA	虚弱	GENERAL SYSTEM DISORDERS NEC	全身系统疾病（不另分类）	ASTHENIC CONDITIONS	虚弱状态	GENERAL DISORDERS AND ADMINISTRATION SITE CONDITIONS	全身性疾病及给药部位各种反应	ASTHENIA		REAC14Q2.txt
DECREASED APPETITE	DECREASED APPETITE	食欲减退	APPETITE AND GENERAL NUTRITIONAL DISORDERS	食欲及一般性营养障碍	APPETITE DISORDERS	各种食欲障碍	METABOLISM AND NUTRITION DISORDERS	代谢及营养类疾病	DECREASED APPETITE		REAC14Q2.txt
HEADACHE	HEADACHE	头痛	HEADACHES	各类头痛	HEADACHES NEC	各种头痛（不另分类）	NERVOUS SYSTEM DISORDERS	各类神经系统疾病	HEADACHE		REAC14Q2.txt
HYPERTENSION	HYPERTENSION	高血压	VASCULAR HYPERTENSIVE DISORDERS	血管性高血压疾病	VASCULAR HYPERTENSIVE DISORDERS NEC	高血压类疾病（不另分类）	VASCULAR DISORDERS	血管与淋巴管类疾病	HYPERTENSION		REAC14Q2.txt
INSOMNIA	INSOMNIA	失眠	SLEEP DISORDERS AND DISTURBANCES	睡眠异常和混乱	DISTURBANCES IN INITIATING AND MAINTAINING SLEEP	入睡和睡眠障碍	PSYCHIATRIC DISORDERS	精神病类	INSOMNIA		REAC14Q2.txt
POSTERIOR REVERSIBLE ENCEPHALOPATHY SYNDROME	POSTERIOR REVERSIBLE ENCEPHALOPATHY SYNDROME	可逆性后部脑病综合征	ENCEPHALOPATHIES	各类脑病	ENCEPHALOPATHIES NEC	各种脑病（不另分类）	NERVOUS SYSTEM DISORDERS	各类神经系统疾病	POSTERIOR REVERSIBLE ENCEPHALOPATHY SYNDROME		REAC14Q2.txt
VISUAL IMPAIRMENT	VISUAL IMPAIRMENT	视觉损害	VISION DISORDERS	各种视觉障碍	VISUAL IMPAIRMENT AND BLINDNESS (EXCL COLOUR BLINDNESS)	视觉损害和失明（色盲除外）	EYE DISORDERS	眼器官疾病	VISUAL IMPAIRMENT		REAC14Q2.txt
HYPONATRAEMIA	HYPONATRAEMIA	低钠血症	ELECTROLYTE AND FLUID BALANCE CONDITIONS	电解质及液体平衡状况	SODIUM IMBALANCE	钠平衡失调	METABOLISM AND NUTRITION DISORDERS	代谢及营养类疾病	HYPONATRAEMIA		REAC14Q2.txt
DRUG WITHDRAWAL SYNDROME NEONATAL	DRUG WITHDRAWAL SYNDROME NEONATAL	新生儿药物戒断综合征	THERAPEUTIC AND NONTHERAPEUTIC EFFECTS (EXCL TOXICITY)	治疗性及非治疗性反应类（不包括毒性）	WITHDRAWAL AND REBOUND EFFECTS	各种停药与反弹效应	GENERAL DISORDERS AND ADMINISTRATION SITE CONDITIONS	全身性疾病及给药部位各种反应	DRUG WITHDRAWAL SYNDROME NEONATAL		REAC14Q2.txt
FOETAL EXPOSURE DURING PREGNANCY	FOETAL EXPOSURE DURING PREGNANCY	妊娠过程中胎儿暴露	EXPOSURES, CHEMICAL INJURIES AND POISONING	暴露、化学伤和中毒	EXPOSURES ASSOCIATED WITH PREGNANCY, DELIVERY AND LACTATION	与妊娠、分娩和泌乳有关的暴露	INJURY, POISONING AND PROCEDURAL COMPLICATIONS	各类损伤、中毒及操作并发症	FOETAL EXPOSURE DURING PREGNANCY		REAC14Q2.txt
CONDITION AGGRAVATED	CONDITION AGGRAVATED	病情恶化	GENERAL SYSTEM DISORDERS NEC	全身系统疾病（不另分类）	GENERAL SIGNS AND SYMPTOMS NEC	一般症状和体征（不另分类）	GENERAL DISORDERS AND ADMINISTRATION SITE CONDITIONS	全身性疾病及给药部位各种反应	CONDITION AGGRAVATED		REAC14Q2.txt
BACTERIAL INFECTION	BACTERIAL INFECTION	细菌性感染	BACTERIAL INFECTIOUS DISORDERS	细菌感染性疾病	BACTERIAL INFECTIONS NEC	各种细菌感染（不另分类）	INFECTIONS AND INFESTATIONS	感染及侵染类疾病	BACTERIAL INFECTION		REAC14Q4.txt
NEUROLEPTIC MALIGNANT SYNDROME	NEUROLEPTIC MALIGNANT SYNDROME	神经阻滞剂恶性综合征	NEUROMUSCULAR DISORDERS	神经肌肉类疾病	MUSCLE TONE ABNORMAL	肌张力异常	NERVOUS SYSTEM DISORDERS	各类神经系统疾病	NEUROLEPTIC MALIGNANT SYNDROME		REAC14Q4.txt
RHABDOMYOLYSIS	RHABDOMYOLYSIS	横纹肌溶解	MUSCLE DISORDERS	肌肉类疾病	MYOPATHIES	各种肌病	MUSCULOSKELETAL AND CONNECTIVE TISSUE DISORDERS	各种肌肉骨骼及结缔组织疾病	RHABDOMYOLYSIS		REAC14Q4.txt
LEUKOPENIA	LEUKOPENIA	白细胞减少症	WHITE BLOOD CELL DISORDERS	白血球类疾病	LEUKOPENIAS NEC	各种白细胞减少症（不另分类）	BLOOD AND LYMPHATIC SYSTEM DISORDERS	血液及淋巴系统疾病	LEUKOPENIA		REAC14Q2.txt
NEUTROPENIA	NEUTROPENIA	中性粒细胞减少症	WHITE BLOOD CELL DISORDERS	白血球类疾病	NEUTROPENIAS	各种嗜中性白细胞减少症	BLOOD AND LYMPHATIC SYSTEM DISORDERS	血液及淋巴系统疾病	NEUTROPENIA		REAC14Q2.txt
CONSTIPATION	CONSTIPATION	便秘	GASTROINTESTINAL MOTILITY AND DEFAECATION CONDITIONS	胃肠运动及排便状况	GASTROINTESTINAL ATONIC AND HYPOMOTILITY DISORDERS NEC	各种胃肠道弛缓和动力不足性疾病（不另分类）	GASTROINTESTINAL DISORDERS	胃肠系统疾病	CONSTIPATION		REAC15Q2.txt
VOLVULUS	VOLVULUS	肠扭转	GASTROINTESTINAL STENOSIS AND OBSTRUCTION	胃肠道狭窄及梗阻类疾病	GASTROINTESTINAL STENOSIS AND OBSTRUCTION NEC	各种胃肠道狭窄及阻塞（不另分类）	GASTROINTESTINAL DISORDERS	胃肠系统疾病	VOLVULUS		REAC15Q2.txt
TARDIVE DYSKINESIA	TARDIVE DYSKINESIA	迟发性运动障碍	MOVEMENT DISORDERS (INCL PARKINSONISM)	运动障碍类（包括帕金森病）	DYSKINESIAS AND MOVEMENT DISORDERS NEC	运动障碍和运动失调（不另分类）	NERVOUS SYSTEM DISORDERS	各类神经系统疾病	TARDIVE DYSKINESIA		REAC14Q2.txt
INTENTIONAL OVERDOSE	INTENTIONAL OVERDOSE	有意用药过量	OVERDOSES AND UNDERDOSES NEC	用药过量及用药剂量不足（不另分类）	OVERDOSES NEC	用药过量（不另分类）	INJURY, POISONING AND PROCEDURAL COMPLICATIONS	各类损伤、中毒及操作并发症	INTENTIONAL OVERDOSE		REAC14Q2.txt
INTERSTITIAL LUNG DISEASE	INTERSTITIAL LUNG DISEASE	间质性肺疾病	LOWER RESPIRATORY TRACT DISORDERS (EXCL OBSTRUCTION AND INFECTION)	下呼吸道疾病（阻塞和感染除外）	PARENCHYMAL LUNG DISORDERS NEC	实质性肺疾病（不另分类）	RESPIRATORY, THORACIC AND MEDIASTINAL DISORDERS	呼吸系统、胸及纵隔疾病	INTERSTITIAL LUNG DISEASE		REAC14Q2.txt
MECHANICAL ILEUS	MECHANICAL ILEUS	机械性肠梗阻	GASTROINTESTINAL STENOSIS AND OBSTRUCTION	胃肠道狭窄及梗阻类疾病	GASTROINTESTINAL STENOSIS AND OBSTRUCTION NEC	各种胃肠道狭窄及阻塞（不另分类）	GASTROINTESTINAL DISORDERS	胃肠系统疾病	MECHANICAL ILEUS		REAC14Q2.txt
SINOATRIAL BLOCK	SINOATRIAL BLOCK	窦房阻滞	CARDIAC ARRHYTHMIAS	心律失常类疾病	CARDIAC CONDUCTION DISORDERS	心脏传导系统异常	CARDIAC DISORDERS	心脏器官疾病	SINOATRIAL BLOCK		REAC14Q2.txt
DRUG INEFFECTIVE	DRUG INEFFECTIVE	药物无效	THERAPEUTIC AND NONTHERAPEUTIC EFFECTS (EXCL TOXICITY)	治疗性及非治疗性反应类（不包括毒性）	THERAPEUTIC AND NONTHERAPEUTIC RESPONSES	各种治疗和非治疗反应	GENERAL DISORDERS AND ADMINISTRATION SITE CONDITIONS	全身性疾病及给药部位各种反应	DRUG INEFFECTIVE		REAC14Q2.txt
DYSPNOEA	DYSPNOEA	呼吸困难	RESPIRATORY DISORDERS NEC	呼吸系统疾病（不另分类）	BREATHING ABNORMALITIES	各种呼吸异常	RESPIRATORY, THORACIC AND MEDIASTINAL DISORDERS	呼吸系统、胸及纵隔疾病	DYSPNOEA		REAC14Q2.txt
EXTRAPYRAMIDAL DISORDER	EXTRAPYRAMIDAL DISORDER	锥体外系疾病	MOVEMENT DISORDERS (INCL PARKINSONISM)	运动障碍类（包括帕金森病）	DYSKINESIAS AND MOVEMENT DISORDERS NEC	运动障碍和运动失调（不另分类）	NERVOUS SYSTEM DISORDERS	各类神经系统疾病	EXTRAPYRAMIDAL DISORDER		REAC14Q2.txt
SCAR	SCAR	瘢痕	INJURIES NEC	各种损伤（不另分类）	SKIN INJURIES NEC	各种皮肤损伤（不另分类）	INJURY, POISONING AND PROCEDURAL COMPLICATIONS	各类损伤、中毒及操作并发症	SCAR		REAC14Q2.txt
HALLUCINATION, AUDITORY	HALLUCINATION, AUDITORY	幻觉，听觉	DISTURBANCES IN THINKING AND PERCEPTION	思维及感知紊乱	HALLUCINATIONS (EXCL SLEEP-RELATED)	各种幻觉（睡眠相关性除外）	PSYCHIATRIC DISORDERS	精神病类	HALLUCINATION, AUDITORY		REAC16Q2.txt
HALLUCINATION, VISUAL	HALLUCINATION, VISUAL	幻觉，视觉	DISTURBANCES IN THINKING AND PERCEPTION	思维及感知紊乱	HALLUCINATIONS (EXCL SLEEP-RELATED)	各种幻觉（睡眠相关性除外）	PSYCHIATRIC DISORDERS	精神病类	HALLUCINATION, VISUAL		REAC16Q2.txt
DEPRESSION	DEPRESSION	抑郁	DEPRESSED MOOD DISORDERS AND DISTURBANCES	抑郁性心境障碍和混乱	DEPRESSIVE DISORDERS	各种抑郁病	PSYCHIATRIC DISORDERS	精神病类	DEPRESSION		REAC14Q2.txt
SUICIDAL BEHAVIOUR	SUICIDAL BEHAVIOUR	自杀行为	SUICIDAL AND SELF-INJURIOUS BEHAVIOURS NEC	各种自杀及自我伤害行为（不另分类）	SUICIDAL AND SELF-INJURIOUS BEHAVIOUR	自杀和自我伤害行为	PSYCHIATRIC DISORDERS	精神病类	SUICIDAL BEHAVIOUR		REAC14Q2.txt
COGNITIVE DISORDER	COGNITIVE DISORDER	认知障碍	MENTAL IMPAIRMENT DISORDERS	精神损害类疾病	MENTAL IMPAIRMENT (EXCL DEMENTIA AND MEMORY LOSS)	精神损害（痴呆和记忆力丧失除外）	NERVOUS SYSTEM DISORDERS	各类神经系统疾病	COGNITIVE DISORDER		REAC14Q2.txt
EXTRAPYRAMIDAL DISORDER	EXTRAPYRAMIDAL DISORDER	锥体外系疾病	MOVEMENT DISORDERS (INCL PARKINSONISM)	运动障碍类（包括帕金森病）	DYSKINESIAS AND MOVEMENT DISORDERS NEC	运动障碍和运动失调（不另分类）	NERVOUS SYSTEM DISORDERS	各类神经系统疾病	EXTRAPYRAMIDAL DISORDER		REAC14Q2.txt
PSYCHOTIC DISORDER	PSYCHOTIC DISORDER	精神病性障碍	SCHIZOPHRENIA AND OTHER PSYCHOTIC DISORDERS	精神分裂症和其他精神疾病	PSYCHOTIC DISORDER NEC	精神类疾病（不另分类）	PSYCHIATRIC DISORDERS	精神病类	PSYCHOTIC DISORDER		REAC14Q2.txt
TREMOR	TREMOR	震颤	MOVEMENT DISORDERS (INCL PARKINSONISM)	运动障碍类（包括帕金森病）	TREMOR (EXCL CONGENITAL)	各种颤抖（不包括先天性）	NERVOUS SYSTEM DISORDERS	各类神经系统疾病	TREMOR		REAC14Q2.txt
DYSARTHRIA	DYSARTHRIA	构音不良	NEUROLOGICAL DISORDERS NEC	神经类疾病（不另分类）	SPEECH AND LANGUAGE ABNORMALITIES	说话和语言异常	NERVOUS SYSTEM DISORDERS	各类神经系统疾病	DYSARTHRIA		REAC14Q2.txt
EXTRAPYRAMIDAL DISORDER	EXTRAPYRAMIDAL DISORDER	锥体外系疾病	MOVEMENT DISORDERS (INCL PARKINSONISM)	运动障碍类（包括帕金森病）	DYSKINESIAS AND MOVEMENT DISORDERS NEC	运动障碍和运动失调（不另分类）	NERVOUS SYSTEM DISORDERS	各类神经系统疾病	EXTRAPYRAMIDAL DISORDER		REAC14Q2.txt
MUSCULOSKELETAL STIFFNESS	MUSCULOSKELETAL STIFFNESS	肌肉骨骼强直	MUSCULOSKELETAL AND CONNECTIVE TISSUE DISORDERS NEC	肌肉骨骼和结缔组织疾病（不另分类）	MUSCULOSKELETAL AND CONNECTIVE TISSUE CONDITIONS NEC	各种肌肉骨骼和结缔组织疾病（不另分类）	MUSCULOSKELETAL AND CONNECTIVE TISSUE DISORDERS	各种肌肉骨骼及结缔组织疾病	MUSCULOSKELETAL STIFFNESS		REAC14Q2.txt
SPEECH DISORDER	SPEECH DISORDER	言语障碍	NEUROLOGICAL DISORDERS NEC	神经类疾病（不另分类）	SPEECH AND LANGUAGE ABNORMALITIES	说话和语言异常	NERVOUS SYSTEM DISORDERS	各类神经系统疾病	SPEECH DISORDER		REAC14Q2.txt
PARKINSONISM	PARKINSONISM	帕金森综合征	MOVEMENT DISORDERS (INCL PARKINSONISM)	运动障碍类（包括帕金森病）	PARKINSON'S DISEASE AND PARKINSONISM	帕金森病和帕金森综合征	NERVOUS SYSTEM DISORDERS	各类神经系统疾病	PARKINSONISM		REAC14Q2.txt
PSYCHOTIC DISORDER	PSYCHOTIC DISORDER	精神病性障碍	SCHIZOPHRENIA AND OTHER PSYCHOTIC DISORDERS	精神分裂症和其他精神疾病	PSYCHOTIC DISORDER NEC	精神类疾病（不另分类）	PSYCHIATRIC DISORDERS	精神病类	PSYCHOTIC DISORDER		REAC14Q2.txt
SUICIDE ATTEMPT	SUICIDE ATTEMPT	实施自杀行为	SUICIDAL AND SELF-INJURIOUS BEHAVIOURS NEC	各种自杀及自我伤害行为（不另分类）	SUICIDAL AND SELF-INJURIOUS BEHAVIOUR	自杀和自我伤害行为	PSYCHIATRIC DISORDERS	精神病类	SUICIDE ATTEMPT		REAC14Q2.txt
TUBULOINTERSTITIAL NEPHRITIS	TUBULOINTERSTITIAL NEPHRITIS	小管间质性肾炎	NEPHROPATHIES	肾脏类病	NEPHRITIS NEC	各种肾炎（不另分类）	RENAL AND URINARY DISORDERS	肾脏及泌尿系统疾病	TUBULOINTERSTITIAL NEPHRITIS		REAC14Q2.txt
EXTRAPYRAMIDAL DISORDER	EXTRAPYRAMIDAL DISORDER	锥体外系疾病	MOVEMENT DISORDERS (INCL PARKINSONISM)	运动障碍类（包括帕金森病）	DYSKINESIAS AND MOVEMENT DISORDERS NEC	运动障碍和运动失调（不另分类）	NERVOUS SYSTEM DISORDERS	各类神经系统疾病	EXTRAPYRAMIDAL DISORDER		REAC14Q2.txt
ASTHENIA	ASTHENIA	虚弱	GENERAL SYSTEM DISORDERS NEC	全身系统疾病（不另分类）	ASTHENIC CONDITIONS	虚弱状态	GENERAL DISORDERS AND ADMINISTRATION SITE CONDITIONS	全身性疾病及给药部位各种反应	ASTHENIA		REAC14Q2.txt
BRAIN OEDEMA	BRAIN OEDEMA	脑水肿	INCREASED INTRACRANIAL PRESSURE AND HYDROCEPHALUS	颅内压升高及脑积水	INCREASED INTRACRANIAL PRESSURE DISORDERS	各种颅内压升高	NERVOUS SYSTEM DISORDERS	各类神经系统疾病	BRAIN OEDEMA		REAC14Q2.txt
CONFUSIONAL STATE	CONFUSIONAL STATE	意识模糊状态	DELIRIA (INCL CONFUSION)	谵妄类（包括意识模糊）	CONFUSION AND DISORIENTATION	精神错乱和定向障碍	PSYCHIATRIC DISORDERS	精神病类	CONFUSIONAL STATE		REAC14Q2.txt
DECREASED APPETITE	DECREASED APPETITE	食欲减退	APPETITE AND GENERAL NUTRITIONAL DISORDERS	食欲及一般性营养障碍	APPETITE DISORDERS	各种食欲障碍	METABOLISM AND NUTRITION DISORDERS	代谢及营养类疾病	DECREASED APPETITE		REAC14Q2.txt
HEADACHE	HEADACHE	头痛	HEADACHES	各类头痛	HEADACHES NEC	各种头痛（不另分类）	NERVOUS SYSTEM DISORDERS	各类神经系统疾病	HEADACHE		REAC14Q2.txt
HYPERTENSION	HYPERTENSION	高血压	VASCULAR HYPERTENSIVE DISORDERS	血管性高血压疾病	VASCULAR HYPERTENSIVE DISORDERS NEC	高血压类疾病（不另分类）	VASCULAR DISORDERS	血管与淋巴管类疾病	HYPERTENSION		REAC14Q2.txt
INSOMNIA	INSOMNIA	失眠	SLEEP DISORDERS AND DISTURBANCES	睡眠异常和混乱	DISTURBANCES IN INITIATING AND MAINTAINING SLEEP	入睡和睡眠障碍	PSYCHIATRIC DISORDERS	精神病类	INSOMNIA		REAC14Q2.txt
VISUAL IMPAIRMENT	VISUAL IMPAIRMENT	视觉损害	VISION DISORDERS	各种视觉障碍	VISUAL IMPAIRMENT AND BLINDNESS (EXCL COLOUR BLINDNESS)	视觉损害和失明（色盲除外）	EYE DISORDERS	眼器官疾病	VISUAL IMPAIRMENT		REAC14Q2.txt
ABNORMAL BEHAVIOUR	ABNORMAL BEHAVIOUR	异常行为	PSYCHIATRIC AND BEHAVIOURAL SYMPTOMS NEC	精神及行为症状（不另分类）	ABNORMAL BEHAVIOUR NEC	各种异常行为（不另分类）	PSYCHIATRIC DISORDERS	精神病类	ABNORMAL BEHAVIOUR		REAC14Q2.txt
BLOOD CREATININE INCREASED	BLOOD CREATININE INCREASED	血肌酐升高	RENAL AND URINARY TRACT INVESTIGATIONS AND URINALYSES	肾脏、泌尿道检查及尿液分析	RENAL FUNCTION ANALYSES	各种肾功能分析	INVESTIGATIONS	各类检查	BLOOD CREATININE INCREASED		REAC14Q2.txt
BLOOD GLUCOSE INCREASED	BLOOD GLUCOSE INCREASED	血葡萄糖升高	METABOLIC, NUTRITIONAL AND BLOOD GAS INVESTIGATIONS	代谢、营养和血气检查	CARBOHYDRATE TOLERANCE ANALYSES (INCL DIABETES)	碳水化合物耐受性分析（包括糖尿病）	INVESTIGATIONS	各类检查	BLOOD GLUCOSE INCREASED		REAC14Q2.txt
BLOOD POTASSIUM DECREASED	BLOOD POTASSIUM DECREASED	血钾降低	WATER, ELECTROLYTE AND MINERAL INVESTIGATIONS	水、电解质及矿物质的各种检查	MINERAL AND ELECTROLYTE ANALYSES	各种矿物质和电解质分析	INVESTIGATIONS	各类检查	BLOOD POTASSIUM DECREASED		REAC14Q2.txt
BRAIN OEDEMA	BRAIN OEDEMA	脑水肿	INCREASED INTRACRANIAL PRESSURE AND HYDROCEPHALUS	颅内压升高及脑积水	INCREASED INTRACRANIAL PRESSURE DISORDERS	各种颅内压升高	NERVOUS SYSTEM DISORDERS	各类神经系统疾病	BRAIN OEDEMA		REAC14Q2.txt
COMA	COMA	昏迷	NEUROLOGICAL DISORDERS NEC	神经类疾病（不另分类）	COMA STATES	昏迷状态	NERVOUS SYSTEM DISORDERS	各类神经系统疾病	COMA		REAC14Q2.txt
EPILEPSY	EPILEPSY	癫痫	SEIZURES (INCL SUBTYPES)	癫痫发作（包括各种亚型）	SEIZURES AND SEIZURE DISORDERS NEC	癫痫和癫痫类疾病 （不另分类）	NERVOUS SYSTEM DISORDERS	各类神经系统疾病	EPILEPSY		REAC14Q2.txt
HYPONATRAEMIA	HYPONATRAEMIA	低钠血症	ELECTROLYTE AND FLUID BALANCE CONDITIONS	电解质及液体平衡状况	SODIUM IMBALANCE	钠平衡失调	METABOLISM AND NUTRITION DISORDERS	代谢及营养类疾病	HYPONATRAEMIA		REAC14Q2.txt
INAPPROPRIATE ANTIDIURETIC HORMONE SECRETION	INAPPROPRIATE ANTIDIURETIC HORMONE SECRETION	抗利尿激素分泌失调	HYPOTHALAMUS AND PITUITARY GLAND DISORDERS	下丘脑及垂体腺类疾病	POSTERIOR PITUITARY DISORDERS	垂体后叶疾病	ENDOCRINE DISORDERS	内分泌系统疾病	INAPPROPRIATE ANTIDIURETIC HORMONE SECRETION		REAC14Q2.txt
POLYDIPSIA PSYCHOGENIC	POLYDIPSIA PSYCHOGENIC	精神性烦渴	SOMATIC SYMPTOM AND RELATED DISORDERS	躯体症状及相关障碍	SOMATIC SYMPTOM DISORDERS	各种躯体症状障碍	PSYCHIATRIC DISORDERS	精神病类	POLYDIPSIA PSYCHOGENIC		REAC14Q2.txt
PULMONARY OEDEMA	PULMONARY OEDEMA	肺水肿	LOWER RESPIRATORY TRACT DISORDERS (EXCL OBSTRUCTION AND INFECTION)	下呼吸道疾病（阻塞和感染除外）	PULMONARY OEDEMAS	各种肺水肿	RESPIRATORY, THORACIC AND MEDIASTINAL DISORDERS	呼吸系统、胸及纵隔疾病	PULMONARY OEDEMA		REAC14Q2.txt
URINARY INCONTINENCE	URINARY INCONTINENCE	尿失禁	URINARY TRACT SIGNS AND SYMPTOMS	各种泌尿道体征和症状	BLADDER AND URETHRAL SYMPTOMS	膀胱和尿道症状	RENAL AND URINARY DISORDERS	肾脏及泌尿系统疾病	URINARY INCONTINENCE		REAC14Q2.txt
ARTHRALGIA	ARTHRALGIA	关节痛	JOINT DISORDERS	关节类疾病	JOINT RELATED SIGNS AND SYMPTOMS	关节相关症状和体征	MUSCULOSKELETAL AND CONNECTIVE TISSUE DISORDERS	各种肌肉骨骼及结缔组织疾病	ARTHRALGIA		REAC14Q3.txt
CERVICOBRACHIAL SYNDROME	CERVICOBRACHIAL SYNDROME	颈臂综合征	SPINAL CORD AND NERVE ROOT DISORDERS	脊髓和神经根疾病	CERVICAL SPINAL CORD AND NERVE ROOT DISORDERS	颈段脊髓和神经根疾病	NERVOUS SYSTEM DISORDERS	各类神经系统疾病	CERVICOBRACHIAL SYNDROME		REAC14Q3.txt
COGWHEEL RIGIDITY	COGWHEEL RIGIDITY	齿轮样强直	MOVEMENT DISORDERS (INCL PARKINSONISM)	运动障碍类（包括帕金森病）	PARKINSON'S DISEASE AND PARKINSONISM	帕金森病和帕金森综合征	NERVOUS SYSTEM DISORDERS	各类神经系统疾病	COGWHEEL RIGIDITY		REAC14Q3.txt
EXTRAPYRAMIDAL DISORDER	EXTRAPYRAMIDAL DISORDER	锥体外系疾病	MOVEMENT DISORDERS (INCL PARKINSONISM)	运动障碍类（包括帕金森病）	DYSKINESIAS AND MOVEMENT DISORDERS NEC	运动障碍和运动失调（不另分类）	NERVOUS SYSTEM DISORDERS	各类神经系统疾病	EXTRAPYRAMIDAL DISORDER		REAC14Q3.txt
HYPOKINESIA	HYPOKINESIA	运动机能减退	MOVEMENT DISORDERS (INCL PARKINSONISM)	运动障碍类（包括帕金森病）	DYSKINESIAS AND MOVEMENT DISORDERS NEC	运动障碍和运动失调（不另分类）	NERVOUS SYSTEM DISORDERS	各类神经系统疾病	HYPOKINESIA		REAC14Q3.txt
HYPOREFLEXIA	HYPOREFLEXIA	反射减退	NEUROLOGICAL DISORDERS NEC	神经类疾病（不另分类）	ABNORMAL REFLEXES	各种异常反射	NERVOUS SYSTEM DISORDERS	各类神经系统疾病	HYPOREFLEXIA		REAC14Q3.txt
MOBILITY DECREASED	MOBILITY DECREASED	活动度降低	MUSCULOSKELETAL AND CONNECTIVE TISSUE DISORDERS NEC	肌肉骨骼和结缔组织疾病（不另分类）	MUSCULOSKELETAL AND CONNECTIVE TISSUE CONDITIONS NEC	各种肌肉骨骼和结缔组织疾病（不另分类）	MUSCULOSKELETAL AND CONNECTIVE TISSUE DISORDERS	各种肌肉骨骼及结缔组织疾病	MOBILITY DECREASED		REAC14Q3.txt
MUSCLE RIGIDITY	MUSCLE RIGIDITY	肌肉强直	MUSCLE DISORDERS	肌肉类疾病	MUSCLE TONE ABNORMALITIES	各种肌张力异常	MUSCULOSKELETAL AND CONNECTIVE TISSUE DISORDERS	各种肌肉骨骼及结缔组织疾病	MUSCLE RIGIDITY		REAC14Q3.txt
MUSCULAR WEAKNESS	MUSCULAR WEAKNESS	肌无力	MUSCLE DISORDERS	肌肉类疾病	MUSCLE WEAKNESS CONDITIONS	各种肌无力	MUSCULOSKELETAL AND CONNECTIVE TISSUE DISORDERS	各种肌肉骨骼及结缔组织疾病	MUSCULAR WEAKNESS		REAC14Q3.txt
PARAESTHESIA	PARAESTHESIA	异常感觉	NEUROLOGICAL DISORDERS NEC	神经类疾病（不另分类）	PARAESTHESIAS AND DYSAESTHESIAS	感觉异常和感觉迟钝	NERVOUS SYSTEM DISORDERS	各类神经系统疾病	PARAESTHESIA		REAC14Q3.txt
PERIARTHRITIS	PERIARTHRITIS	关节周围炎	JOINT DISORDERS	关节类疾病	JOINT RELATED DISORDERS NEC	各种关节相关疾病（不另分类）	MUSCULOSKELETAL AND CONNECTIVE TISSUE DISORDERS	各种肌肉骨骼及结缔组织疾病	PERIARTHRITIS		REAC14Q3.txt
PERIPHERAL SWELLING	PERIPHERAL SWELLING	外周肿胀	GENERAL SYSTEM DISORDERS NEC	全身系统疾病（不另分类）	GENERAL SIGNS AND SYMPTOMS NEC	一般症状和体征（不另分类）	GENERAL DISORDERS AND ADMINISTRATION SITE CONDITIONS	全身性疾病及给药部位各种反应	PERIPHERAL SWELLING		REAC14Q3.txt
TREMOR	TREMOR	震颤	MOVEMENT DISORDERS (INCL PARKINSONISM)	运动障碍类（包括帕金森病）	TREMOR (EXCL CONGENITAL)	各种颤抖（不包括先天性）	NERVOUS SYSTEM DISORDERS	各类神经系统疾病	TREMOR		REAC14Q3.txt
AGGRESSION	AGGRESSION	攻击	PERSONALITY DISORDERS AND DISTURBANCES IN BEHAVIOUR	人性格异常及行为混乱	BEHAVIOUR AND SOCIALISATION DISTURBANCES	行为和社会关系障碍	PSYCHIATRIC DISORDERS	精神病类	AGGRESSION		REAC14Q4.txt
PSYCHOTIC DISORDER	PSYCHOTIC DISORDER	精神病性障碍	SCHIZOPHRENIA AND OTHER PSYCHOTIC DISORDERS	精神分裂症和其他精神疾病	PSYCHOTIC DISORDER NEC	精神类疾病（不另分类）	PSYCHIATRIC DISORDERS	精神病类	PSYCHOTIC DISORDER		REAC14Q4.txt
TREATMENT NONCOMPLIANCE	TREATMENT NONCOMPLIANCE	治疗不服从	THERAPEUTIC AND NONTHERAPEUTIC EFFECTS (EXCL TOXICITY)	治疗性及非治疗性反应类（不包括毒性）	THERAPEUTIC AND NONTHERAPEUTIC RESPONSES	各种治疗和非治疗反应	GENERAL DISORDERS AND ADMINISTRATION SITE CONDITIONS	全身性疾病及给药部位各种反应	TREATMENT NONCOMPLIANCE		REAC14Q4.txt
BLOOD PROLACTIN INCREASED	BLOOD PROLACTIN INCREASED	血催乳素升高	ENDOCRINE INVESTIGATIONS (INCL SEX HORMONES)	内分泌系统检查（包括性激素）	PITUITARY ANALYSES ANTERIOR	垂体前叶分析	INVESTIGATIONS	各类检查	BLOOD PROLACTIN INCREASED		REAC14Q2.txt
OSTEOPOROSIS	OSTEOPOROSIS	骨质疏松症	BONE DISORDERS (EXCL CONGENITAL AND FRACTURES)	骨骼类疾病（不包括先天性疾病及骨折）	METABOLIC BONE DISORDERS	代谢性骨疾病	MUSCULOSKELETAL AND CONNECTIVE TISSUE DISORDERS	各种肌肉骨骼及结缔组织疾病	OSTEOPOROSIS		REAC14Q2.txt
SPINAL FRACTURE	SPINAL FRACTURE	脊柱骨折	BONE AND JOINT INJURIES	骨骼及关节损伤	SPINAL FRACTURES AND DISLOCATIONS	脊柱骨折和脱臼	INJURY, POISONING AND PROCEDURAL COMPLICATIONS	各类损伤、中毒及操作并发症	SPINAL FRACTURE		REAC14Q2.txt
HYPONATRAEMIA	HYPONATRAEMIA	低钠血症	ELECTROLYTE AND FLUID BALANCE CONDITIONS	电解质及液体平衡状况	SODIUM IMBALANCE	钠平衡失调	METABOLISM AND NUTRITION DISORDERS	代谢及营养类疾病	HYPONATRAEMIA		REAC14Q2.txt
ASTHENIA	ASTHENIA	虚弱	GENERAL SYSTEM DISORDERS NEC	全身系统疾病（不另分类）	ASTHENIC CONDITIONS	虚弱状态	GENERAL DISORDERS AND ADMINISTRATION SITE CONDITIONS	全身性疾病及给药部位各种反应	ASTHENIA		REAC14Q2.txt
HEPATOTOXICITY	HEPATOTOXICITY	肝脏毒性	HEPATIC AND HEPATOBILIARY DISORDERS	肝脏及肝胆类疾病	HEPATOCELLULAR DAMAGE AND HEPATITIS NEC	肝细胞损害和肝炎（不另分类）	HEPATOBILIARY DISORDERS	肝胆系统疾病	HEPATOTOXICITY		REAC14Q2.txt
WEIGHT DECREASED	WEIGHT DECREASED	体重降低	PHYSICAL EXAMINATION AND ORGAN SYSTEM STATUS TOPICS	体检和器官系统状态主题	PHYSICAL EXAMINATION PROCEDURES AND ORGAN SYSTEM STATUS	体检步骤和器官系统状态	INVESTIGATIONS	各类检查	WEIGHT DECREASED		REAC14Q2.txt
INTENTIONAL OVERDOSE	INTENTIONAL OVERDOSE	有意用药过量	OVERDOSES AND UNDERDOSES NEC	用药过量及用药剂量不足（不另分类）	OVERDOSES NEC	用药过量（不另分类）	INJURY, POISONING AND PROCEDURAL COMPLICATIONS	各类损伤、中毒及操作并发症	INTENTIONAL OVERDOSE		REAC14Q2.txt
OVERDOSE	OVERDOSE	用药过量	OVERDOSES AND UNDERDOSES NEC	用药过量及用药剂量不足（不另分类）	OVERDOSES NEC	用药过量（不另分类）	INJURY, POISONING AND PROCEDURAL COMPLICATIONS	各类损伤、中毒及操作并发症	OVERDOSE		REAC14Q2.txt
POISONING	POISONING	中毒	EXPOSURES, CHEMICAL INJURIES AND POISONING	暴露、化学伤和中毒	POISONING AND TOXICITY	中毒与毒性	INJURY, POISONING AND PROCEDURAL COMPLICATIONS	各类损伤、中毒及操作并发症	POISONING		REAC14Q2.txt
SUICIDAL IDEATION	SUICIDAL IDEATION	自杀想法	SUICIDAL AND SELF-INJURIOUS BEHAVIOURS NEC	各种自杀及自我伤害行为（不另分类）	SUICIDAL AND SELF-INJURIOUS BEHAVIOUR	自杀和自我伤害行为	PSYCHIATRIC DISORDERS	精神病类	SUICIDAL IDEATION		REAC14Q2.txt
SUICIDE ATTEMPT	SUICIDE ATTEMPT	实施自杀行为	SUICIDAL AND SELF-INJURIOUS BEHAVIOURS NEC	各种自杀及自我伤害行为（不另分类）	SUICIDAL AND SELF-INJURIOUS BEHAVIOUR	自杀和自我伤害行为	PSYCHIATRIC DISORDERS	精神病类	SUICIDE ATTEMPT		REAC14Q2.txt
DRUG ABUSE	DRUG ABUSE	药物滥用	PSYCHIATRIC DISORDERS NEC	精神病类（不另分类）	SUBSTANCE RELATED AND ADDICTIVE DISORDERS	各种物质使用相关及成瘾性障碍	PSYCHIATRIC DISORDERS	精神病类	DRUG ABUSE		REAC14Q2.txt
SUICIDE ATTEMPT	SUICIDE ATTEMPT	实施自杀行为	SUICIDAL AND SELF-INJURIOUS BEHAVIOURS NEC	各种自杀及自我伤害行为（不另分类）	SUICIDAL AND SELF-INJURIOUS BEHAVIOUR	自杀和自我伤害行为	PSYCHIATRIC DISORDERS	精神病类	SUICIDE ATTEMPT		REAC14Q2.txt
AFFECTIVE DISORDER	AFFECTIVE DISORDER	情感障碍	MOOD DISORDERS AND DISTURBANCES NEC	心境障碍和混乱（不另分类）	MOOD DISORDERS NEC	心境障碍性疾病（不另分类）	PSYCHIATRIC DISORDERS	精神病类	AFFECTIVE DISORDER		REAC14Q2.txt
ANXIETY	ANXIETY	焦虑	ANXIETY DISORDERS AND SYMPTOMS	焦虑症及症状	ANXIETY SYMPTOMS	焦虑症状	PSYCHIATRIC DISORDERS	精神病类	ANXIETY		REAC14Q2.txt
DECREASED APPETITE	DECREASED APPETITE	食欲减退	APPETITE AND GENERAL NUTRITIONAL DISORDERS	食欲及一般性营养障碍	APPETITE DISORDERS	各种食欲障碍	METABOLISM AND NUTRITION DISORDERS	代谢及营养类疾病	DECREASED APPETITE		REAC14Q2.txt
DEPRESSION	DEPRESSION	抑郁	DEPRESSED MOOD DISORDERS AND DISTURBANCES	抑郁性心境障碍和混乱	DEPRESSIVE DISORDERS	各种抑郁病	PSYCHIATRIC DISORDERS	精神病类	DEPRESSION		REAC14Q2.txt
FATIGUE	FATIGUE	疲劳	GENERAL SYSTEM DISORDERS NEC	全身系统疾病（不另分类）	ASTHENIC CONDITIONS	虚弱状态	GENERAL DISORDERS AND ADMINISTRATION SITE CONDITIONS	全身性疾病及给药部位各种反应	FATIGUE		REAC14Q2.txt
POOR PERSONAL HYGIENE	POOR PERSONAL HYGIENE	个人卫生不佳	LIFESTYLE ISSUES	生活方式问题	SOCIAL ISSUES NEC	各种社会问题（不另分类）	SOCIAL CIRCUMSTANCES	社会环境	POOR PERSONAL HYGIENE		REAC14Q2.txt
PSYCHOTIC DISORDER	PSYCHOTIC DISORDER	精神病性障碍	SCHIZOPHRENIA AND OTHER PSYCHOTIC DISORDERS	精神分裂症和其他精神疾病	PSYCHOTIC DISORDER NEC	精神类疾病（不另分类）	PSYCHIATRIC DISORDERS	精神病类	PSYCHOTIC DISORDER		REAC14Q2.txt
TREATMENT NONCOMPLIANCE	TREATMENT NONCOMPLIANCE	治疗不服从	THERAPEUTIC AND NONTHERAPEUTIC EFFECTS (EXCL TOXICITY)	治疗性及非治疗性反应类（不包括毒性）	THERAPEUTIC AND NONTHERAPEUTIC RESPONSES	各种治疗和非治疗反应	GENERAL DISORDERS AND ADMINISTRATION SITE CONDITIONS	全身性疾病及给药部位各种反应	TREATMENT NONCOMPLIANCE		REAC14Q2.txt
UNEVALUABLE EVENT	UNEVALUABLE EVENT	无法评估的事件	GENERAL SYSTEM DISORDERS NEC	全身系统疾病（不另分类）	GENERAL SIGNS AND SYMPTOMS NEC	一般症状和体征（不另分类）	GENERAL DISORDERS AND ADMINISTRATION SITE CONDITIONS	全身性疾病及给药部位各种反应	UNEVALUABLE EVENT		REAC14Q2.txt
WEIGHT DECREASED	WEIGHT DECREASED	体重降低	PHYSICAL EXAMINATION AND ORGAN SYSTEM STATUS TOPICS	体检和器官系统状态主题	PHYSICAL EXAMINATION PROCEDURES AND ORGAN SYSTEM STATUS	体检步骤和器官系统状态	INVESTIGATIONS	各类检查	WEIGHT DECREASED		REAC14Q2.txt
DEATH	DEATH	死亡	FATAL OUTCOMES	致命后果	DEATH AND SUDDEN DEATH	死亡和猝死	GENERAL DISORDERS AND ADMINISTRATION SITE CONDITIONS	全身性疾病及给药部位各种反应	DEATH		REAC14Q2.txt
ALANINE AMINOTRANSFERASE INCREASED	ALANINE AMINOTRANSFERASE INCREASED	丙氨酸氨基转移酶升高	HEPATOBILIARY INVESTIGATIONS	肝胆系统检查	HEPATOBILIARY FUNCTION DIAGNOSTIC PROCEDURES	肝胆功能诊断性操作	INVESTIGATIONS	各类检查	ALANINE AMINOTRANSFERASE INCREASED		REAC14Q2.txt
BLOOD BILIRUBIN INCREASED	BLOOD BILIRUBIN INCREASED	血胆红素升高	HEPATOBILIARY INVESTIGATIONS	肝胆系统检查	HEPATOBILIARY FUNCTION DIAGNOSTIC PROCEDURES	肝胆功能诊断性操作	INVESTIGATIONS	各类检查	BLOOD BILIRUBIN INCREASED		REAC14Q2.txt
BLOOD BILIRUBIN UNCONJUGATED INCREASED	BLOOD BILIRUBIN UNCONJUGATED INCREASED	血非结合胆红素升高	HEPATOBILIARY INVESTIGATIONS	肝胆系统检查	HEPATOBILIARY FUNCTION DIAGNOSTIC PROCEDURES	肝胆功能诊断性操作	INVESTIGATIONS	各类检查	BLOOD BILIRUBIN UNCONJUGATED INCREASED		REAC14Q2.txt
CONDITION AGGRAVATED	CONDITION AGGRAVATED	病情恶化	GENERAL SYSTEM DISORDERS NEC	全身系统疾病（不另分类）	GENERAL SIGNS AND SYMPTOMS NEC	一般症状和体征（不另分类）	GENERAL DISORDERS AND ADMINISTRATION SITE CONDITIONS	全身性疾病及给药部位各种反应	CONDITION AGGRAVATED		REAC14Q2.txt
ALANINE AMINOTRANSFERASE INCREASED	ALANINE AMINOTRANSFERASE INCREASED	丙氨酸氨基转移酶升高	HEPATOBILIARY INVESTIGATIONS	肝胆系统检查	HEPATOBILIARY FUNCTION DIAGNOSTIC PROCEDURES	肝胆功能诊断性操作	INVESTIGATIONS	各类检查	ALANINE AMINOTRANSFERASE INCREASED		REAC14Q2.txt
BLOOD PROLACTIN INCREASED	BLOOD PROLACTIN INCREASED	血催乳素升高	ENDOCRINE INVESTIGATIONS (INCL SEX HORMONES)	内分泌系统检查（包括性激素）	PITUITARY ANALYSES ANTERIOR	垂体前叶分析	INVESTIGATIONS	各类检查	BLOOD PROLACTIN INCREASED		REAC14Q2.txt
LIVER FUNCTION TEST ABNORMAL	LIVER FUNCTION TEST ABNORMAL	肝功检查异常	HEPATOBILIARY INVESTIGATIONS	肝胆系统检查	HEPATOBILIARY FUNCTION DIAGNOSTIC PROCEDURES	肝胆功能诊断性操作	INVESTIGATIONS	各类检查	LIVER FUNCTION TEST ABNORMAL		REAC14Q2.txt
DYSARTHRIA	DYSARTHRIA	构音不良	NEUROLOGICAL DISORDERS NEC	神经类疾病（不另分类）	SPEECH AND LANGUAGE ABNORMALITIES	说话和语言异常	NERVOUS SYSTEM DISORDERS	各类神经系统疾病	DYSARTHRIA		REAC14Q2.txt
CALCULUS BLADDER	CALCULUS BLADDER	膀胱结石	UROLITHIASES	尿石类疾病	URINARY TRACT LITHIASIS NEC	泌尿道结石（不另分类）	RENAL AND URINARY DISORDERS	肾脏及泌尿系统疾病	CALCULUS BLADDER		REAC14Q2.txt
DRUG ABUSE	DRUG ABUSE	药物滥用	PSYCHIATRIC DISORDERS NEC	精神病类（不另分类）	SUBSTANCE RELATED AND ADDICTIVE DISORDERS	各种物质使用相关及成瘾性障碍	PSYCHIATRIC DISORDERS	精神病类	DRUG ABUSE		REAC14Q2.txt
SOPOR	SOPOR	酣睡	SLEEP DISORDERS AND DISTURBANCES	睡眠异常和混乱	SLEEP DISORDERS NEC	睡眠疾病（不另分类）	PSYCHIATRIC DISORDERS	精神病类	SOPOR		REAC14Q2.txt
SUICIDE ATTEMPT	SUICIDE ATTEMPT	实施自杀行为	SUICIDAL AND SELF-INJURIOUS BEHAVIOURS NEC	各种自杀及自我伤害行为（不另分类）	SUICIDAL AND SELF-INJURIOUS BEHAVIOUR	自杀和自我伤害行为	PSYCHIATRIC DISORDERS	精神病类	SUICIDE ATTEMPT		REAC14Q2.txt
HYPOTENSION	HYPOTENSION	低血压	DECREASED AND NONSPECIFIC BLOOD PRESSURE DISORDERS AND SHOCK	血压降低和性质不明的血压异常及休克	VASCULAR HYPOTENSIVE DISORDERS	血管低血压疾病	VASCULAR DISORDERS	血管与淋巴管类疾病	HYPOTENSION		REAC14Q2.txt
INTENTIONAL OVERDOSE	INTENTIONAL OVERDOSE	有意用药过量	OVERDOSES AND UNDERDOSES NEC	用药过量及用药剂量不足（不另分类）	OVERDOSES NEC	用药过量（不另分类）	INJURY, POISONING AND PROCEDURAL COMPLICATIONS	各类损伤、中毒及操作并发症	INTENTIONAL OVERDOSE		REAC14Q2.txt
SOMNOLENCE	SOMNOLENCE	嗜睡	NEUROLOGICAL DISORDERS NEC	神经类疾病（不另分类）	DISTURBANCES IN CONSCIOUSNESS NEC	意识障碍（不另分类）	NERVOUS SYSTEM DISORDERS	各类神经系统疾病	SOMNOLENCE		REAC14Q2.txt
SUICIDE ATTEMPT	SUICIDE ATTEMPT	实施自杀行为	SUICIDAL AND SELF-INJURIOUS BEHAVIOURS NEC	各种自杀及自我伤害行为（不另分类）	SUICIDAL AND SELF-INJURIOUS BEHAVIOUR	自杀和自我伤害行为	PSYCHIATRIC DISORDERS	精神病类	SUICIDE ATTEMPT		REAC14Q2.txt
TACHYCARDIA	TACHYCARDIA	心动过速	CARDIAC ARRHYTHMIAS	心律失常类疾病	RATE AND RHYTHM DISORDERS NEC	心率和节律异常（不另分类）	CARDIAC DISORDERS	心脏器官疾病	TACHYCARDIA		REAC14Q2.txt
BLOOD SODIUM DECREASED	BLOOD SODIUM DECREASED	血钠降低	WATER, ELECTROLYTE AND MINERAL INVESTIGATIONS	水、电解质及矿物质的各种检查	MINERAL AND ELECTROLYTE ANALYSES	各种矿物质和电解质分析	INVESTIGATIONS	各类检查	BLOOD SODIUM DECREASED		REAC14Q2.txt
DEATH	DEATH	死亡	FATAL OUTCOMES	致命后果	DEATH AND SUDDEN DEATH	死亡和猝死	GENERAL DISORDERS AND ADMINISTRATION SITE CONDITIONS	全身性疾病及给药部位各种反应	DEATH		REAC14Q2.txt
GASTROOESOPHAGEAL REFLUX DISEASE	GASTROOESOPHAGEAL REFLUX DISEASE	胃食管反流病	GASTROINTESTINAL MOTILITY AND DEFAECATION CONDITIONS	胃肠运动及排便状况	GASTROINTESTINAL ATONIC AND HYPOMOTILITY DISORDERS NEC	各种胃肠道弛缓和动力不足性疾病（不另分类）	GASTROINTESTINAL DISORDERS	胃肠系统疾病	GASTROOESOPHAGEAL REFLUX DISEASE		REAC14Q2.txt
DRY MOUTH	DRY MOUTH	口干	SALIVARY GLAND CONDITIONS	唾液腺疾病类	ORAL DRYNESS AND SALIVA ALTERED	口腔干燥和唾液改变	GASTROINTESTINAL DISORDERS	胃肠系统疾病	DRY MOUTH		REAC14Q2.txt
URINARY HESITATION	URINARY HESITATION	排尿迟缓	URINARY TRACT SIGNS AND SYMPTOMS	各种泌尿道体征和症状	BLADDER AND URETHRAL SYMPTOMS	膀胱和尿道症状	RENAL AND URINARY DISORDERS	肾脏及泌尿系统疾病	URINARY HESITATION		REAC14Q2.txt
DEVICE LEAKAGE	DEVICE LEAKAGE	装置渗漏	DEVICE ISSUES	器械问题类	DEVICE ISSUES NEC	各种器械问题 （不另分类）	PRODUCT ISSUES	产品问题	DEVICE LEAKAGE		REAC14Q2.txt
DRUG INEFFECTIVE	DRUG INEFFECTIVE	药物无效	THERAPEUTIC AND NONTHERAPEUTIC EFFECTS (EXCL TOXICITY)	治疗性及非治疗性反应类（不包括毒性）	THERAPEUTIC AND NONTHERAPEUTIC RESPONSES	各种治疗和非治疗反应	GENERAL DISORDERS AND ADMINISTRATION SITE CONDITIONS	全身性疾病及给药部位各种反应	DRUG INEFFECTIVE		REAC14Q2.txt
HOSPITALISATION	HOSPITALISATION	住院治疗	THERAPEUTIC PROCEDURES AND SUPPORTIVE CARE NEC	治疗类操作和支持性护理（不另分类）	THERAPEUTIC PROCEDURES NEC	治疗类操作（不另分类）	SURGICAL AND MEDICAL PROCEDURES	各种手术及医疗操作	HOSPITALISATION		REAC14Q2.txt
DRUG ABUSE	DRUG ABUSE	药物滥用	PSYCHIATRIC DISORDERS NEC	精神病类（不另分类）	SUBSTANCE RELATED AND ADDICTIVE DISORDERS	各种物质使用相关及成瘾性障碍	PSYCHIATRIC DISORDERS	精神病类	DRUG ABUSE		REAC14Q2.txt
SUICIDE ATTEMPT	SUICIDE ATTEMPT	实施自杀行为	SUICIDAL AND SELF-INJURIOUS BEHAVIOURS NEC	各种自杀及自我伤害行为（不另分类）	SUICIDAL AND SELF-INJURIOUS BEHAVIOUR	自杀和自我伤害行为	PSYCHIATRIC DISORDERS	精神病类	SUICIDE ATTEMPT		REAC14Q2.txt
PRIAPISM	PRIAPISM	阴茎异常勃起	SEXUAL FUNCTION AND FERTILITY DISORDERS	性功能和生育疾病类	ERECTION AND EJACULATION CONDITIONS AND DISORDERS	勃起和射精状态和障碍	REPRODUCTIVE SYSTEM AND BREAST DISORDERS	生殖系统及乳腺疾病	PRIAPISM		REAC14Q2.txt
MYOCARDIAL INFARCTION	MYOCARDIAL INFARCTION	心肌梗死	CORONARY ARTERY DISORDERS	冠状动脉类疾病	ISCHAEMIC CORONARY ARTERY DISORDERS	各种缺血性冠状动脉疾病	CARDIAC DISORDERS	心脏器官疾病	MYOCARDIAL INFARCTION		REAC14Q2.txt
ADVERSE DRUG REACTION	ADVERSE DRUG REACTION	药品不良反应	THERAPEUTIC AND NONTHERAPEUTIC EFFECTS (EXCL TOXICITY)	治疗性及非治疗性反应类（不包括毒性）	THERAPEUTIC AND NONTHERAPEUTIC RESPONSES	各种治疗和非治疗反应	GENERAL DISORDERS AND ADMINISTRATION SITE CONDITIONS	全身性疾病及给药部位各种反应	ADVERSE DRUG REACTION		REAC15Q2.txt
BLOOD PROLACTIN INCREASED	BLOOD PROLACTIN INCREASED	血催乳素升高	ENDOCRINE INVESTIGATIONS (INCL SEX HORMONES)	内分泌系统检查（包括性激素）	PITUITARY ANALYSES ANTERIOR	垂体前叶分析	INVESTIGATIONS	各类检查	BLOOD PROLACTIN INCREASED		REAC15Q2.txt
DYSGEUSIA	DYSGEUSIA	味觉倒错	NEUROLOGICAL DISORDERS NEC	神经类疾病（不另分类）	SENSORY ABNORMALITIES NEC	各种感觉异常（不另分类）	NERVOUS SYSTEM DISORDERS	各类神经系统疾病	DYSGEUSIA		REAC15Q2.txt
INSOMNIA	INSOMNIA	失眠	SLEEP DISORDERS AND DISTURBANCES	睡眠异常和混乱	DISTURBANCES IN INITIATING AND MAINTAINING SLEEP	入睡和睡眠障碍	PSYCHIATRIC DISORDERS	精神病类	INSOMNIA		REAC15Q2.txt
MICTURITION DISORDER	MICTURITION DISORDER	排尿障碍	URINARY TRACT SIGNS AND SYMPTOMS	各种泌尿道体征和症状	BLADDER AND URETHRAL SYMPTOMS	膀胱和尿道症状	RENAL AND URINARY DISORDERS	肾脏及泌尿系统疾病	MICTURITION DISORDER		REAC15Q2.txt
PAROSMIA	PAROSMIA	嗅觉异常	CRANIAL NERVE DISORDERS (EXCL NEOPLASMS)	颅神经疾病（不包括肿瘤）	OLFACTORY NERVE DISORDERS	各种嗅神经疾病	NERVOUS SYSTEM DISORDERS	各类神经系统疾病	PAROSMIA		REAC15Q2.txt
PRODUCT USE ISSUE	PRODUCT USE ISSUE	产品使用问题	MEDICATION ERRORS AND OTHER PRODUCT USE ERRORS AND ISSUES	用药错误及其他产品使用错误和问题	MEDICATION ERRORS, PRODUCT USE ERRORS AND ISSUES NEC	不另分类的各种用药错误、产品使用错误和问题	INJURY, POISONING AND PROCEDURAL COMPLICATIONS	各类损伤、中毒及操作并发症	PRODUCT USE ISSUE		REAC15Q2.txt
PULMONARY EMBOLISM	PULMONARY EMBOLISM	肺栓塞	PULMONARY VASCULAR DISORDERS	肺血管类疾病	PULMONARY THROMBOTIC AND EMBOLIC CONDITIONS	肺血栓形成和栓塞病症	RESPIRATORY, THORACIC AND MEDIASTINAL DISORDERS	呼吸系统、胸及纵隔疾病	PULMONARY EMBOLISM		REAC15Q2.txt
SEDATION	SEDATION	镇静	NEUROLOGICAL DISORDERS NEC	神经类疾病（不另分类）	DISTURBANCES IN CONSCIOUSNESS NEC	意识障碍（不另分类）	NERVOUS SYSTEM DISORDERS	各类神经系统疾病	SEDATION		REAC15Q2.txt
THERAPY CHANGE	THERAPY CHANGE	治疗改变	THERAPEUTIC PROCEDURES AND SUPPORTIVE CARE NEC	治疗类操作和支持性护理（不另分类）	THERAPEUTIC PROCEDURES NEC	治疗类操作（不另分类）	SURGICAL AND MEDICAL PROCEDURES	各种手术及医疗操作	THERAPY CHANGE		REAC15Q2.txt
FRACTURE	FRACTURE	骨折	BONE AND JOINT INJURIES	骨骼及关节损伤	FRACTURES AND DISLOCATIONS NEC	骨折和脱臼（不另分类）	INJURY, POISONING AND PROCEDURAL COMPLICATIONS	各类损伤、中毒及操作并发症	FRACTURE		REAC14Q3.txt
DISTURBANCE IN SOCIAL BEHAVIOUR	DISTURBANCE IN SOCIAL BEHAVIOUR	社交行为障碍	PERSONALITY DISORDERS AND DISTURBANCES IN BEHAVIOUR	人性格异常及行为混乱	BEHAVIOUR AND SOCIALISATION DISTURBANCES	行为和社会关系障碍	PSYCHIATRIC DISORDERS	精神病类	DISTURBANCE IN SOCIAL BEHAVIOUR		REAC15Q2.txt
MALAISE	MALAISE	难受	GENERAL SYSTEM DISORDERS NEC	全身系统疾病（不另分类）	ASTHENIC CONDITIONS	虚弱状态	GENERAL DISORDERS AND ADMINISTRATION SITE CONDITIONS	全身性疾病及给药部位各种反应	MALAISE		REAC15Q2.txt
PRE-EXISTING DISEASE	PRE-EXISTING DISEASE	基础疾病	GENERAL SYSTEM DISORDERS NEC	全身系统疾病（不另分类）	GENERAL SIGNS AND SYMPTOMS NEC	一般症状和体征（不另分类）	GENERAL DISORDERS AND ADMINISTRATION SITE CONDITIONS	全身性疾病及给药部位各种反应	PRE-EXISTING DISEASE		REAC15Q2.txt
RESPIRATORY FAILURE	RESPIRATORY FAILURE	呼吸衰竭	RESPIRATORY DISORDERS NEC	呼吸系统疾病（不另分类）	RESPIRATORY FAILURES (EXCL NEONATAL)	各种呼吸衰竭（不包括新生儿）	RESPIRATORY, THORACIC AND MEDIASTINAL DISORDERS	呼吸系统、胸及纵隔疾病	RESPIRATORY FAILURE		REAC15Q2.txt
SOMNOLENCE	SOMNOLENCE	嗜睡	NEUROLOGICAL DISORDERS NEC	神经类疾病（不另分类）	DISTURBANCES IN CONSCIOUSNESS NEC	意识障碍（不另分类）	NERVOUS SYSTEM DISORDERS	各类神经系统疾病	SOMNOLENCE		REAC15Q2.txt
DRUG INTERACTION	DRUG INTERACTION	药物相互作用	THERAPEUTIC AND NONTHERAPEUTIC EFFECTS (EXCL TOXICITY)	治疗性及非治疗性反应类（不包括毒性）	INTERACTIONS	各种相互作用	GENERAL DISORDERS AND ADMINISTRATION SITE CONDITIONS	全身性疾病及给药部位各种反应	DRUG INTERACTION		REAC14Q2.txt
TOXIC ENCEPHALOPATHY	TOXIC ENCEPHALOPATHY	中毒性脑病	ENCEPHALOPATHIES	各类脑病	ENCEPHALOPATHIES TOXIC AND METABOLIC	中毒性和代谢性脑病	NERVOUS SYSTEM DISORDERS	各类神经系统疾病	TOXIC ENCEPHALOPATHY		REAC14Q2.txt
BLADDER DILATATION	BLADDER DILATATION	膀胱扩张	BLADDER AND BLADDER NECK DISORDERS (EXCL CALCULI)	膀胱及膀胱颈疾病（不包括结石）	BLADDER DISORDERS NEC	各种膀胱疾病（不另分类）	RENAL AND URINARY DISORDERS	肾脏及泌尿系统疾病	BLADDER DILATATION		REAC14Q4.txt
DRUG ABUSE	DRUG ABUSE	药物滥用	PSYCHIATRIC DISORDERS NEC	精神病类（不另分类）	SUBSTANCE RELATED AND ADDICTIVE DISORDERS	各种物质使用相关及成瘾性障碍	PSYCHIATRIC DISORDERS	精神病类	DRUG ABUSE		REAC14Q4.txt
SOMNOLENCE	SOMNOLENCE	嗜睡	NEUROLOGICAL DISORDERS NEC	神经类疾病（不另分类）	DISTURBANCES IN CONSCIOUSNESS NEC	意识障碍（不另分类）	NERVOUS SYSTEM DISORDERS	各类神经系统疾病	SOMNOLENCE		REAC14Q4.txt
SUICIDE ATTEMPT	SUICIDE ATTEMPT	实施自杀行为	SUICIDAL AND SELF-INJURIOUS BEHAVIOURS NEC	各种自杀及自我伤害行为（不另分类）	SUICIDAL AND SELF-INJURIOUS BEHAVIOUR	自杀和自我伤害行为	PSYCHIATRIC DISORDERS	精神病类	SUICIDE ATTEMPT		REAC14Q4.txt
SPINAL COMPRESSION FRACTURE	SPINAL COMPRESSION FRACTURE	椎体压缩骨折	BONE AND JOINT INJURIES	骨骼及关节损伤	SPINAL FRACTURES AND DISLOCATIONS	脊柱骨折和脱臼	INJURY, POISONING AND PROCEDURAL COMPLICATIONS	各类损伤、中毒及操作并发症	SPINAL COMPRESSION FRACTURE		REAC14Q3.txt
STERNAL FRACTURE	STERNAL FRACTURE	胸骨骨折	BONE AND JOINT INJURIES	骨骼及关节损伤	THORACIC CAGE FRACTURES AND DISLOCATIONS	胸廓骨折和脱臼	INJURY, POISONING AND PROCEDURAL COMPLICATIONS	各类损伤、中毒及操作并发症	STERNAL FRACTURE		REAC14Q3.txt
CARDIO-RESPIRATORY ARREST	CARDIO-RESPIRATORY ARREST	心脏呼吸骤停	CARDIAC ARRHYTHMIAS	心律失常类疾病	VENTRICULAR ARRHYTHMIAS AND CARDIAC ARREST	室性心律失常和心搏停止	CARDIAC DISORDERS	心脏器官疾病	CARDIO-RESPIRATORY ARREST		REAC14Q2.txt
CYANOSIS	CYANOSIS	发绀	VASCULAR DISORDERS NEC	血管疾病（不另分类）	PERIPHERAL VASCULAR DISORDERS NEC	周围血管疾病（不另分类）	VASCULAR DISORDERS	血管与淋巴管类疾病	CYANOSIS		REAC14Q2.txt
DECREASED APPETITE	DECREASED APPETITE	食欲减退	APPETITE AND GENERAL NUTRITIONAL DISORDERS	食欲及一般性营养障碍	APPETITE DISORDERS	各种食欲障碍	METABOLISM AND NUTRITION DISORDERS	代谢及营养类疾病	DECREASED APPETITE		REAC14Q2.txt
DIARRHOEA	DIARRHOEA	腹泻	GASTROINTESTINAL MOTILITY AND DEFAECATION CONDITIONS	胃肠运动及排便状况	DIARRHOEA (EXCL INFECTIVE)	各种腹泻（不包括感染性的）	GASTROINTESTINAL DISORDERS	胃肠系统疾病	DIARRHOEA		REAC14Q2.txt
EMBOLISM VENOUS	EMBOLISM VENOUS	静脉栓塞	EMBOLISM AND THROMBOSIS	栓塞及血栓	NON-SITE SPECIFIC EMBOLISM AND THROMBOSIS	部位不确定的栓塞和血栓形成	VASCULAR DISORDERS	血管与淋巴管类疾病	EMBOLISM VENOUS		REAC14Q2.txt
HYPERVENTILATION	HYPERVENTILATION	换气过度	RESPIRATORY DISORDERS NEC	呼吸系统疾病（不另分类）	BREATHING ABNORMALITIES	各种呼吸异常	RESPIRATORY, THORACIC AND MEDIASTINAL DISORDERS	呼吸系统、胸及纵隔疾病	HYPERVENTILATION		REAC14Q2.txt
MONOPLEGIA	MONOPLEGIA	单瘫	MOVEMENT DISORDERS (INCL PARKINSONISM)	运动障碍类（包括帕金森病）	PARALYSIS AND PARESIS (EXCL CRANIAL NERVE)	瘫痪和轻瘫（不包括颅神经）	NERVOUS SYSTEM DISORDERS	各类神经系统疾病	MONOPLEGIA		REAC14Q2.txt
NAUSEA	NAUSEA	恶心	GASTROINTESTINAL SIGNS AND SYMPTOMS	胃肠道系统症状和体征	NAUSEA AND VOMITING SYMPTOMS	恶心和呕吐症状	GASTROINTESTINAL DISORDERS	胃肠系统疾病	NAUSEA		REAC14Q2.txt
PAIN IN EXTREMITY	PAIN IN EXTREMITY	肢体疼痛	MUSCULOSKELETAL AND CONNECTIVE TISSUE DISORDERS NEC	肌肉骨骼和结缔组织疾病（不另分类）	MUSCULOSKELETAL AND CONNECTIVE TISSUE PAIN AND DISCOMFORT	肌肉骨骼和结缔组织的各种疼痛与不适	MUSCULOSKELETAL AND CONNECTIVE TISSUE DISORDERS	各种肌肉骨骼及结缔组织疾病	PAIN IN EXTREMITY		REAC14Q2.txt
CATATONIA	CATATONIA	紧张症	CHANGES IN PHYSICAL ACTIVITY	体力活动变化	DECREASED PHYSICAL ACTIVITY LEVELS	身体活动水平降低	PSYCHIATRIC DISORDERS	精神病类	CATATONIA		REAC14Q2.txt
EMBOLISM VENOUS	EMBOLISM VENOUS	静脉栓塞	EMBOLISM AND THROMBOSIS	栓塞及血栓	NON-SITE SPECIFIC EMBOLISM AND THROMBOSIS	部位不确定的栓塞和血栓形成	VASCULAR DISORDERS	血管与淋巴管类疾病	EMBOLISM VENOUS		REAC14Q2.txt
PSYCHOTIC DISORDER	PSYCHOTIC DISORDER	精神病性障碍	SCHIZOPHRENIA AND OTHER PSYCHOTIC DISORDERS	精神分裂症和其他精神疾病	PSYCHOTIC DISORDER NEC	精神类疾病（不另分类）	PSYCHIATRIC DISORDERS	精神病类	PSYCHOTIC DISORDER		REAC14Q2.txt
BLOOD PROLACTIN INCREASED	BLOOD PROLACTIN INCREASED	血催乳素升高	ENDOCRINE INVESTIGATIONS (INCL SEX HORMONES)	内分泌系统检查（包括性激素）	PITUITARY ANALYSES ANTERIOR	垂体前叶分析	INVESTIGATIONS	各类检查	BLOOD PROLACTIN INCREASED		REAC14Q2.txt
DRUG INTERACTION	DRUG INTERACTION	药物相互作用	THERAPEUTIC AND NONTHERAPEUTIC EFFECTS (EXCL TOXICITY)	治疗性及非治疗性反应类（不包括毒性）	INTERACTIONS	各种相互作用	GENERAL DISORDERS AND ADMINISTRATION SITE CONDITIONS	全身性疾病及给药部位各种反应	DRUG INTERACTION		REAC14Q2.txt
GALACTORRHOEA	GALACTORRHOEA	溢乳	BREAST DISORDERS	乳腺类疾病	LACTATION DISORDERS	各种哺乳期疾病	REPRODUCTIVE SYSTEM AND BREAST DISORDERS	生殖系统及乳腺疾病	GALACTORRHOEA		REAC14Q2.txt
AGITATION	AGITATION	激越	ANXIETY DISORDERS AND SYMPTOMS	焦虑症及症状	ANXIETY SYMPTOMS	焦虑症状	PSYCHIATRIC DISORDERS	精神病类	AGITATION		REAC14Q2.txt
DYSARTHRIA	DYSARTHRIA	构音不良	NEUROLOGICAL DISORDERS NEC	神经类疾病（不另分类）	SPEECH AND LANGUAGE ABNORMALITIES	说话和语言异常	NERVOUS SYSTEM DISORDERS	各类神经系统疾病	DYSARTHRIA		REAC14Q2.txt
HYPERHIDROSIS	HYPERHIDROSIS	多汗	SKIN APPENDAGE CONDITIONS	皮肤附属物各种状况	APOCRINE AND ECCRINE GLAND DISORDERS	顶浆分泌腺和小汗腺疾病	SKIN AND SUBCUTANEOUS TISSUE DISORDERS	皮肤及皮下组织类疾病	HYPERHIDROSIS		REAC14Q2.txt
LETHARGY	LETHARGY	困倦	NEUROLOGICAL DISORDERS NEC	神经类疾病（不另分类）	DISTURBANCES IN CONSCIOUSNESS NEC	意识障碍（不另分类）	NERVOUS SYSTEM DISORDERS	各类神经系统疾病	LETHARGY		REAC14Q2.txt
MENTAL STATUS CHANGES	MENTAL STATUS CHANGES	精神状态改变	PSYCHIATRIC DISORDERS NEC	精神病类（不另分类）	MENTAL DISORDERS NEC	各种精神疾病（不另分类）	PSYCHIATRIC DISORDERS	精神病类	MENTAL STATUS CHANGES		REAC14Q2.txt
MUSCLE RIGIDITY	MUSCLE RIGIDITY	肌肉强直	MUSCLE DISORDERS	肌肉类疾病	MUSCLE TONE ABNORMALITIES	各种肌张力异常	MUSCULOSKELETAL AND CONNECTIVE TISSUE DISORDERS	各种肌肉骨骼及结缔组织疾病	MUSCLE RIGIDITY		REAC14Q2.txt
PARANOIA	PARANOIA	偏执	PERSONALITY DISORDERS AND DISTURBANCES IN BEHAVIOUR	人性格异常及行为混乱	BEHAVIOUR AND SOCIALISATION DISTURBANCES	行为和社会关系障碍	PSYCHIATRIC DISORDERS	精神病类	PARANOIA		REAC14Q2.txt
SCHIZOPHRENIA	SCHIZOPHRENIA	精神分裂症	SCHIZOPHRENIA AND OTHER PSYCHOTIC DISORDERS	精神分裂症和其他精神疾病	SCHIZOPHRENIA NEC	各种精神分裂障碍（不另分类）	PSYCHIATRIC DISORDERS	精神病类	SCHIZOPHRENIA		REAC14Q2.txt
UNRESPONSIVE TO STIMULI	UNRESPONSIVE TO STIMULI	刺激反应消失	NEUROLOGICAL DISORDERS NEC	神经类疾病（不另分类）	NEUROLOGICAL SIGNS AND SYMPTOMS NEC	神经学症状和体征（不另分类）	NERVOUS SYSTEM DISORDERS	各类神经系统疾病	UNRESPONSIVE TO STIMULI		REAC14Q2.txt
CIRCULATORY COLLAPSE	CIRCULATORY COLLAPSE	循环性虚脱	DECREASED AND NONSPECIFIC BLOOD PRESSURE DISORDERS AND SHOCK	血压降低和性质不明的血压异常及休克	CIRCULATORY COLLAPSE AND SHOCK	循环障碍和休克	VASCULAR DISORDERS	血管与淋巴管类疾病	CIRCULATORY COLLAPSE		REAC14Q2.txt
DEPRESSIVE DELUSION	DEPRESSIVE DELUSION	抑郁性妄想	DISTURBANCES IN THINKING AND PERCEPTION	思维及感知紊乱	DELUSIONAL SYMPTOMS	妄想综合征	PSYCHIATRIC DISORDERS	精神病类	DEPRESSIVE DELUSION		REAC14Q2.txt
FLUID INTAKE REDUCED	FLUID INTAKE REDUCED	液体摄入下降	ELECTROLYTE AND FLUID BALANCE CONDITIONS	电解质及液体平衡状况	FLUID INTAKE DECREASED	液体摄入减少	METABOLISM AND NUTRITION DISORDERS	代谢及营养类疾病	FLUID INTAKE REDUCED		REAC14Q2.txt
RESTLESSNESS	RESTLESSNESS	躁动	CHANGES IN PHYSICAL ACTIVITY	体力活动变化	INCREASED PHYSICAL ACTIVITY LEVELS	身体活动水平升高	PSYCHIATRIC DISORDERS	精神病类	RESTLESSNESS		REAC14Q2.txt
SUICIDAL IDEATION	SUICIDAL IDEATION	自杀想法	SUICIDAL AND SELF-INJURIOUS BEHAVIOURS NEC	各种自杀及自我伤害行为（不另分类）	SUICIDAL AND SELF-INJURIOUS BEHAVIOUR	自杀和自我伤害行为	PSYCHIATRIC DISORDERS	精神病类	SUICIDAL IDEATION		REAC14Q2.txt
DYSPNOEA	DYSPNOEA	呼吸困难	RESPIRATORY DISORDERS NEC	呼吸系统疾病（不另分类）	BREATHING ABNORMALITIES	各种呼吸异常	RESPIRATORY, THORACIC AND MEDIASTINAL DISORDERS	呼吸系统、胸及纵隔疾病	DYSPNOEA		REAC14Q3.txt
ERYTHEMA	ERYTHEMA	红斑	EPIDERMAL AND DERMAL CONDITIONS	表皮及真皮状况	ERYTHEMAS	各种皮肤红斑	SKIN AND SUBCUTANEOUS TISSUE DISORDERS	皮肤及皮下组织类疾病	ERYTHEMA		REAC14Q3.txt
PAIN IN EXTREMITY	PAIN IN EXTREMITY	肢体疼痛	MUSCULOSKELETAL AND CONNECTIVE TISSUE DISORDERS NEC	肌肉骨骼和结缔组织疾病（不另分类）	MUSCULOSKELETAL AND CONNECTIVE TISSUE PAIN AND DISCOMFORT	肌肉骨骼和结缔组织的各种疼痛与不适	MUSCULOSKELETAL AND CONNECTIVE TISSUE DISORDERS	各种肌肉骨骼及结缔组织疾病	PAIN IN EXTREMITY		REAC14Q3.txt
PERIPHERAL SWELLING	PERIPHERAL SWELLING	外周肿胀	GENERAL SYSTEM DISORDERS NEC	全身系统疾病（不另分类）	GENERAL SIGNS AND SYMPTOMS NEC	一般症状和体征（不另分类）	GENERAL DISORDERS AND ADMINISTRATION SITE CONDITIONS	全身性疾病及给药部位各种反应	PERIPHERAL SWELLING		REAC14Q3.txt
PULMONARY EMBOLISM	PULMONARY EMBOLISM	肺栓塞	PULMONARY VASCULAR DISORDERS	肺血管类疾病	PULMONARY THROMBOTIC AND EMBOLIC CONDITIONS	肺血栓形成和栓塞病症	RESPIRATORY, THORACIC AND MEDIASTINAL DISORDERS	呼吸系统、胸及纵隔疾病	PULMONARY EMBOLISM		REAC14Q3.txt
TREATMENT NONCOMPLIANCE	TREATMENT NONCOMPLIANCE	治疗不服从	THERAPEUTIC AND NONTHERAPEUTIC EFFECTS (EXCL TOXICITY)	治疗性及非治疗性反应类（不包括毒性）	THERAPEUTIC AND NONTHERAPEUTIC RESPONSES	各种治疗和非治疗反应	GENERAL DISORDERS AND ADMINISTRATION SITE CONDITIONS	全身性疾病及给药部位各种反应	TREATMENT NONCOMPLIANCE		REAC14Q2.txt
GENERALISED TONIC-CLONIC SEIZURE	GENERALISED TONIC-CLONIC SEIZURE	全身强直阵挛性癫痫发作	SEIZURES (INCL SUBTYPES)	癫痫发作（包括各种亚型）	GENERALISED TONIC-CLONIC SEIZURES	全面性强直-痉挛性癫痫发作	NERVOUS SYSTEM DISORDERS	各类神经系统疾病	GENERALISED TONIC-CLONIC SEIZURE		REAC14Q2.txt
HYPONATRAEMIA	HYPONATRAEMIA	低钠血症	ELECTROLYTE AND FLUID BALANCE CONDITIONS	电解质及液体平衡状况	SODIUM IMBALANCE	钠平衡失调	METABOLISM AND NUTRITION DISORDERS	代谢及营养类疾病	HYPONATRAEMIA		REAC14Q2.txt
CHOLELITHIASIS	CHOLELITHIASIS	胆石症	GALLBLADDER DISORDERS	胆囊类疾病	CHOLECYSTITIS AND CHOLELITHIASIS	胆囊炎和胆石病	HEPATOBILIARY DISORDERS	肝胆系统疾病	CHOLELITHIASIS		REAC14Q3.txt
EXTRAPYRAMIDAL DISORDER	EXTRAPYRAMIDAL DISORDER	锥体外系疾病	MOVEMENT DISORDERS (INCL PARKINSONISM)	运动障碍类（包括帕金森病）	DYSKINESIAS AND MOVEMENT DISORDERS NEC	运动障碍和运动失调（不另分类）	NERVOUS SYSTEM DISORDERS	各类神经系统疾病	EXTRAPYRAMIDAL DISORDER		REAC14Q3.txt
PANCREATITIS ACUTE	PANCREATITIS ACUTE	急性胰腺炎	EXOCRINE PANCREAS CONDITIONS	胰腺外分泌疾病	ACUTE AND CHRONIC PANCREATITIS	急性及慢性胰腺炎	GASTROINTESTINAL DISORDERS	胃肠系统疾病	PANCREATITIS ACUTE		REAC14Q3.txt
BONE DENSITY DECREASED	BONE DENSITY DECREASED	骨密度降低	MUSCULOSKELETAL AND SOFT TISSUE INVESTIGATIONS (EXCL ENZYME TESTS)	各种肌肉骨骼和软组织检查（不包括酶检测）	MUSCULOSKELETAL AND SOFT TISSUE IMAGING PROCEDURES	肌肉骨骼和软组织影像学检查	INVESTIGATIONS	各类检查	BONE DENSITY DECREASED		REAC14Q2.txt
HYPERPROLACTINAEMIA	HYPERPROLACTINAEMIA	高催乳素血症	HYPOTHALAMUS AND PITUITARY GLAND DISORDERS	下丘脑及垂体腺类疾病	ANTERIOR PITUITARY HYPERFUNCTION	垂体前叶功能亢进	ENDOCRINE DISORDERS	内分泌系统疾病	HYPERPROLACTINAEMIA		REAC14Q2.txt
EOSINOPHILIC PNEUMONIA ACUTE	EOSINOPHILIC PNEUMONIA ACUTE	急性嗜酸细胞性肺炎	LOWER RESPIRATORY TRACT DISORDERS (EXCL OBSTRUCTION AND INFECTION)	下呼吸道疾病（阻塞和感染除外）	LOWER RESPIRATORY TRACT INFLAMMATORY AND IMMUNOLOGIC CONDITIONS	下呼吸道炎症和免疫病症	RESPIRATORY, THORACIC AND MEDIASTINAL DISORDERS	呼吸系统、胸及纵隔疾病	EOSINOPHILIC PNEUMONIA ACUTE		REAC14Q2.txt
ASPIRATION	ASPIRATION	误吸	RESPIRATORY DISORDERS NEC	呼吸系统疾病（不另分类）	RESPIRATORY TRACT DISORDERS NEC	呼吸道疾病（不另分类）	RESPIRATORY, THORACIC AND MEDIASTINAL DISORDERS	呼吸系统、胸及纵隔疾病	ASPIRATION		REAC14Q2.txt
SOMNOLENCE	SOMNOLENCE	嗜睡	NEUROLOGICAL DISORDERS NEC	神经类疾病（不另分类）	DISTURBANCES IN CONSCIOUSNESS NEC	意识障碍（不另分类）	NERVOUS SYSTEM DISORDERS	各类神经系统疾病	SOMNOLENCE		REAC14Q2.txt
VOMITING	VOMITING	呕吐	GASTROINTESTINAL SIGNS AND SYMPTOMS	胃肠道系统症状和体征	NAUSEA AND VOMITING SYMPTOMS	恶心和呕吐症状	GASTROINTESTINAL DISORDERS	胃肠系统疾病	VOMITING		REAC14Q2.txt
ANGIOEDEMA	ANGIOEDEMA	血管性水肿	ANGIOEDEMA AND URTICARIA	血管性水肿和风疹	ANGIOEDEMAS	各种血管性水肿	SKIN AND SUBCUTANEOUS TISSUE DISORDERS	皮肤及皮下组织类疾病	ANGIOEDEMA		REAC14Q2.txt
APHASIA	APHASIA	失语	NEUROLOGICAL DISORDERS NEC	神经类疾病（不另分类）	CORTICAL DYSFUNCTION NEC	皮质功能异常（不另分类）	NERVOUS SYSTEM DISORDERS	各类神经系统疾病	APHASIA		REAC14Q2.txt
DYSPHAGIA	DYSPHAGIA	吞咽困难	GASTROINTESTINAL SIGNS AND SYMPTOMS	胃肠道系统症状和体征	GASTROINTESTINAL SIGNS AND SYMPTOMS NEC	各种胃肠道症状和体征（不另分类）	GASTROINTESTINAL DISORDERS	胃肠系统疾病	DYSPHAGIA		REAC14Q2.txt
DYSPNOEA	DYSPNOEA	呼吸困难	RESPIRATORY DISORDERS NEC	呼吸系统疾病（不另分类）	BREATHING ABNORMALITIES	各种呼吸异常	RESPIRATORY, THORACIC AND MEDIASTINAL DISORDERS	呼吸系统、胸及纵隔疾病	DYSPNOEA		REAC14Q2.txt
DYSTONIA	DYSTONIA	肌张力障碍	MOVEMENT DISORDERS (INCL PARKINSONISM)	运动障碍类（包括帕金森病）	DYSTONIAS	各种肌张力障碍	NERVOUS SYSTEM DISORDERS	各类神经系统疾病	DYSTONIA		REAC14Q2.txt
OVERDOSE	OVERDOSE	用药过量	OVERDOSES AND UNDERDOSES NEC	用药过量及用药剂量不足（不另分类）	OVERDOSES NEC	用药过量（不另分类）	INJURY, POISONING AND PROCEDURAL COMPLICATIONS	各类损伤、中毒及操作并发症	OVERDOSE		REAC14Q2.txt
SINUS TACHYCARDIA	SINUS TACHYCARDIA	窦性心动过速	CARDIAC ARRHYTHMIAS	心律失常类疾病	SUPRAVENTRICULAR ARRHYTHMIAS	各种室上性心律失常	CARDIAC DISORDERS	心脏器官疾病	SINUS TACHYCARDIA		REAC14Q2.txt
STRIDOR	STRIDOR	喘鸣	UPPER RESPIRATORY TRACT DISORDERS (EXCL INFECTIONS)	上呼吸道疾病（不包括感染）	LARYNGEAL SPASM, OEDEMA AND OBSTRUCTION	喉痉挛、水肿和阻塞	RESPIRATORY, THORACIC AND MEDIASTINAL DISORDERS	呼吸系统、胸及纵隔疾病	STRIDOR		REAC14Q2.txt
SUICIDE ATTEMPT	SUICIDE ATTEMPT	实施自杀行为	SUICIDAL AND SELF-INJURIOUS BEHAVIOURS NEC	各种自杀及自我伤害行为（不另分类）	SUICIDAL AND SELF-INJURIOUS BEHAVIOUR	自杀和自我伤害行为	PSYCHIATRIC DISORDERS	精神病类	SUICIDE ATTEMPT		REAC14Q2.txt
SWOLLEN TONGUE	SWOLLEN TONGUE	肿舌	TONGUE CONDITIONS	舌疾病	TONGUE SIGNS AND SYMPTOMS	舌部症状和体征	GASTROINTESTINAL DISORDERS	胃肠系统疾病	SWOLLEN TONGUE		REAC14Q2.txt
CONDITION AGGRAVATED	CONDITION AGGRAVATED	病情恶化	GENERAL SYSTEM DISORDERS NEC	全身系统疾病（不另分类）	GENERAL SIGNS AND SYMPTOMS NEC	一般症状和体征（不另分类）	GENERAL DISORDERS AND ADMINISTRATION SITE CONDITIONS	全身性疾病及给药部位各种反应	CONDITION AGGRAVATED		REAC14Q2.txt
DELIRIUM	DELIRIUM	谵妄	DELIRIA (INCL CONFUSION)	谵妄类（包括意识模糊）	DELIRIA	各种谵妄	PSYCHIATRIC DISORDERS	精神病类	DELIRIUM		REAC14Q2.txt
TREMOR	TREMOR	震颤	MOVEMENT DISORDERS (INCL PARKINSONISM)	运动障碍类（包括帕金森病）	TREMOR (EXCL CONGENITAL)	各种颤抖（不包括先天性）	NERVOUS SYSTEM DISORDERS	各类神经系统疾病	TREMOR		REAC14Q2.txt
VENTRICULAR EXTRASYSTOLES	VENTRICULAR EXTRASYSTOLES	室性期外收缩	CARDIAC ARRHYTHMIAS	心律失常类疾病	VENTRICULAR ARRHYTHMIAS AND CARDIAC ARREST	室性心律失常和心搏停止	CARDIAC DISORDERS	心脏器官疾病	VENTRICULAR EXTRASYSTOLES		REAC14Q2.txt
SOPOR	SOPOR	酣睡	SLEEP DISORDERS AND DISTURBANCES	睡眠异常和混乱	SLEEP DISORDERS NEC	睡眠疾病（不另分类）	PSYCHIATRIC DISORDERS	精神病类	SOPOR		REAC14Q2.txt
SWOLLEN TONGUE	SWOLLEN TONGUE	肿舌	TONGUE CONDITIONS	舌疾病	TONGUE SIGNS AND SYMPTOMS	舌部症状和体征	GASTROINTESTINAL DISORDERS	胃肠系统疾病	SWOLLEN TONGUE		REAC14Q2.txt
BLOOD PROLACTIN INCREASED	BLOOD PROLACTIN INCREASED	血催乳素升高	ENDOCRINE INVESTIGATIONS (INCL SEX HORMONES)	内分泌系统检查（包括性激素）	PITUITARY ANALYSES ANTERIOR	垂体前叶分析	INVESTIGATIONS	各类检查	BLOOD PROLACTIN INCREASED		REAC15Q2.txt
IMPAIRED DRIVING ABILITY	IMPAIRED DRIVING ABILITY	驾驶能力受损	LIFESTYLE ISSUES	生活方式问题	DISABILITY ISSUES	残疾问题	SOCIAL CIRCUMSTANCES	社会环境	IMPAIRED DRIVING ABILITY		REAC14Q2.txt
MIOSIS	MIOSIS	瞳孔缩小	OCULAR NEUROMUSCULAR DISORDERS	眼神经肌肉类疾病	PUPIL DISORDERS	各种瞳孔疾病	EYE DISORDERS	眼器官疾病	MIOSIS		REAC14Q2.txt
MUSCULAR WEAKNESS	MUSCULAR WEAKNESS	肌无力	MUSCLE DISORDERS	肌肉类疾病	MUSCLE WEAKNESS CONDITIONS	各种肌无力	MUSCULOSKELETAL AND CONNECTIVE TISSUE DISORDERS	各种肌肉骨骼及结缔组织疾病	MUSCULAR WEAKNESS		REAC14Q2.txt
SLOW RESPONSE TO STIMULI	SLOW RESPONSE TO STIMULI	刺激反应慢	NEUROLOGICAL DISORDERS NEC	神经类疾病（不另分类）	NEUROLOGICAL SIGNS AND SYMPTOMS NEC	神经学症状和体征（不另分类）	NERVOUS SYSTEM DISORDERS	各类神经系统疾病	SLOW RESPONSE TO STIMULI		REAC14Q2.txt
TREATMENT NONCOMPLIANCE	TREATMENT NONCOMPLIANCE	治疗不服从	THERAPEUTIC AND NONTHERAPEUTIC EFFECTS (EXCL TOXICITY)	治疗性及非治疗性反应类（不包括毒性）	THERAPEUTIC AND NONTHERAPEUTIC RESPONSES	各种治疗和非治疗反应	GENERAL DISORDERS AND ADMINISTRATION SITE CONDITIONS	全身性疾病及给药部位各种反应	TREATMENT NONCOMPLIANCE		REAC14Q2.txt
DELIRIUM	DELIRIUM	谵妄	DELIRIA (INCL CONFUSION)	谵妄类（包括意识模糊）	DELIRIA	各种谵妄	PSYCHIATRIC DISORDERS	精神病类	DELIRIUM		REAC14Q2.txt
TREMOR	TREMOR	震颤	MOVEMENT DISORDERS (INCL PARKINSONISM)	运动障碍类（包括帕金森病）	TREMOR (EXCL CONGENITAL)	各种颤抖（不包括先天性）	NERVOUS SYSTEM DISORDERS	各类神经系统疾病	TREMOR		REAC14Q2.txt
INTENTIONAL OVERDOSE	INTENTIONAL OVERDOSE	有意用药过量	OVERDOSES AND UNDERDOSES NEC	用药过量及用药剂量不足（不另分类）	OVERDOSES NEC	用药过量（不另分类）	INJURY, POISONING AND PROCEDURAL COMPLICATIONS	各类损伤、中毒及操作并发症	INTENTIONAL OVERDOSE		REAC14Q2.txt
SUICIDE ATTEMPT	SUICIDE ATTEMPT	实施自杀行为	SUICIDAL AND SELF-INJURIOUS BEHAVIOURS NEC	各种自杀及自我伤害行为（不另分类）	SUICIDAL AND SELF-INJURIOUS BEHAVIOUR	自杀和自我伤害行为	PSYCHIATRIC DISORDERS	精神病类	SUICIDE ATTEMPT		REAC14Q2.txt
HOSPITALISATION	HOSPITALISATION	住院治疗	THERAPEUTIC PROCEDURES AND SUPPORTIVE CARE NEC	治疗类操作和支持性护理（不另分类）	THERAPEUTIC PROCEDURES NEC	治疗类操作（不另分类）	SURGICAL AND MEDICAL PROCEDURES	各种手术及医疗操作	HOSPITALISATION		REAC14Q2.txt
MALAISE	MALAISE	难受	GENERAL SYSTEM DISORDERS NEC	全身系统疾病（不另分类）	ASTHENIC CONDITIONS	虚弱状态	GENERAL DISORDERS AND ADMINISTRATION SITE CONDITIONS	全身性疾病及给药部位各种反应	MALAISE		REAC14Q2.txt
INVESTIGATION	INVESTIGATION	检查	INVESTIGATIONS, IMAGING AND HISTOPATHOLOGY PROCEDURES NEC	检查、成像、及病理组织检验操作（不另分类）	INVESTIGATIONS NEC	各种检查（不另分类）	INVESTIGATIONS	各类检查	INVESTIGATION		REAC14Q2.txt
TREATMENT NONCOMPLIANCE	TREATMENT NONCOMPLIANCE	治疗不服从	THERAPEUTIC AND NONTHERAPEUTIC EFFECTS (EXCL TOXICITY)	治疗性及非治疗性反应类（不包括毒性）	THERAPEUTIC AND NONTHERAPEUTIC RESPONSES	各种治疗和非治疗反应	GENERAL DISORDERS AND ADMINISTRATION SITE CONDITIONS	全身性疾病及给药部位各种反应	TREATMENT NONCOMPLIANCE		REAC14Q2.txt
MEDICATION ERROR	MEDICATION ERROR	用药错误	MEDICATION ERRORS AND OTHER PRODUCT USE ERRORS AND ISSUES	用药错误及其他产品使用错误和问题	MEDICATION ERRORS, PRODUCT USE ERRORS AND ISSUES NEC	不另分类的各种用药错误、产品使用错误和问题	INJURY, POISONING AND PROCEDURAL COMPLICATIONS	各类损伤、中毒及操作并发症	MEDICATION ERROR		REAC14Q3.txt
SUICIDE ATTEMPT	SUICIDE ATTEMPT	实施自杀行为	SUICIDAL AND SELF-INJURIOUS BEHAVIOURS NEC	各种自杀及自我伤害行为（不另分类）	SUICIDAL AND SELF-INJURIOUS BEHAVIOUR	自杀和自我伤害行为	PSYCHIATRIC DISORDERS	精神病类	SUICIDE ATTEMPT		REAC14Q3.txt
TREATMENT NONCOMPLIANCE	TREATMENT NONCOMPLIANCE	治疗不服从	THERAPEUTIC AND NONTHERAPEUTIC EFFECTS (EXCL TOXICITY)	治疗性及非治疗性反应类（不包括毒性）	THERAPEUTIC AND NONTHERAPEUTIC RESPONSES	各种治疗和非治疗反应	GENERAL DISORDERS AND ADMINISTRATION SITE CONDITIONS	全身性疾病及给药部位各种反应	TREATMENT NONCOMPLIANCE		REAC14Q3.txt
CHOLELITHIASIS	CHOLELITHIASIS	胆石症	GALLBLADDER DISORDERS	胆囊类疾病	CHOLECYSTITIS AND CHOLELITHIASIS	胆囊炎和胆石病	HEPATOBILIARY DISORDERS	肝胆系统疾病	CHOLELITHIASIS		REAC14Q2.txt
PANCREATITIS ACUTE	PANCREATITIS ACUTE	急性胰腺炎	EXOCRINE PANCREAS CONDITIONS	胰腺外分泌疾病	ACUTE AND CHRONIC PANCREATITIS	急性及慢性胰腺炎	GASTROINTESTINAL DISORDERS	胃肠系统疾病	PANCREATITIS ACUTE		REAC14Q2.txt
CHOLELITHIASIS	CHOLELITHIASIS	胆石症	GALLBLADDER DISORDERS	胆囊类疾病	CHOLECYSTITIS AND CHOLELITHIASIS	胆囊炎和胆石病	HEPATOBILIARY DISORDERS	肝胆系统疾病	CHOLELITHIASIS		REAC14Q2.txt
PANCREATITIS ACUTE	PANCREATITIS ACUTE	急性胰腺炎	EXOCRINE PANCREAS CONDITIONS	胰腺外分泌疾病	ACUTE AND CHRONIC PANCREATITIS	急性及慢性胰腺炎	GASTROINTESTINAL DISORDERS	胃肠系统疾病	PANCREATITIS ACUTE		REAC14Q2.txt
DELIRIUM	DELIRIUM	谵妄	DELIRIA (INCL CONFUSION)	谵妄类（包括意识模糊）	DELIRIA	各种谵妄	PSYCHIATRIC DISORDERS	精神病类	DELIRIUM		REAC14Q2.txt
TREMOR	TREMOR	震颤	MOVEMENT DISORDERS (INCL PARKINSONISM)	运动障碍类（包括帕金森病）	TREMOR (EXCL CONGENITAL)	各种颤抖（不包括先天性）	NERVOUS SYSTEM DISORDERS	各类神经系统疾病	TREMOR		REAC14Q2.txt
DELIRIUM	DELIRIUM	谵妄	DELIRIA (INCL CONFUSION)	谵妄类（包括意识模糊）	DELIRIA	各种谵妄	PSYCHIATRIC DISORDERS	精神病类	DELIRIUM		REAC14Q2.txt
INTENTION TREMOR	INTENTION TREMOR	意向性震颤	MOVEMENT DISORDERS (INCL PARKINSONISM)	运动障碍类（包括帕金森病）	TREMOR (EXCL CONGENITAL)	各种颤抖（不包括先天性）	NERVOUS SYSTEM DISORDERS	各类神经系统疾病	INTENTION TREMOR		REAC14Q2.txt
PARKINSONISM	PARKINSONISM	帕金森综合征	MOVEMENT DISORDERS (INCL PARKINSONISM)	运动障碍类（包括帕金森病）	PARKINSON'S DISEASE AND PARKINSONISM	帕金森病和帕金森综合征	NERVOUS SYSTEM DISORDERS	各类神经系统疾病	PARKINSONISM		REAC14Q2.txt
HYPERPROLACTINAEMIA	HYPERPROLACTINAEMIA	高催乳素血症	HYPOTHALAMUS AND PITUITARY GLAND DISORDERS	下丘脑及垂体腺类疾病	ANTERIOR PITUITARY HYPERFUNCTION	垂体前叶功能亢进	ENDOCRINE DISORDERS	内分泌系统疾病	HYPERPROLACTINAEMIA		REAC14Q2.txt
MENSTRUATION IRREGULAR	MENSTRUATION IRREGULAR	月经不规律	MENSTRUAL CYCLE AND UTERINE BLEEDING DISORDERS	月经周期及子宫出血疾病	MENSTRUATION AND UTERINE BLEEDING NEC	月经和子宫出血（不另分类）	REPRODUCTIVE SYSTEM AND BREAST DISORDERS	生殖系统及乳腺疾病	MENSTRUATION IRREGULAR		REAC14Q2.txt
EJACULATION DISORDER	EJACULATION DISORDER	射精障碍	SEXUAL FUNCTION AND FERTILITY DISORDERS	性功能和生育疾病类	ERECTION AND EJACULATION CONDITIONS AND DISORDERS	勃起和射精状态和障碍	REPRODUCTIVE SYSTEM AND BREAST DISORDERS	生殖系统及乳腺疾病	EJACULATION DISORDER		REAC14Q2.txt
HYPERPROLACTINAEMIA	HYPERPROLACTINAEMIA	高催乳素血症	HYPOTHALAMUS AND PITUITARY GLAND DISORDERS	下丘脑及垂体腺类疾病	ANTERIOR PITUITARY HYPERFUNCTION	垂体前叶功能亢进	ENDOCRINE DISORDERS	内分泌系统疾病	HYPERPROLACTINAEMIA		REAC14Q2.txt
DRUG ABUSE	DRUG ABUSE	药物滥用	PSYCHIATRIC DISORDERS NEC	精神病类（不另分类）	SUBSTANCE RELATED AND ADDICTIVE DISORDERS	各种物质使用相关及成瘾性障碍	PSYCHIATRIC DISORDERS	精神病类	DRUG ABUSE		REAC14Q3.txt
DRUG INEFFECTIVE	DRUG INEFFECTIVE	药物无效	THERAPEUTIC AND NONTHERAPEUTIC EFFECTS (EXCL TOXICITY)	治疗性及非治疗性反应类（不包括毒性）	THERAPEUTIC AND NONTHERAPEUTIC RESPONSES	各种治疗和非治疗反应	GENERAL DISORDERS AND ADMINISTRATION SITE CONDITIONS	全身性疾病及给药部位各种反应	DRUG INEFFECTIVE		REAC14Q2.txt
PRODUCT SUBSTITUTION ISSUE	PRODUCT SUBSTITUTION ISSUE	产品替换问题	PRODUCT QUALITY, SUPPLY, DISTRIBUTION, MANUFACTURING AND QUALITY SYSTEM ISSUES	产品质量、供应、经销、生产和质量系统问题	PRODUCT QUALITY ISSUES NEC	产品的各种质量问题（不另分类）	PRODUCT ISSUES	产品问题	PRODUCT SUBSTITUTION ISSUE		REAC14Q2.txt
PSYCHOTIC DISORDER	PSYCHOTIC DISORDER	精神病性障碍	SCHIZOPHRENIA AND OTHER PSYCHOTIC DISORDERS	精神分裂症和其他精神疾病	PSYCHOTIC DISORDER NEC	精神类疾病（不另分类）	PSYCHIATRIC DISORDERS	精神病类	PSYCHOTIC DISORDER		REAC14Q2.txt
DELIRIUM	DELIRIUM	谵妄	DELIRIA (INCL CONFUSION)	谵妄类（包括意识模糊）	DELIRIA	各种谵妄	PSYCHIATRIC DISORDERS	精神病类	DELIRIUM		REAC14Q2.txt
TREMOR	TREMOR	震颤	MOVEMENT DISORDERS (INCL PARKINSONISM)	运动障碍类（包括帕金森病）	TREMOR (EXCL CONGENITAL)	各种颤抖（不包括先天性）	NERVOUS SYSTEM DISORDERS	各类神经系统疾病	TREMOR		REAC14Q2.txt
ANAPHYLACTIC SHOCK	ANAPHYLACTIC SHOCK	过敏性休克	ALLERGIC CONDITIONS	过敏类反应	ANAPHYLACTIC AND ANAPHYLACTOID RESPONSES	速发严重过敏反应与类过敏反应	IMMUNE SYSTEM DISORDERS	免疫系统疾病	ANAPHYLACTIC SHOCK		REAC14Q2.txt
OFF LABEL USE	OFF LABEL USE	超说明书使用	OFF LABEL USES AND INTENTIONAL PRODUCT MISUSES/USE ISSUES	超说明书使用及故意导致的产品误用/使用类问题	OFF LABEL USES	各种超说明书使用	INJURY, POISONING AND PROCEDURAL COMPLICATIONS	各类损伤、中毒及操作并发症	OFF LABEL USE		REAC14Q2.txt
DEATH	DEATH	死亡	FATAL OUTCOMES	致命后果	DEATH AND SUDDEN DEATH	死亡和猝死	GENERAL DISORDERS AND ADMINISTRATION SITE CONDITIONS	全身性疾病及给药部位各种反应	DEATH		REAC14Q3.txt
VOMITING	VOMITING	呕吐	GASTROINTESTINAL SIGNS AND SYMPTOMS	胃肠道系统症状和体征	NAUSEA AND VOMITING SYMPTOMS	恶心和呕吐症状	GASTROINTESTINAL DISORDERS	胃肠系统疾病	VOMITING		REAC14Q3.txt
INVESTIGATION	INVESTIGATION	检查	INVESTIGATIONS, IMAGING AND HISTOPATHOLOGY PROCEDURES NEC	检查、成像、及病理组织检验操作（不另分类）	INVESTIGATIONS NEC	各种检查（不另分类）	INVESTIGATIONS	各类检查	INVESTIGATION		REAC14Q2.txt
TREATMENT NONCOMPLIANCE	TREATMENT NONCOMPLIANCE	治疗不服从	THERAPEUTIC AND NONTHERAPEUTIC EFFECTS (EXCL TOXICITY)	治疗性及非治疗性反应类（不包括毒性）	THERAPEUTIC AND NONTHERAPEUTIC RESPONSES	各种治疗和非治疗反应	GENERAL DISORDERS AND ADMINISTRATION SITE CONDITIONS	全身性疾病及给药部位各种反应	TREATMENT NONCOMPLIANCE		REAC14Q2.txt
DRUG INEFFECTIVE	DRUG INEFFECTIVE	药物无效	THERAPEUTIC AND NONTHERAPEUTIC EFFECTS (EXCL TOXICITY)	治疗性及非治疗性反应类（不包括毒性）	THERAPEUTIC AND NONTHERAPEUTIC RESPONSES	各种治疗和非治疗反应	GENERAL DISORDERS AND ADMINISTRATION SITE CONDITIONS	全身性疾病及给药部位各种反应	DRUG INEFFECTIVE		REAC14Q3.txt
TREATMENT NONCOMPLIANCE	TREATMENT NONCOMPLIANCE	治疗不服从	THERAPEUTIC AND NONTHERAPEUTIC EFFECTS (EXCL TOXICITY)	治疗性及非治疗性反应类（不包括毒性）	THERAPEUTIC AND NONTHERAPEUTIC RESPONSES	各种治疗和非治疗反应	GENERAL DISORDERS AND ADMINISTRATION SITE CONDITIONS	全身性疾病及给药部位各种反应	TREATMENT NONCOMPLIANCE		REAC14Q3.txt
RESTLESSNESS	RESTLESSNESS	躁动	CHANGES IN PHYSICAL ACTIVITY	体力活动变化	INCREASED PHYSICAL ACTIVITY LEVELS	身体活动水平升高	PSYCHIATRIC DISORDERS	精神病类	RESTLESSNESS		REAC14Q3.txt
SLEEP APNOEA SYNDROME	SLEEP APNOEA SYNDROME	睡眠呼吸暂停综合征	RESPIRATORY DISORDERS NEC	呼吸系统疾病（不另分类）	BREATHING ABNORMALITIES	各种呼吸异常	RESPIRATORY, THORACIC AND MEDIASTINAL DISORDERS	呼吸系统、胸及纵隔疾病	SLEEP APNOEA SYNDROME		REAC14Q3.txt
WEIGHT INCREASED	WEIGHT INCREASED	体重增加	PHYSICAL EXAMINATION AND ORGAN SYSTEM STATUS TOPICS	体检和器官系统状态主题	PHYSICAL EXAMINATION PROCEDURES AND ORGAN SYSTEM STATUS	体检步骤和器官系统状态	INVESTIGATIONS	各类检查	WEIGHT INCREASED		REAC14Q3.txt
ADVERSE DRUG REACTION	ADVERSE DRUG REACTION	药品不良反应	THERAPEUTIC AND NONTHERAPEUTIC EFFECTS (EXCL TOXICITY)	治疗性及非治疗性反应类（不包括毒性）	THERAPEUTIC AND NONTHERAPEUTIC RESPONSES	各种治疗和非治疗反应	GENERAL DISORDERS AND ADMINISTRATION SITE CONDITIONS	全身性疾病及给药部位各种反应	ADVERSE DRUG REACTION		REAC16Q2.txt
ASTHENIA	ASTHENIA	虚弱	GENERAL SYSTEM DISORDERS NEC	全身系统疾病（不另分类）	ASTHENIC CONDITIONS	虚弱状态	GENERAL DISORDERS AND ADMINISTRATION SITE CONDITIONS	全身性疾病及给药部位各种反应	ASTHENIA		REAC16Q2.txt
PAIN	PAIN	疼痛	GENERAL SYSTEM DISORDERS NEC	全身系统疾病（不另分类）	PAIN AND DISCOMFORT NEC	疼痛和不适（不另分类）	GENERAL DISORDERS AND ADMINISTRATION SITE CONDITIONS	全身性疾病及给药部位各种反应	PAIN		REAC16Q2.txt
WEIGHT DECREASED	WEIGHT DECREASED	体重降低	PHYSICAL EXAMINATION AND ORGAN SYSTEM STATUS TOPICS	体检和器官系统状态主题	PHYSICAL EXAMINATION PROCEDURES AND ORGAN SYSTEM STATUS	体检步骤和器官系统状态	INVESTIGATIONS	各类检查	WEIGHT DECREASED		REAC16Q2.txt
DRUG ABUSE	DRUG ABUSE	药物滥用	PSYCHIATRIC DISORDERS NEC	精神病类（不另分类）	SUBSTANCE RELATED AND ADDICTIVE DISORDERS	各种物质使用相关及成瘾性障碍	PSYCHIATRIC DISORDERS	精神病类	DRUG ABUSE		REAC14Q2.txt
DYSKINESIA	DYSKINESIA	运动障碍	MOVEMENT DISORDERS (INCL PARKINSONISM)	运动障碍类（包括帕金森病）	DYSKINESIAS AND MOVEMENT DISORDERS NEC	运动障碍和运动失调（不另分类）	NERVOUS SYSTEM DISORDERS	各类神经系统疾病	DYSKINESIA		REAC14Q2.txt
INCORRECT DOSAGE ADMINISTERED	INCORRECT DOSAGE ADMINISTERED	给用了不正确的用法/用量	MEDICATION ERRORS AND OTHER PRODUCT USE ERRORS AND ISSUES	用药错误及其他产品使用错误和问题	PRODUCT ADMINISTRATION ERRORS AND ISSUES	各种产品给用错误和问题	INJURY, POISONING AND PROCEDURAL COMPLICATIONS	各类损伤、中毒及操作并发症	INCORRECT DOSAGE ADMINISTERED		REAC14Q2.txt
AGRANULOCYTOSIS	AGRANULOCYTOSIS	粒细胞缺乏症	WHITE BLOOD CELL DISORDERS	白血球类疾病	NEUTROPENIAS	各种嗜中性白细胞减少症	BLOOD AND LYMPHATIC SYSTEM DISORDERS	血液及淋巴系统疾病	AGRANULOCYTOSIS		REAC14Q2.txt
AGITATION	AGITATION	激越	ANXIETY DISORDERS AND SYMPTOMS	焦虑症及症状	ANXIETY SYMPTOMS	焦虑症状	PSYCHIATRIC DISORDERS	精神病类	AGITATION		REAC14Q4.txt
AKATHISIA	AKATHISIA	静坐不能	MOVEMENT DISORDERS (INCL PARKINSONISM)	运动障碍类（包括帕金森病）	DYSKINESIAS AND MOVEMENT DISORDERS NEC	运动障碍和运动失调（不另分类）	NERVOUS SYSTEM DISORDERS	各类神经系统疾病	AKATHISIA		REAC14Q4.txt
DRUG ABUSE	DRUG ABUSE	药物滥用	PSYCHIATRIC DISORDERS NEC	精神病类（不另分类）	SUBSTANCE RELATED AND ADDICTIVE DISORDERS	各种物质使用相关及成瘾性障碍	PSYCHIATRIC DISORDERS	精神病类	DRUG ABUSE		REAC14Q4.txt
INTENTIONAL OVERDOSE	INTENTIONAL OVERDOSE	有意用药过量	OVERDOSES AND UNDERDOSES NEC	用药过量及用药剂量不足（不另分类）	OVERDOSES NEC	用药过量（不另分类）	INJURY, POISONING AND PROCEDURAL COMPLICATIONS	各类损伤、中毒及操作并发症	INTENTIONAL OVERDOSE		REAC14Q4.txt
SLUGGISHNESS	SLUGGISHNESS	反应迟缓	GENERAL SYSTEM DISORDERS NEC	全身系统疾病（不另分类）	ASTHENIC CONDITIONS	虚弱状态	GENERAL DISORDERS AND ADMINISTRATION SITE CONDITIONS	全身性疾病及给药部位各种反应	SLUGGISHNESS		REAC14Q4.txt
PULMONARY HAEMORRHAGE	PULMONARY HAEMORRHAGE	肺出血	RESPIRATORY TRACT SIGNS AND SYMPTOMS	呼吸道症状和体征	LOWER RESPIRATORY TRACT SIGNS AND SYMPTOMS	下呼吸道症状和体征	RESPIRATORY, THORACIC AND MEDIASTINAL DISORDERS	呼吸系统、胸及纵隔疾病	PULMONARY HAEMORRHAGE		REAC14Q2.txt
HOSPITALISATION	HOSPITALISATION	住院治疗	THERAPEUTIC PROCEDURES AND SUPPORTIVE CARE NEC	治疗类操作和支持性护理（不另分类）	THERAPEUTIC PROCEDURES NEC	治疗类操作（不另分类）	SURGICAL AND MEDICAL PROCEDURES	各种手术及医疗操作	HOSPITALISATION		REAC14Q2.txt
LYMPHOMA	LYMPHOMA	淋巴瘤	LYMPHOMAS NEC	淋巴瘤（不另分类）	LYMPHOMAS UNSPECIFIED NEC	性质不明的淋巴瘤（不另分类）	NEOPLASMS BENIGN, MALIGNANT AND UNSPECIFIED (INCL CYSTS AND POLYPS)	良性、恶性及性质不明的肿瘤（包括囊状和息肉状）	LYMPHOMA		REAC14Q2.txt
OFF LABEL USE	OFF LABEL USE	超说明书使用	OFF LABEL USES AND INTENTIONAL PRODUCT MISUSES/USE ISSUES	超说明书使用及故意导致的产品误用/使用类问题	OFF LABEL USES	各种超说明书使用	INJURY, POISONING AND PROCEDURAL COMPLICATIONS	各类损伤、中毒及操作并发症	OFF LABEL USE		REAC14Q2.txt
PSYCHOMOTOR SKILLS IMPAIRED	PSYCHOMOTOR SKILLS IMPAIRED	精神运动技能损伤	NEUROLOGICAL DISORDERS NEC	神经类疾病（不另分类）	NERVOUS SYSTEM DISORDERS NEC	神经系统异常（不另分类）	NERVOUS SYSTEM DISORDERS	各类神经系统疾病	PSYCHOMOTOR SKILLS IMPAIRED		REAC14Q2.txt
DYSLALIA	DYSLALIA	构音困难	NEUROLOGICAL DISORDERS NEC	神经类疾病（不另分类）	SPEECH AND LANGUAGE ABNORMALITIES	说话和语言异常	NERVOUS SYSTEM DISORDERS	各类神经系统疾病	DYSLALIA		REAC14Q2.txt
TARDIVE DYSKINESIA	TARDIVE DYSKINESIA	迟发性运动障碍	MOVEMENT DISORDERS (INCL PARKINSONISM)	运动障碍类（包括帕金森病）	DYSKINESIAS AND MOVEMENT DISORDERS NEC	运动障碍和运动失调（不另分类）	NERVOUS SYSTEM DISORDERS	各类神经系统疾病	TARDIVE DYSKINESIA		REAC14Q2.txt
EXTRAPYRAMIDAL DISORDER	EXTRAPYRAMIDAL DISORDER	锥体外系疾病	MOVEMENT DISORDERS (INCL PARKINSONISM)	运动障碍类（包括帕金森病）	DYSKINESIAS AND MOVEMENT DISORDERS NEC	运动障碍和运动失调（不另分类）	NERVOUS SYSTEM DISORDERS	各类神经系统疾病	EXTRAPYRAMIDAL DISORDER		REAC14Q2.txt
WEIGHT INCREASED	WEIGHT INCREASED	体重增加	PHYSICAL EXAMINATION AND ORGAN SYSTEM STATUS TOPICS	体检和器官系统状态主题	PHYSICAL EXAMINATION PROCEDURES AND ORGAN SYSTEM STATUS	体检步骤和器官系统状态	INVESTIGATIONS	各类检查	WEIGHT INCREASED		REAC14Q2.txt
HYPERTENSION	HYPERTENSION	高血压	VASCULAR HYPERTENSIVE DISORDERS	血管性高血压疾病	VASCULAR HYPERTENSIVE DISORDERS NEC	高血压类疾病（不另分类）	VASCULAR DISORDERS	血管与淋巴管类疾病	HYPERTENSION		REAC14Q2.txt
POSTERIOR REVERSIBLE ENCEPHALOPATHY SYNDROME	POSTERIOR REVERSIBLE ENCEPHALOPATHY SYNDROME	可逆性后部脑病综合征	ENCEPHALOPATHIES	各类脑病	ENCEPHALOPATHIES NEC	各种脑病（不另分类）	NERVOUS SYSTEM DISORDERS	各类神经系统疾病	POSTERIOR REVERSIBLE ENCEPHALOPATHY SYNDROME		REAC14Q2.txt
OFF LABEL USE	OFF LABEL USE	超说明书使用	OFF LABEL USES AND INTENTIONAL PRODUCT MISUSES/USE ISSUES	超说明书使用及故意导致的产品误用/使用类问题	OFF LABEL USES	各种超说明书使用	INJURY, POISONING AND PROCEDURAL COMPLICATIONS	各类损伤、中毒及操作并发症	OFF LABEL USE		REAC14Q2.txt
TIC	TIC	抽动	CHANGES IN PHYSICAL ACTIVITY	体力活动变化	TIC DISORDERS	抽动障碍	PSYCHIATRIC DISORDERS	精神病类	TIC		REAC14Q2.txt
HOSPITALISATION	HOSPITALISATION	住院治疗	THERAPEUTIC PROCEDURES AND SUPPORTIVE CARE NEC	治疗类操作和支持性护理（不另分类）	THERAPEUTIC PROCEDURES NEC	治疗类操作（不另分类）	SURGICAL AND MEDICAL PROCEDURES	各种手术及医疗操作	HOSPITALISATION		REAC14Q3.txt
OFF LABEL USE	OFF LABEL USE	超说明书使用	OFF LABEL USES AND INTENTIONAL PRODUCT MISUSES/USE ISSUES	超说明书使用及故意导致的产品误用/使用类问题	OFF LABEL USES	各种超说明书使用	INJURY, POISONING AND PROCEDURAL COMPLICATIONS	各类损伤、中毒及操作并发症	OFF LABEL USE		REAC14Q3.txt
OVERDOSE	OVERDOSE	用药过量	OVERDOSES AND UNDERDOSES NEC	用药过量及用药剂量不足（不另分类）	OVERDOSES NEC	用药过量（不另分类）	INJURY, POISONING AND PROCEDURAL COMPLICATIONS	各类损伤、中毒及操作并发症	OVERDOSE		REAC14Q2.txt
SUICIDE ATTEMPT	SUICIDE ATTEMPT	实施自杀行为	SUICIDAL AND SELF-INJURIOUS BEHAVIOURS NEC	各种自杀及自我伤害行为（不另分类）	SUICIDAL AND SELF-INJURIOUS BEHAVIOUR	自杀和自我伤害行为	PSYCHIATRIC DISORDERS	精神病类	SUICIDE ATTEMPT		REAC14Q2.txt
DEATH	DEATH	死亡	FATAL OUTCOMES	致命后果	DEATH AND SUDDEN DEATH	死亡和猝死	GENERAL DISORDERS AND ADMINISTRATION SITE CONDITIONS	全身性疾病及给药部位各种反应	DEATH		REAC14Q2.txt
OFF LABEL USE	OFF LABEL USE	超说明书使用	OFF LABEL USES AND INTENTIONAL PRODUCT MISUSES/USE ISSUES	超说明书使用及故意导致的产品误用/使用类问题	OFF LABEL USES	各种超说明书使用	INJURY, POISONING AND PROCEDURAL COMPLICATIONS	各类损伤、中毒及操作并发症	OFF LABEL USE		REAC14Q2.txt
INTENTIONAL OVERDOSE	INTENTIONAL OVERDOSE	有意用药过量	OVERDOSES AND UNDERDOSES NEC	用药过量及用药剂量不足（不另分类）	OVERDOSES NEC	用药过量（不另分类）	INJURY, POISONING AND PROCEDURAL COMPLICATIONS	各类损伤、中毒及操作并发症	INTENTIONAL OVERDOSE		REAC14Q2.txt
INTENTIONAL PRODUCT MISUSE	INTENTIONAL PRODUCT MISUSE	有意误用产品	OFF LABEL USES AND INTENTIONAL PRODUCT MISUSES/USE ISSUES	超说明书使用及故意导致的产品误用/使用类问题	INTENTIONAL PRODUCT MISUSES	各种故意导致的产品误用问题	INJURY, POISONING AND PROCEDURAL COMPLICATIONS	各类损伤、中毒及操作并发症	INTENTIONAL PRODUCT MISUSE		REAC14Q2.txt
TACHYCARDIA	TACHYCARDIA	心动过速	CARDIAC ARRHYTHMIAS	心律失常类疾病	RATE AND RHYTHM DISORDERS NEC	心率和节律异常（不另分类）	CARDIAC DISORDERS	心脏器官疾病	TACHYCARDIA		REAC14Q2.txt
ALANINE AMINOTRANSFERASE INCREASED	ALANINE AMINOTRANSFERASE INCREASED	丙氨酸氨基转移酶升高	HEPATOBILIARY INVESTIGATIONS	肝胆系统检查	HEPATOBILIARY FUNCTION DIAGNOSTIC PROCEDURES	肝胆功能诊断性操作	INVESTIGATIONS	各类检查	ALANINE AMINOTRANSFERASE INCREASED		REAC14Q2.txt
BLOOD ALKALINE PHOSPHATASE INCREASED	BLOOD ALKALINE PHOSPHATASE INCREASED	血碱性磷酸酶升高	ENZYME INVESTIGATIONS NEC	酶检查（不另分类）	TISSUE ENZYME ANALYSES NEC	组织酶分析（不另分类）	INVESTIGATIONS	各类检查	BLOOD ALKALINE PHOSPHATASE INCREASED		REAC14Q2.txt
BLOOD CREATINE PHOSPHOKINASE INCREASED	BLOOD CREATINE PHOSPHOKINASE INCREASED	血肌酸磷酸激酶升高	ENZYME INVESTIGATIONS NEC	酶检查（不另分类）	SKELETAL AND CARDIAC MUSCLE ANALYSES	骨和心肌分析检验	INVESTIGATIONS	各类检查	BLOOD CREATINE PHOSPHOKINASE INCREASED		REAC14Q2.txt
CHOLELITHIASIS	CHOLELITHIASIS	胆石症	GALLBLADDER DISORDERS	胆囊类疾病	CHOLECYSTITIS AND CHOLELITHIASIS	胆囊炎和胆石病	HEPATOBILIARY DISORDERS	肝胆系统疾病	CHOLELITHIASIS		REAC14Q2.txt
EXTRAPYRAMIDAL DISORDER	EXTRAPYRAMIDAL DISORDER	锥体外系疾病	MOVEMENT DISORDERS (INCL PARKINSONISM)	运动障碍类（包括帕金森病）	DYSKINESIAS AND MOVEMENT DISORDERS NEC	运动障碍和运动失调（不另分类）	NERVOUS SYSTEM DISORDERS	各类神经系统疾病	EXTRAPYRAMIDAL DISORDER		REAC14Q2.txt
HEPATIC ENZYME INCREASED	HEPATIC ENZYME INCREASED	肝酶升高	HEPATOBILIARY INVESTIGATIONS	肝胆系统检查	HEPATOBILIARY FUNCTION DIAGNOSTIC PROCEDURES	肝胆功能诊断性操作	INVESTIGATIONS	各类检查	HEPATIC ENZYME INCREASED		REAC14Q2.txt
MENTAL STATUS CHANGES	MENTAL STATUS CHANGES	精神状态改变	PSYCHIATRIC DISORDERS NEC	精神病类（不另分类）	MENTAL DISORDERS NEC	各种精神疾病（不另分类）	PSYCHIATRIC DISORDERS	精神病类	MENTAL STATUS CHANGES		REAC14Q2.txt
MUSCULOSKELETAL STIFFNESS	MUSCULOSKELETAL STIFFNESS	肌肉骨骼强直	MUSCULOSKELETAL AND CONNECTIVE TISSUE DISORDERS NEC	肌肉骨骼和结缔组织疾病（不另分类）	MUSCULOSKELETAL AND CONNECTIVE TISSUE CONDITIONS NEC	各种肌肉骨骼和结缔组织疾病（不另分类）	MUSCULOSKELETAL AND CONNECTIVE TISSUE DISORDERS	各种肌肉骨骼及结缔组织疾病	MUSCULOSKELETAL STIFFNESS		REAC14Q2.txt
PANCREATITIS	PANCREATITIS	胰腺炎	EXOCRINE PANCREAS CONDITIONS	胰腺外分泌疾病	ACUTE AND CHRONIC PANCREATITIS	急性及慢性胰腺炎	GASTROINTESTINAL DISORDERS	胃肠系统疾病	PANCREATITIS		REAC14Q2.txt
DEATH	DEATH	死亡	FATAL OUTCOMES	致命后果	DEATH AND SUDDEN DEATH	死亡和猝死	GENERAL DISORDERS AND ADMINISTRATION SITE CONDITIONS	全身性疾病及给药部位各种反应	DEATH		REAC14Q2.txt
INCORRECT DOSE ADMINISTERED	INCORRECT DOSE ADMINISTERED	给用了不正确的剂量	MEDICATION ERRORS AND OTHER PRODUCT USE ERRORS AND ISSUES	用药错误及其他产品使用错误和问题	PRODUCT ADMINISTRATION ERRORS AND ISSUES	各种产品给用错误和问题	INJURY, POISONING AND PROCEDURAL COMPLICATIONS	各类损伤、中毒及操作并发症	INCORRECT DOSE ADMINISTERED		REAC14Q2.txt
DRUG ABUSE	DRUG ABUSE	药物滥用	PSYCHIATRIC DISORDERS NEC	精神病类（不另分类）	SUBSTANCE RELATED AND ADDICTIVE DISORDERS	各种物质使用相关及成瘾性障碍	PSYCHIATRIC DISORDERS	精神病类	DRUG ABUSE		REAC14Q4.txt
HYPERTONIA	HYPERTONIA	肌张力亢进	NEUROMUSCULAR DISORDERS	神经肌肉类疾病	MUSCLE TONE ABNORMAL	肌张力异常	NERVOUS SYSTEM DISORDERS	各类神经系统疾病	HYPERTONIA		REAC14Q4.txt
MUSCULAR WEAKNESS	MUSCULAR WEAKNESS	肌无力	MUSCLE DISORDERS	肌肉类疾病	MUSCLE WEAKNESS CONDITIONS	各种肌无力	MUSCULOSKELETAL AND CONNECTIVE TISSUE DISORDERS	各种肌肉骨骼及结缔组织疾病	MUSCULAR WEAKNESS		REAC14Q4.txt
INTRAOCULAR PRESSURE INCREASED	INTRAOCULAR PRESSURE INCREASED	眼内压增高	NEUROLOGICAL, SPECIAL SENSES AND PSYCHIATRIC INVESTIGATIONS	神经、特殊感觉和精神病检查	OPHTHALMIC FUNCTION DIAGNOSTIC PROCEDURES	眼部功能诊断性检查	INVESTIGATIONS	各类检查	INTRAOCULAR PRESSURE INCREASED		REAC14Q3.txt
ACUTE PSYCHOSIS	ACUTE PSYCHOSIS	急性精神病	SCHIZOPHRENIA AND OTHER PSYCHOTIC DISORDERS	精神分裂症和其他精神疾病	PSYCHOTIC DISORDER NEC	精神类疾病（不另分类）	PSYCHIATRIC DISORDERS	精神病类	ACUTE PSYCHOSIS		REAC14Q4.txt
AGGRESSION	AGGRESSION	攻击	PERSONALITY DISORDERS AND DISTURBANCES IN BEHAVIOUR	人性格异常及行为混乱	BEHAVIOUR AND SOCIALISATION DISTURBANCES	行为和社会关系障碍	PSYCHIATRIC DISORDERS	精神病类	AGGRESSION		REAC14Q4.txt
DRUG INEFFECTIVE	DRUG INEFFECTIVE	药物无效	THERAPEUTIC AND NONTHERAPEUTIC EFFECTS (EXCL TOXICITY)	治疗性及非治疗性反应类（不包括毒性）	THERAPEUTIC AND NONTHERAPEUTIC RESPONSES	各种治疗和非治疗反应	GENERAL DISORDERS AND ADMINISTRATION SITE CONDITIONS	全身性疾病及给药部位各种反应	DRUG INEFFECTIVE		REAC14Q4.txt
SUDDEN DEATH	SUDDEN DEATH	猝死	FATAL OUTCOMES	致命后果	DEATH AND SUDDEN DEATH	死亡和猝死	GENERAL DISORDERS AND ADMINISTRATION SITE CONDITIONS	全身性疾病及给药部位各种反应	SUDDEN DEATH		REAC14Q3.txt
ALANINE AMINOTRANSFERASE INCREASED	ALANINE AMINOTRANSFERASE INCREASED	丙氨酸氨基转移酶升高	HEPATOBILIARY INVESTIGATIONS	肝胆系统检查	HEPATOBILIARY FUNCTION DIAGNOSTIC PROCEDURES	肝胆功能诊断性操作	INVESTIGATIONS	各类检查	ALANINE AMINOTRANSFERASE INCREASED		REAC14Q2.txt
ASPARTATE AMINOTRANSFERASE INCREASED	ASPARTATE AMINOTRANSFERASE INCREASED	天门冬氨酸氨基转移酶升高	HEPATOBILIARY INVESTIGATIONS	肝胆系统检查	HEPATOBILIARY FUNCTION DIAGNOSTIC PROCEDURES	肝胆功能诊断性操作	INVESTIGATIONS	各类检查	ASPARTATE AMINOTRANSFERASE INCREASED		REAC14Q2.txt
BLOOD CREATINE PHOSPHOKINASE INCREASED	BLOOD CREATINE PHOSPHOKINASE INCREASED	血肌酸磷酸激酶升高	ENZYME INVESTIGATIONS NEC	酶检查（不另分类）	SKELETAL AND CARDIAC MUSCLE ANALYSES	骨和心肌分析检验	INVESTIGATIONS	各类检查	BLOOD CREATINE PHOSPHOKINASE INCREASED		REAC14Q2.txt
MENTAL STATUS CHANGES	MENTAL STATUS CHANGES	精神状态改变	PSYCHIATRIC DISORDERS NEC	精神病类（不另分类）	MENTAL DISORDERS NEC	各种精神疾病（不另分类）	PSYCHIATRIC DISORDERS	精神病类	MENTAL STATUS CHANGES		REAC14Q2.txt
PANCREATITIS ACUTE	PANCREATITIS ACUTE	急性胰腺炎	EXOCRINE PANCREAS CONDITIONS	胰腺外分泌疾病	ACUTE AND CHRONIC PANCREATITIS	急性及慢性胰腺炎	GASTROINTESTINAL DISORDERS	胃肠系统疾病	PANCREATITIS ACUTE		REAC14Q2.txt
ACCIDENTAL EXPOSURE TO PRODUCT	ACCIDENTAL EXPOSURE TO PRODUCT	意外暴露于产品	MEDICATION ERRORS AND OTHER PRODUCT USE ERRORS AND ISSUES	用药错误及其他产品使用错误和问题	ACCIDENTAL EXPOSURES TO PRODUCT	产品类意外暴露	INJURY, POISONING AND PROCEDURAL COMPLICATIONS	各类损伤、中毒及操作并发症	ACCIDENTAL EXPOSURE TO PRODUCT		REAC14Q3.txt
INVESTIGATION	INVESTIGATION	检查	INVESTIGATIONS, IMAGING AND HISTOPATHOLOGY PROCEDURES NEC	检查、成像、及病理组织检验操作（不另分类）	INVESTIGATIONS NEC	各种检查（不另分类）	INVESTIGATIONS	各类检查	INVESTIGATION		REAC14Q3.txt
SYRINGE ISSUE	SYRINGE ISSUE	针管问题	DEVICE ISSUES	器械问题类	DEVICE PHYSICAL PROPERTY AND CHEMICAL ISSUES	各种器械物理属性与化学问题	PRODUCT ISSUES	产品问题	SYRINGE ISSUE		REAC14Q3.txt
INTENTIONAL OVERDOSE	INTENTIONAL OVERDOSE	有意用药过量	OVERDOSES AND UNDERDOSES NEC	用药过量及用药剂量不足（不另分类）	OVERDOSES NEC	用药过量（不另分类）	INJURY, POISONING AND PROCEDURAL COMPLICATIONS	各类损伤、中毒及操作并发症	INTENTIONAL OVERDOSE		REAC14Q3.txt
SOMNOLENCE	SOMNOLENCE	嗜睡	NEUROLOGICAL DISORDERS NEC	神经类疾病（不另分类）	DISTURBANCES IN CONSCIOUSNESS NEC	意识障碍（不另分类）	NERVOUS SYSTEM DISORDERS	各类神经系统疾病	SOMNOLENCE		REAC14Q3.txt
SUICIDE ATTEMPT	SUICIDE ATTEMPT	实施自杀行为	SUICIDAL AND SELF-INJURIOUS BEHAVIOURS NEC	各种自杀及自我伤害行为（不另分类）	SUICIDAL AND SELF-INJURIOUS BEHAVIOUR	自杀和自我伤害行为	PSYCHIATRIC DISORDERS	精神病类	SUICIDE ATTEMPT		REAC14Q3.txt
AMENORRHOEA	AMENORRHOEA	闭经	MENSTRUAL CYCLE AND UTERINE BLEEDING DISORDERS	月经周期及子宫出血疾病	MENSTRUATION WITH DECREASED BLEEDING	月经量减少	REPRODUCTIVE SYSTEM AND BREAST DISORDERS	生殖系统及乳腺疾病	AMENORRHOEA		REAC14Q3.txt
AMIMIA	AMIMIA	表情缺失	NEUROLOGICAL DISORDERS NEC	神经类疾病（不另分类）	CORTICAL DYSFUNCTION NEC	皮质功能异常（不另分类）	NERVOUS SYSTEM DISORDERS	各类神经系统疾病	AMIMIA		REAC14Q3.txt
ANXIETY	ANXIETY	焦虑	ANXIETY DISORDERS AND SYMPTOMS	焦虑症及症状	ANXIETY SYMPTOMS	焦虑症状	PSYCHIATRIC DISORDERS	精神病类	ANXIETY		REAC14Q3.txt
BLOOD GLUCOSE ABNORMAL	BLOOD GLUCOSE ABNORMAL	血葡萄糖异常	METABOLIC, NUTRITIONAL AND BLOOD GAS INVESTIGATIONS	代谢、营养和血气检查	CARBOHYDRATE TOLERANCE ANALYSES (INCL DIABETES)	碳水化合物耐受性分析（包括糖尿病）	INVESTIGATIONS	各类检查	BLOOD GLUCOSE ABNORMAL		REAC14Q3.txt
BLOOD PROLACTIN INCREASED	BLOOD PROLACTIN INCREASED	血催乳素升高	ENDOCRINE INVESTIGATIONS (INCL SEX HORMONES)	内分泌系统检查（包括性激素）	PITUITARY ANALYSES ANTERIOR	垂体前叶分析	INVESTIGATIONS	各类检查	BLOOD PROLACTIN INCREASED		REAC14Q3.txt
COMPULSIONS	COMPULSIONS	强迫行为	ANXIETY DISORDERS AND SYMPTOMS	焦虑症及症状	OBSESSIVE-COMPULSIVE DISORDERS AND SYMPTOMS	各种强迫症及症状	PSYCHIATRIC DISORDERS	精神病类	COMPULSIONS		REAC14Q3.txt
DRUG INEFFECTIVE	DRUG INEFFECTIVE	药物无效	THERAPEUTIC AND NONTHERAPEUTIC EFFECTS (EXCL TOXICITY)	治疗性及非治疗性反应类（不包括毒性）	THERAPEUTIC AND NONTHERAPEUTIC RESPONSES	各种治疗和非治疗反应	GENERAL DISORDERS AND ADMINISTRATION SITE CONDITIONS	全身性疾病及给药部位各种反应	DRUG INEFFECTIVE		REAC14Q3.txt
EXTRAPYRAMIDAL DISORDER	EXTRAPYRAMIDAL DISORDER	锥体外系疾病	MOVEMENT DISORDERS (INCL PARKINSONISM)	运动障碍类（包括帕金森病）	DYSKINESIAS AND MOVEMENT DISORDERS NEC	运动障碍和运动失调（不另分类）	NERVOUS SYSTEM DISORDERS	各类神经系统疾病	EXTRAPYRAMIDAL DISORDER		REAC14Q3.txt
INVESTIGATION	INVESTIGATION	检查	INVESTIGATIONS, IMAGING AND HISTOPATHOLOGY PROCEDURES NEC	检查、成像、及病理组织检验操作（不另分类）	INVESTIGATIONS NEC	各种检查（不另分类）	INVESTIGATIONS	各类检查	INVESTIGATION		REAC14Q3.txt
MUSCLE RIGIDITY	MUSCLE RIGIDITY	肌肉强直	MUSCLE DISORDERS	肌肉类疾病	MUSCLE TONE ABNORMALITIES	各种肌张力异常	MUSCULOSKELETAL AND CONNECTIVE TISSUE DISORDERS	各种肌肉骨骼及结缔组织疾病	MUSCLE RIGIDITY		REAC14Q3.txt
WITHDRAWAL SYNDROME	WITHDRAWAL SYNDROME	戒断综合征	THERAPEUTIC AND NONTHERAPEUTIC EFFECTS (EXCL TOXICITY)	治疗性及非治疗性反应类（不包括毒性）	WITHDRAWAL AND REBOUND EFFECTS	各种停药与反弹效应	GENERAL DISORDERS AND ADMINISTRATION SITE CONDITIONS	全身性疾病及给药部位各种反应	WITHDRAWAL SYNDROME		REAC14Q3.txt
INTERSTITIAL LUNG DISEASE	INTERSTITIAL LUNG DISEASE	间质性肺疾病	LOWER RESPIRATORY TRACT DISORDERS (EXCL OBSTRUCTION AND INFECTION)	下呼吸道疾病（阻塞和感染除外）	PARENCHYMAL LUNG DISORDERS NEC	实质性肺疾病（不另分类）	RESPIRATORY, THORACIC AND MEDIASTINAL DISORDERS	呼吸系统、胸及纵隔疾病	INTERSTITIAL LUNG DISEASE		REAC14Q3.txt
LUNG ADENOCARCINOMA	LUNG ADENOCARCINOMA	肺腺癌	RESPIRATORY AND MEDIASTINAL NEOPLASMS MALIGNANT AND UNSPECIFIED	呼吸系统和纵隔恶性及性质不明的肿瘤	NON-SMALL CELL NEOPLASMS MALIGNANT OF THE RESPIRATORY TRACT CELL TYPE SPECIFIED	呼吸道细胞型确定的非小细胞恶性肿瘤	NEOPLASMS BENIGN, MALIGNANT AND UNSPECIFIED (INCL CYSTS AND POLYPS)	良性、恶性及性质不明的肿瘤（包括囊状和息肉状）	LUNG ADENOCARCINOMA		REAC14Q3.txt
HAEMATEMESIS	HAEMATEMESIS	呕血	GASTROINTESTINAL HAEMORRHAGES NEC	胃肠系统出血（不另分类）	NON-SITE SPECIFIC GASTROINTESTINAL HAEMORRHAGES	部位不明的胃肠出血	GASTROINTESTINAL DISORDERS	胃肠系统疾病	HAEMATEMESIS		REAC16Q2.txt
HALLUCINATION, AUDITORY	HALLUCINATION, AUDITORY	幻觉，听觉	DISTURBANCES IN THINKING AND PERCEPTION	思维及感知紊乱	HALLUCINATIONS (EXCL SLEEP-RELATED)	各种幻觉（睡眠相关性除外）	PSYCHIATRIC DISORDERS	精神病类	HALLUCINATION, AUDITORY		REAC16Q2.txt
HEPATIC ENZYME INCREASED	HEPATIC ENZYME INCREASED	肝酶升高	HEPATOBILIARY INVESTIGATIONS	肝胆系统检查	HEPATOBILIARY FUNCTION DIAGNOSTIC PROCEDURES	肝胆功能诊断性操作	INVESTIGATIONS	各类检查	HEPATIC ENZYME INCREASED		REAC16Q2.txt
NEUROLEPTIC MALIGNANT SYNDROME	NEUROLEPTIC MALIGNANT SYNDROME	神经阻滞剂恶性综合征	NEUROMUSCULAR DISORDERS	神经肌肉类疾病	MUSCLE TONE ABNORMAL	肌张力异常	NERVOUS SYSTEM DISORDERS	各类神经系统疾病	NEUROLEPTIC MALIGNANT SYNDROME		REAC16Q2.txt
PNEUMONIA	PNEUMONIA	感染性肺炎	INFECTIONS - PATHOGEN UNSPECIFIED	感染 - 未指明病原	LOWER RESPIRATORY TRACT AND LUNG INFECTIONS	下呼吸道和肺部感染	INFECTIONS AND INFESTATIONS	感染及侵染类疾病	PNEUMONIA		REAC16Q2.txt
SEIZURE	SEIZURE	痫性发作	SEIZURES (INCL SUBTYPES)	癫痫发作（包括各种亚型）	SEIZURES AND SEIZURE DISORDERS NEC	癫痫和癫痫类疾病 （不另分类）	NERVOUS SYSTEM DISORDERS	各类神经系统疾病	SEIZURE		REAC16Q2.txt
OFF LABEL USE	OFF LABEL USE	超说明书使用	OFF LABEL USES AND INTENTIONAL PRODUCT MISUSES/USE ISSUES	超说明书使用及故意导致的产品误用/使用类问题	OFF LABEL USES	各种超说明书使用	INJURY, POISONING AND PROCEDURAL COMPLICATIONS	各类损伤、中毒及操作并发症	OFF LABEL USE		REAC14Q3.txt
PANCYTOPENIA	PANCYTOPENIA	全血细胞减少症	ANAEMIAS NONHAEMOLYTIC AND MARROW DEPRESSION	非溶血性贫血及骨髓抑制	MARROW DEPRESSION AND HYPOPLASTIC ANAEMIAS	骨髓抑制和增生不良性贫血	BLOOD AND LYMPHATIC SYSTEM DISORDERS	血液及淋巴系统疾病	PANCYTOPENIA		REAC14Q3.txt
WHITE BLOOD CELL COUNT DECREASED	WHITE BLOOD CELL COUNT DECREASED	白细胞计数降低	HAEMATOLOGY INVESTIGATIONS (INCL BLOOD GROUPS)	血液类检查（包括血型）	WHITE BLOOD CELL ANALYSES	各种白细胞分析	INVESTIGATIONS	各类检查	WHITE BLOOD CELL COUNT DECREASED		REAC14Q3.txt
AGGRESSION	AGGRESSION	攻击	PERSONALITY DISORDERS AND DISTURBANCES IN BEHAVIOUR	人性格异常及行为混乱	BEHAVIOUR AND SOCIALISATION DISTURBANCES	行为和社会关系障碍	PSYCHIATRIC DISORDERS	精神病类	AGGRESSION		REAC14Q3.txt
DEPRESSION	DEPRESSION	抑郁	DEPRESSED MOOD DISORDERS AND DISTURBANCES	抑郁性心境障碍和混乱	DEPRESSIVE DISORDERS	各种抑郁病	PSYCHIATRIC DISORDERS	精神病类	DEPRESSION		REAC14Q3.txt
DRUG INEFFECTIVE	DRUG INEFFECTIVE	药物无效	THERAPEUTIC AND NONTHERAPEUTIC EFFECTS (EXCL TOXICITY)	治疗性及非治疗性反应类（不包括毒性）	THERAPEUTIC AND NONTHERAPEUTIC RESPONSES	各种治疗和非治疗反应	GENERAL DISORDERS AND ADMINISTRATION SITE CONDITIONS	全身性疾病及给药部位各种反应	DRUG INEFFECTIVE		REAC14Q3.txt
HOMICIDAL IDEATION	HOMICIDAL IDEATION	杀人意念	PERSONALITY DISORDERS AND DISTURBANCES IN BEHAVIOUR	人性格异常及行为混乱	BEHAVIOUR AND SOCIALISATION DISTURBANCES	行为和社会关系障碍	PSYCHIATRIC DISORDERS	精神病类	HOMICIDAL IDEATION		REAC14Q3.txt
SLEEP DISORDER	SLEEP DISORDER	睡眠障碍	SLEEP DISORDERS AND DISTURBANCES	睡眠异常和混乱	SLEEP DISORDERS NEC	睡眠疾病（不另分类）	PSYCHIATRIC DISORDERS	精神病类	SLEEP DISORDER		REAC14Q3.txt
SUICIDAL IDEATION	SUICIDAL IDEATION	自杀想法	SUICIDAL AND SELF-INJURIOUS BEHAVIOURS NEC	各种自杀及自我伤害行为（不另分类）	SUICIDAL AND SELF-INJURIOUS BEHAVIOUR	自杀和自我伤害行为	PSYCHIATRIC DISORDERS	精神病类	SUICIDAL IDEATION		REAC14Q3.txt
TREATMENT NONCOMPLIANCE	TREATMENT NONCOMPLIANCE	治疗不服从	THERAPEUTIC AND NONTHERAPEUTIC EFFECTS (EXCL TOXICITY)	治疗性及非治疗性反应类（不包括毒性）	THERAPEUTIC AND NONTHERAPEUTIC RESPONSES	各种治疗和非治疗反应	GENERAL DISORDERS AND ADMINISTRATION SITE CONDITIONS	全身性疾病及给药部位各种反应	TREATMENT NONCOMPLIANCE		REAC14Q3.txt
DRUG INTERACTION	DRUG INTERACTION	药物相互作用	THERAPEUTIC AND NONTHERAPEUTIC EFFECTS (EXCL TOXICITY)	治疗性及非治疗性反应类（不包括毒性）	INTERACTIONS	各种相互作用	GENERAL DISORDERS AND ADMINISTRATION SITE CONDITIONS	全身性疾病及给药部位各种反应	DRUG INTERACTION		REAC14Q3.txt
GAMMA-GLUTAMYLTRANSFERASE INCREASED	GAMMA-GLUTAMYLTRANSFERASE INCREASED	Γ-谷氨酰转移酶升高	HEPATOBILIARY INVESTIGATIONS	肝胆系统检查	HEPATOBILIARY FUNCTION DIAGNOSTIC PROCEDURES	肝胆功能诊断性操作	INVESTIGATIONS	各类检查	GAMMA-GLUTAMYLTRANSFERASE INCREASED		REAC14Q3.txt
TRANSAMINASES INCREASED	TRANSAMINASES INCREASED	转氨酶升高	HEPATOBILIARY INVESTIGATIONS	肝胆系统检查	HEPATOBILIARY FUNCTION DIAGNOSTIC PROCEDURES	肝胆功能诊断性操作	INVESTIGATIONS	各类检查	TRANSAMINASES INCREASED		REAC14Q3.txt
GASTROINTESTINAL NECROSIS	GASTROINTESTINAL NECROSIS	胃肠坏死	GASTROINTESTINAL VASCULAR CONDITIONS	胃肠系统血管疾病	GASTROINTESTINAL NECROSIS AND GANGRENE (EXCL GANGRENOUS HERNIA)	胃肠道坏死和坏疽（不包括坏疽性疝）	GASTROINTESTINAL DISORDERS	胃肠系统疾病	GASTROINTESTINAL NECROSIS		REAC14Q3.txt
PORTAL VENOUS GAS	PORTAL VENOUS GAS	门静脉积气	GASTROINTESTINAL SIGNS AND SYMPTOMS	胃肠道系统症状和体征	GASTROINTESTINAL SIGNS AND SYMPTOMS NEC	各种胃肠道症状和体征（不另分类）	GASTROINTESTINAL DISORDERS	胃肠系统疾病	PORTAL VENOUS GAS		REAC14Q3.txt
VOLVULUS	VOLVULUS	肠扭转	GASTROINTESTINAL STENOSIS AND OBSTRUCTION	胃肠道狭窄及梗阻类疾病	GASTROINTESTINAL STENOSIS AND OBSTRUCTION NEC	各种胃肠道狭窄及阻塞（不另分类）	GASTROINTESTINAL DISORDERS	胃肠系统疾病	VOLVULUS		REAC14Q3.txt
HEADACHE	HEADACHE	头痛	HEADACHES	各类头痛	HEADACHES NEC	各种头痛（不另分类）	NERVOUS SYSTEM DISORDERS	各类神经系统疾病	HEADACHE		REAC14Q3.txt
AKATHISIA	AKATHISIA	静坐不能	MOVEMENT DISORDERS (INCL PARKINSONISM)	运动障碍类（包括帕金森病）	DYSKINESIAS AND MOVEMENT DISORDERS NEC	运动障碍和运动失调（不另分类）	NERVOUS SYSTEM DISORDERS	各类神经系统疾病	AKATHISIA		REAC14Q3.txt
DRUG INEFFECTIVE FOR UNAPPROVED INDICATION	DRUG INEFFECTIVE FOR UNAPPROVED INDICATION	对非适应症用药无效	THERAPEUTIC AND NONTHERAPEUTIC EFFECTS (EXCL TOXICITY)	治疗性及非治疗性反应类（不包括毒性）	THERAPEUTIC AND NONTHERAPEUTIC RESPONSES	各种治疗和非治疗反应	GENERAL DISORDERS AND ADMINISTRATION SITE CONDITIONS	全身性疾病及给药部位各种反应	DRUG INEFFECTIVE FOR UNAPPROVED INDICATION		REAC14Q3.txt
INSOMNIA	INSOMNIA	失眠	SLEEP DISORDERS AND DISTURBANCES	睡眠异常和混乱	DISTURBANCES IN INITIATING AND MAINTAINING SLEEP	入睡和睡眠障碍	PSYCHIATRIC DISORDERS	精神病类	INSOMNIA		REAC14Q3.txt
OFF LABEL USE	OFF LABEL USE	超说明书使用	OFF LABEL USES AND INTENTIONAL PRODUCT MISUSES/USE ISSUES	超说明书使用及故意导致的产品误用/使用类问题	OFF LABEL USES	各种超说明书使用	INJURY, POISONING AND PROCEDURAL COMPLICATIONS	各类损伤、中毒及操作并发症	OFF LABEL USE		REAC14Q3.txt
UTERINE CANCER	UTERINE CANCER	子宫癌	REPRODUCTIVE NEOPLASMS FEMALE MALIGNANT AND UNSPECIFIED	女性生殖系统恶性及性质不明的肿瘤	UTERINE NEOPLASMS MALIGNANT NEC	各种恶性子宫肿瘤（不另分类）	NEOPLASMS BENIGN, MALIGNANT AND UNSPECIFIED (INCL CYSTS AND POLYPS)	良性、恶性及性质不明的肿瘤（包括囊状和息肉状）	UTERINE CANCER		REAC14Q3.txt
DYSARTHRIA	DYSARTHRIA	构音不良	NEUROLOGICAL DISORDERS NEC	神经类疾病（不另分类）	SPEECH AND LANGUAGE ABNORMALITIES	说话和语言异常	NERVOUS SYSTEM DISORDERS	各类神经系统疾病	DYSARTHRIA		REAC14Q3.txt
DYSPHAGIA	DYSPHAGIA	吞咽困难	GASTROINTESTINAL SIGNS AND SYMPTOMS	胃肠道系统症状和体征	GASTROINTESTINAL SIGNS AND SYMPTOMS NEC	各种胃肠道症状和体征（不另分类）	GASTROINTESTINAL DISORDERS	胃肠系统疾病	DYSPHAGIA		REAC14Q3.txt
INSOMNIA	INSOMNIA	失眠	SLEEP DISORDERS AND DISTURBANCES	睡眠异常和混乱	DISTURBANCES IN INITIATING AND MAINTAINING SLEEP	入睡和睡眠障碍	PSYCHIATRIC DISORDERS	精神病类	INSOMNIA		REAC14Q3.txt
OROMANDIBULAR DYSTONIA	OROMANDIBULAR DYSTONIA	下颌肌张力障碍	MOVEMENT DISORDERS (INCL PARKINSONISM)	运动障碍类（包括帕金森病）	DYSTONIAS	各种肌张力障碍	NERVOUS SYSTEM DISORDERS	各类神经系统疾病	OROMANDIBULAR DYSTONIA		REAC14Q3.txt
PSYCHIATRIC SYMPTOM	PSYCHIATRIC SYMPTOM	精神病学症状	PSYCHIATRIC AND BEHAVIOURAL SYMPTOMS NEC	精神及行为症状（不另分类）	PSYCHIATRIC SYMPTOMS NEC	各种精神病症状（不另分类）	PSYCHIATRIC DISORDERS	精神病类	PSYCHIATRIC SYMPTOM		REAC14Q3.txt
TONGUE DISCOLOURATION	TONGUE DISCOLOURATION	舌变色	TONGUE CONDITIONS	舌疾病	TONGUE SIGNS AND SYMPTOMS	舌部症状和体征	GASTROINTESTINAL DISORDERS	胃肠系统疾病	TONGUE DISCOLOURATION		REAC14Q3.txt
WEIGHT DECREASED	WEIGHT DECREASED	体重降低	PHYSICAL EXAMINATION AND ORGAN SYSTEM STATUS TOPICS	体检和器官系统状态主题	PHYSICAL EXAMINATION PROCEDURES AND ORGAN SYSTEM STATUS	体检步骤和器官系统状态	INVESTIGATIONS	各类检查	WEIGHT DECREASED		REAC14Q3.txt
DYSARTHRIA	DYSARTHRIA	构音不良	NEUROLOGICAL DISORDERS NEC	神经类疾病（不另分类）	SPEECH AND LANGUAGE ABNORMALITIES	说话和语言异常	NERVOUS SYSTEM DISORDERS	各类神经系统疾病	DYSARTHRIA		REAC14Q3.txt
DYSKINESIA	DYSKINESIA	运动障碍	MOVEMENT DISORDERS (INCL PARKINSONISM)	运动障碍类（包括帕金森病）	DYSKINESIAS AND MOVEMENT DISORDERS NEC	运动障碍和运动失调（不另分类）	NERVOUS SYSTEM DISORDERS	各类神经系统疾病	DYSKINESIA		REAC14Q3.txt
TONGUE DISORDER	TONGUE DISORDER	舌病	TONGUE CONDITIONS	舌疾病	TONGUE DISORDERS	舌异常	GASTROINTESTINAL DISORDERS	胃肠系统疾病	TONGUE DISORDER		REAC14Q3.txt
ACCIDENTAL EXPOSURE TO PRODUCT	ACCIDENTAL EXPOSURE TO PRODUCT	意外暴露于产品	MEDICATION ERRORS AND OTHER PRODUCT USE ERRORS AND ISSUES	用药错误及其他产品使用错误和问题	ACCIDENTAL EXPOSURES TO PRODUCT	产品类意外暴露	INJURY, POISONING AND PROCEDURAL COMPLICATIONS	各类损伤、中毒及操作并发症	ACCIDENTAL EXPOSURE TO PRODUCT		REAC14Q3.txt
INCORRECT DOSE ADMINISTERED	INCORRECT DOSE ADMINISTERED	给用了不正确的剂量	MEDICATION ERRORS AND OTHER PRODUCT USE ERRORS AND ISSUES	用药错误及其他产品使用错误和问题	PRODUCT ADMINISTRATION ERRORS AND ISSUES	各种产品给用错误和问题	INJURY, POISONING AND PROCEDURAL COMPLICATIONS	各类损伤、中毒及操作并发症	INCORRECT DOSE ADMINISTERED		REAC14Q3.txt
SOMNOLENCE	SOMNOLENCE	嗜睡	NEUROLOGICAL DISORDERS NEC	神经类疾病（不另分类）	DISTURBANCES IN CONSCIOUSNESS NEC	意识障碍（不另分类）	NERVOUS SYSTEM DISORDERS	各类神经系统疾病	SOMNOLENCE		REAC14Q3.txt
PRESCRIBED OVERDOSE	PRESCRIBED OVERDOSE	处方用药过量	OVERDOSES AND UNDERDOSES NEC	用药过量及用药剂量不足（不另分类）	OVERDOSES NEC	用药过量（不另分类）	INJURY, POISONING AND PROCEDURAL COMPLICATIONS	各类损伤、中毒及操作并发症	PRESCRIBED OVERDOSE		REAC14Q3.txt
SEDATION	SEDATION	镇静	NEUROLOGICAL DISORDERS NEC	神经类疾病（不另分类）	DISTURBANCES IN CONSCIOUSNESS NEC	意识障碍（不另分类）	NERVOUS SYSTEM DISORDERS	各类神经系统疾病	SEDATION		REAC14Q3.txt
HAEMORRHAGIC STROKE	HAEMORRHAGIC STROKE	出血性卒中	CENTRAL NERVOUS SYSTEM VASCULAR DISORDERS	中枢神经系统血管疾病	CENTRAL NERVOUS SYSTEM HAEMORRHAGES AND CEREBROVASCULAR ACCIDENTS	中枢神经系统出血和脑血管意外	NERVOUS SYSTEM DISORDERS	各类神经系统疾病	HAEMORRHAGIC STROKE		REAC14Q3.txt
ISCHAEMIC STROKE	ISCHAEMIC STROKE	缺血性卒中	CENTRAL NERVOUS SYSTEM VASCULAR DISORDERS	中枢神经系统血管疾病	CENTRAL NERVOUS SYSTEM HAEMORRHAGES AND CEREBROVASCULAR ACCIDENTS	中枢神经系统出血和脑血管意外	NERVOUS SYSTEM DISORDERS	各类神经系统疾病	ISCHAEMIC STROKE		REAC14Q3.txt
TRANSIENT ISCHAEMIC ATTACK	TRANSIENT ISCHAEMIC ATTACK	短暂性脑缺血发作	CENTRAL NERVOUS SYSTEM VASCULAR DISORDERS	中枢神经系统血管疾病	TRANSIENT CEREBROVASCULAR EVENTS	短暂性脑血管事件	NERVOUS SYSTEM DISORDERS	各类神经系统疾病	TRANSIENT ISCHAEMIC ATTACK		REAC14Q3.txt
RENAL FAILURE	RENAL FAILURE	肾衰	RENAL DISORDERS (EXCL NEPHROPATHIES)	肾脏各种异常（不包括肾病）	RENAL FAILURE AND IMPAIRMENT	肾衰和肾损害	RENAL AND URINARY DISORDERS	肾脏及泌尿系统疾病	RENAL FAILURE		REAC14Q3.txt
DRUG ABUSE	DRUG ABUSE	药物滥用	PSYCHIATRIC DISORDERS NEC	精神病类（不另分类）	SUBSTANCE RELATED AND ADDICTIVE DISORDERS	各种物质使用相关及成瘾性障碍	PSYCHIATRIC DISORDERS	精神病类	DRUG ABUSE		REAC14Q3.txt
SLUGGISHNESS	SLUGGISHNESS	反应迟缓	GENERAL SYSTEM DISORDERS NEC	全身系统疾病（不另分类）	ASTHENIC CONDITIONS	虚弱状态	GENERAL DISORDERS AND ADMINISTRATION SITE CONDITIONS	全身性疾病及给药部位各种反应	SLUGGISHNESS		REAC14Q3.txt
DELUSION	DELUSION	妄想	DISTURBANCES IN THINKING AND PERCEPTION	思维及感知紊乱	DELUSIONAL SYMPTOMS	妄想综合征	PSYCHIATRIC DISORDERS	精神病类	DELUSION		REAC14Q3.txt
HALLUCINATIONS, MIXED	HALLUCINATIONS, MIXED	幻觉，混合	DISTURBANCES IN THINKING AND PERCEPTION	思维及感知紊乱	HALLUCINATIONS (EXCL SLEEP-RELATED)	各种幻觉（睡眠相关性除外）	PSYCHIATRIC DISORDERS	精神病类	HALLUCINATIONS, MIXED		REAC14Q3.txt
DELIRIUM	DELIRIUM	谵妄	DELIRIA (INCL CONFUSION)	谵妄类（包括意识模糊）	DELIRIA	各种谵妄	PSYCHIATRIC DISORDERS	精神病类	DELIRIUM		REAC14Q3.txt
INTENTION TREMOR	INTENTION TREMOR	意向性震颤	MOVEMENT DISORDERS (INCL PARKINSONISM)	运动障碍类（包括帕金森病）	TREMOR (EXCL CONGENITAL)	各种颤抖（不包括先天性）	NERVOUS SYSTEM DISORDERS	各类神经系统疾病	INTENTION TREMOR		REAC14Q3.txt
PARKINSONISM	PARKINSONISM	帕金森综合征	MOVEMENT DISORDERS (INCL PARKINSONISM)	运动障碍类（包括帕金森病）	PARKINSON'S DISEASE AND PARKINSONISM	帕金森病和帕金森综合征	NERVOUS SYSTEM DISORDERS	各类神经系统疾病	PARKINSONISM		REAC14Q3.txt
TREMOR	TREMOR	震颤	MOVEMENT DISORDERS (INCL PARKINSONISM)	运动障碍类（包括帕金森病）	TREMOR (EXCL CONGENITAL)	各种颤抖（不包括先天性）	NERVOUS SYSTEM DISORDERS	各类神经系统疾病	TREMOR		REAC14Q3.txt
DELUSION OF REPLACEMENT	DELUSION OF REPLACEMENT	替代妄想	DISTURBANCES IN THINKING AND PERCEPTION	思维及感知紊乱	DELUSIONAL SYMPTOMS	妄想综合征	PSYCHIATRIC DISORDERS	精神病类	DELUSION OF REPLACEMENT		REAC14Q3.txt
DEPRESSION	DEPRESSION	抑郁	DEPRESSED MOOD DISORDERS AND DISTURBANCES	抑郁性心境障碍和混乱	DEPRESSIVE DISORDERS	各种抑郁病	PSYCHIATRIC DISORDERS	精神病类	DEPRESSION		REAC14Q3.txt
DRUG INTERACTION	DRUG INTERACTION	药物相互作用	THERAPEUTIC AND NONTHERAPEUTIC EFFECTS (EXCL TOXICITY)	治疗性及非治疗性反应类（不包括毒性）	INTERACTIONS	各种相互作用	GENERAL DISORDERS AND ADMINISTRATION SITE CONDITIONS	全身性疾病及给药部位各种反应	DRUG INTERACTION		REAC14Q3.txt
OFF LABEL USE	OFF LABEL USE	超说明书使用	OFF LABEL USES AND INTENTIONAL PRODUCT MISUSES/USE ISSUES	超说明书使用及故意导致的产品误用/使用类问题	OFF LABEL USES	各种超说明书使用	INJURY, POISONING AND PROCEDURAL COMPLICATIONS	各类损伤、中毒及操作并发症	OFF LABEL USE		REAC14Q3.txt
TREATMENT FAILURE	TREATMENT FAILURE	治疗失败	THERAPEUTIC AND NONTHERAPEUTIC EFFECTS (EXCL TOXICITY)	治疗性及非治疗性反应类（不包括毒性）	THERAPEUTIC AND NONTHERAPEUTIC RESPONSES	各种治疗和非治疗反应	GENERAL DISORDERS AND ADMINISTRATION SITE CONDITIONS	全身性疾病及给药部位各种反应	TREATMENT FAILURE		REAC14Q3.txt
COUGH	COUGH	咳嗽	RESPIRATORY DISORDERS NEC	呼吸系统疾病（不另分类）	COUGHING AND ASSOCIATED SYMPTOMS	咳嗽和相关症状	RESPIRATORY, THORACIC AND MEDIASTINAL DISORDERS	呼吸系统、胸及纵隔疾病	COUGH		REAC14Q3.txt
INFECTION	INFECTION	感染	INFECTIONS - PATHOGEN UNSPECIFIED	感染 - 未指明病原	INFECTIONS NEC	各种感染（不另分类）	INFECTIONS AND INFESTATIONS	感染及侵染类疾病	INFECTION		REAC14Q3.txt
PYREXIA	PYREXIA	发热	BODY TEMPERATURE CONDITIONS	体温状况类	FEBRILE DISORDERS	发热疾病	GENERAL DISORDERS AND ADMINISTRATION SITE CONDITIONS	全身性疾病及给药部位各种反应	PYREXIA		REAC14Q3.txt
OFF LABEL USE	OFF LABEL USE	超说明书使用	OFF LABEL USES AND INTENTIONAL PRODUCT MISUSES/USE ISSUES	超说明书使用及故意导致的产品误用/使用类问题	OFF LABEL USES	各种超说明书使用	INJURY, POISONING AND PROCEDURAL COMPLICATIONS	各类损伤、中毒及操作并发症	OFF LABEL USE		REAC14Q3.txt
WOLFF-PARKINSON-WHITE SYNDROME	WOLFF-PARKINSON-WHITE SYNDROME	沃尔夫 - 帕金森 - 怀特综合征	CARDIAC ARRHYTHMIAS	心律失常类疾病	CARDIAC CONDUCTION DISORDERS	心脏传导系统异常	CARDIAC DISORDERS	心脏器官疾病	WOLFF-PARKINSON-WHITE SYNDROME		REAC14Q3.txt
CATARACT	CATARACT	白内障	ANTERIOR EYE STRUCTURAL CHANGE, DEPOSIT AND DEGENERATION	眼前部结构改变、沉积及变性	CATARACT CONDITIONS	各种白内障	EYE DISORDERS	眼器官疾病	CATARACT		REAC14Q3.txt
ADVERSE REACTION	ADVERSE REACTION	不良反应	THERAPEUTIC AND NONTHERAPEUTIC EFFECTS (EXCL TOXICITY)	治疗性及非治疗性反应类（不包括毒性）	THERAPEUTIC AND NONTHERAPEUTIC RESPONSES	各种治疗和非治疗反应	GENERAL DISORDERS AND ADMINISTRATION SITE CONDITIONS	全身性疾病及给药部位各种反应	ADVERSE REACTION		REAC14Q3.txt
EXTRAPYRAMIDAL DISORDER	EXTRAPYRAMIDAL DISORDER	锥体外系疾病	MOVEMENT DISORDERS (INCL PARKINSONISM)	运动障碍类（包括帕金森病）	DYSKINESIAS AND MOVEMENT DISORDERS NEC	运动障碍和运动失调（不另分类）	NERVOUS SYSTEM DISORDERS	各类神经系统疾病	EXTRAPYRAMIDAL DISORDER		REAC14Q3.txt
HOSPITALISATION	HOSPITALISATION	住院治疗	THERAPEUTIC PROCEDURES AND SUPPORTIVE CARE NEC	治疗类操作和支持性护理（不另分类）	THERAPEUTIC PROCEDURES NEC	治疗类操作（不另分类）	SURGICAL AND MEDICAL PROCEDURES	各种手术及医疗操作	HOSPITALISATION		REAC14Q3.txt
ACUTE KIDNEY INJURY	ACUTE KIDNEY INJURY	急性肾损伤	RENAL DISORDERS (EXCL NEPHROPATHIES)	肾脏各种异常（不包括肾病）	RENAL FAILURE AND IMPAIRMENT	肾衰和肾损害	RENAL AND URINARY DISORDERS	肾脏及泌尿系统疾病	ACUTE KIDNEY INJURY		REAC16Q1.txt
APALLIC SYNDROME	APALLIC SYNDROME	去大脑皮质综合征	NEUROLOGICAL DISORDERS NEC	神经类疾病（不另分类）	DISTURBANCES IN CONSCIOUSNESS NEC	意识障碍（不另分类）	NERVOUS SYSTEM DISORDERS	各类神经系统疾病	APALLIC SYNDROME		REAC16Q1.txt
ASTHENIA	ASTHENIA	虚弱	GENERAL SYSTEM DISORDERS NEC	全身系统疾病（不另分类）	ASTHENIC CONDITIONS	虚弱状态	GENERAL DISORDERS AND ADMINISTRATION SITE CONDITIONS	全身性疾病及给药部位各种反应	ASTHENIA		REAC16Q1.txt
CHILLS	CHILLS	寒战	GENERAL SYSTEM DISORDERS NEC	全身系统疾病（不另分类）	FEELINGS AND SENSATIONS NEC	各种感受与感觉（不另分类）	GENERAL DISORDERS AND ADMINISTRATION SITE CONDITIONS	全身性疾病及给药部位各种反应	CHILLS		REAC16Q1.txt
DEHYDRATION	DEHYDRATION	脱水	ELECTROLYTE AND FLUID BALANCE CONDITIONS	电解质及液体平衡状况	TOTAL FLUID VOLUME DECREASED	总液体体积减少	METABOLISM AND NUTRITION DISORDERS	代谢及营养类疾病	DEHYDRATION		REAC16Q1.txt
DIABETES MELLITUS	DIABETES MELLITUS	糖尿病	GLUCOSE METABOLISM DISORDERS (INCL DIABETES MELLITUS)	葡萄糖代谢疾病（包括糖尿病）	DIABETES MELLITUS (INCL SUBTYPES)	各种糖尿病（包括亚型）	METABOLISM AND NUTRITION DISORDERS	代谢及营养类疾病	DIABETES MELLITUS		REAC16Q1.txt
DIABETIC KETOACIDOSIS	DIABETIC KETOACIDOSIS	糖尿病酮症酸中毒	DIABETIC COMPLICATIONS	各种糖尿病并发症	DIABETIC COMPLICATIONS NEC	糖尿病并发症（不另分类）	METABOLISM AND NUTRITION DISORDERS	代谢及营养类疾病	DIABETIC KETOACIDOSIS		REAC16Q1.txt
DIARRHOEA	DIARRHOEA	腹泻	GASTROINTESTINAL MOTILITY AND DEFAECATION CONDITIONS	胃肠运动及排便状况	DIARRHOEA (EXCL INFECTIVE)	各种腹泻（不包括感染性的）	GASTROINTESTINAL DISORDERS	胃肠系统疾病	DIARRHOEA		REAC16Q1.txt
GAIT DISTURBANCE	GAIT DISTURBANCE	步态障碍	GENERAL SYSTEM DISORDERS NEC	全身系统疾病（不另分类）	GAIT DISTURBANCES	行走障碍	GENERAL DISORDERS AND ADMINISTRATION SITE CONDITIONS	全身性疾病及给药部位各种反应	GAIT DISTURBANCE		REAC16Q1.txt
HYPERKALAEMIA	HYPERKALAEMIA	高钾血症	ELECTROLYTE AND FLUID BALANCE CONDITIONS	电解质及液体平衡状况	POTASSIUM IMBALANCE	钾平衡失调	METABOLISM AND NUTRITION DISORDERS	代谢及营养类疾病	HYPERKALAEMIA		REAC16Q1.txt
HYPERLIPIDAEMIA	HYPERLIPIDAEMIA	高脂血症	LIPID METABOLISM DISORDERS	脂质代谢类异常	HYPERLIPIDAEMIAS NEC	各种高脂血症（不另分类）	METABOLISM AND NUTRITION DISORDERS	代谢及营养类疾病	HYPERLIPIDAEMIA		REAC16Q1.txt
HYPERSENSITIVITY	HYPERSENSITIVITY	超敏反应	ALLERGIC CONDITIONS	过敏类反应	ALLERGIC CONDITIONS NEC	各种过敏反应（不另分类）	IMMUNE SYSTEM DISORDERS	免疫系统疾病	HYPERSENSITIVITY		REAC16Q1.txt
HYPERTENSION	HYPERTENSION	高血压	VASCULAR HYPERTENSIVE DISORDERS	血管性高血压疾病	VASCULAR HYPERTENSIVE DISORDERS NEC	高血压类疾病（不另分类）	VASCULAR DISORDERS	血管与淋巴管类疾病	HYPERTENSION		REAC16Q1.txt
HYPOTENSION	HYPOTENSION	低血压	DECREASED AND NONSPECIFIC BLOOD PRESSURE DISORDERS AND SHOCK	血压降低和性质不明的血压异常及休克	VASCULAR HYPOTENSIVE DISORDERS	血管低血压疾病	VASCULAR DISORDERS	血管与淋巴管类疾病	HYPOTENSION		REAC16Q1.txt
HYPOTHERMIA	HYPOTHERMIA	体温过低	BODY TEMPERATURE CONDITIONS	体温状况类	BODY TEMPERATURE ALTERED	体温变化	GENERAL DISORDERS AND ADMINISTRATION SITE CONDITIONS	全身性疾病及给药部位各种反应	HYPOTHERMIA		REAC16Q1.txt
HYPOVOLAEMIA	HYPOVOLAEMIA	低血容量	ELECTROLYTE AND FLUID BALANCE CONDITIONS	电解质及液体平衡状况	TOTAL FLUID VOLUME DECREASED	总液体体积减少	METABOLISM AND NUTRITION DISORDERS	代谢及营养类疾病	HYPOVOLAEMIA		REAC16Q1.txt
ISCHAEMIA	ISCHAEMIA	缺血	ARTERIOSCLEROSIS, STENOSIS, VASCULAR INSUFFICIENCY AND NECROSIS	动脉硬化、狭窄、血管功能不全和坏死	NON-SITE SPECIFIC NECROSIS AND VASCULAR INSUFFICIENCY NEC	部位不确定的坏死和血管功能障碍（不另分类）	VASCULAR DISORDERS	血管与淋巴管类疾病	ISCHAEMIA		REAC16Q1.txt
LEUKOCYTOSIS	LEUKOCYTOSIS	白细胞增多症	WHITE BLOOD CELL DISORDERS	白血球类疾病	LEUKOCYTOSES NEC	各种白细胞增多症（不另分类）	BLOOD AND LYMPHATIC SYSTEM DISORDERS	血液及淋巴系统疾病	LEUKOCYTOSIS		REAC16Q1.txt
METABOLIC ENCEPHALOPATHY	METABOLIC ENCEPHALOPATHY	代谢性脑病	ENCEPHALOPATHIES	各类脑病	ENCEPHALOPATHIES TOXIC AND METABOLIC	中毒性和代谢性脑病	NERVOUS SYSTEM DISORDERS	各类神经系统疾病	METABOLIC ENCEPHALOPATHY		REAC16Q1.txt
MUSCLE SPASMS	MUSCLE SPASMS	肌痉挛	MUSCLE DISORDERS	肌肉类疾病	MUSCLE RELATED SIGNS AND SYMPTOMS NEC	肌肉相关症状和体征（不另分类）	MUSCULOSKELETAL AND CONNECTIVE TISSUE DISORDERS	各种肌肉骨骼及结缔组织疾病	MUSCLE SPASMS		REAC16Q1.txt
NAUSEA	NAUSEA	恶心	GASTROINTESTINAL SIGNS AND SYMPTOMS	胃肠道系统症状和体征	NAUSEA AND VOMITING SYMPTOMS	恶心和呕吐症状	GASTROINTESTINAL DISORDERS	胃肠系统疾病	NAUSEA		REAC16Q1.txt
PYREXIA	PYREXIA	发热	BODY TEMPERATURE CONDITIONS	体温状况类	FEBRILE DISORDERS	发热疾病	GENERAL DISORDERS AND ADMINISTRATION SITE CONDITIONS	全身性疾病及给药部位各种反应	PYREXIA		REAC16Q1.txt
RESPIRATORY FAILURE	RESPIRATORY FAILURE	呼吸衰竭	RESPIRATORY DISORDERS NEC	呼吸系统疾病（不另分类）	RESPIRATORY FAILURES (EXCL NEONATAL)	各种呼吸衰竭（不包括新生儿）	RESPIRATORY, THORACIC AND MEDIASTINAL DISORDERS	呼吸系统、胸及纵隔疾病	RESPIRATORY FAILURE		REAC16Q1.txt
SPEECH DISORDER	SPEECH DISORDER	言语障碍	NEUROLOGICAL DISORDERS NEC	神经类疾病（不另分类）	SPEECH AND LANGUAGE ABNORMALITIES	说话和语言异常	NERVOUS SYSTEM DISORDERS	各类神经系统疾病	SPEECH DISORDER		REAC16Q1.txt
SUICIDAL IDEATION	SUICIDAL IDEATION	自杀想法	SUICIDAL AND SELF-INJURIOUS BEHAVIOURS NEC	各种自杀及自我伤害行为（不另分类）	SUICIDAL AND SELF-INJURIOUS BEHAVIOUR	自杀和自我伤害行为	PSYCHIATRIC DISORDERS	精神病类	SUICIDAL IDEATION		REAC16Q1.txt
VISUAL IMPAIRMENT	VISUAL IMPAIRMENT	视觉损害	VISION DISORDERS	各种视觉障碍	VISUAL IMPAIRMENT AND BLINDNESS (EXCL COLOUR BLINDNESS)	视觉损害和失明（色盲除外）	EYE DISORDERS	眼器官疾病	VISUAL IMPAIRMENT		REAC16Q1.txt
VOMITING	VOMITING	呕吐	GASTROINTESTINAL SIGNS AND SYMPTOMS	胃肠道系统症状和体征	NAUSEA AND VOMITING SYMPTOMS	恶心和呕吐症状	GASTROINTESTINAL DISORDERS	胃肠系统疾病	VOMITING		REAC16Q1.txt
POISONING	POISONING	中毒	EXPOSURES, CHEMICAL INJURIES AND POISONING	暴露、化学伤和中毒	POISONING AND TOXICITY	中毒与毒性	INJURY, POISONING AND PROCEDURAL COMPLICATIONS	各类损伤、中毒及操作并发症	POISONING		REAC14Q3.txt
DRUG INEFFECTIVE	DRUG INEFFECTIVE	药物无效	THERAPEUTIC AND NONTHERAPEUTIC EFFECTS (EXCL TOXICITY)	治疗性及非治疗性反应类（不包括毒性）	THERAPEUTIC AND NONTHERAPEUTIC RESPONSES	各种治疗和非治疗反应	GENERAL DISORDERS AND ADMINISTRATION SITE CONDITIONS	全身性疾病及给药部位各种反应	DRUG INEFFECTIVE		REAC14Q3.txt
PRODUCT SUBSTITUTION ISSUE	PRODUCT SUBSTITUTION ISSUE	产品替换问题	PRODUCT QUALITY, SUPPLY, DISTRIBUTION, MANUFACTURING AND QUALITY SYSTEM ISSUES	产品质量、供应、经销、生产和质量系统问题	PRODUCT QUALITY ISSUES NEC	产品的各种质量问题（不另分类）	PRODUCT ISSUES	产品问题	PRODUCT SUBSTITUTION ISSUE		REAC14Q3.txt
PSYCHOTIC DISORDER	PSYCHOTIC DISORDER	精神病性障碍	SCHIZOPHRENIA AND OTHER PSYCHOTIC DISORDERS	精神分裂症和其他精神疾病	PSYCHOTIC DISORDER NEC	精神类疾病（不另分类）	PSYCHIATRIC DISORDERS	精神病类	PSYCHOTIC DISORDER		REAC14Q3.txt
SUICIDAL IDEATION	SUICIDAL IDEATION	自杀想法	SUICIDAL AND SELF-INJURIOUS BEHAVIOURS NEC	各种自杀及自我伤害行为（不另分类）	SUICIDAL AND SELF-INJURIOUS BEHAVIOUR	自杀和自我伤害行为	PSYCHIATRIC DISORDERS	精神病类	SUICIDAL IDEATION		REAC14Q3.txt
BLOOD BILIRUBIN INCREASED	BLOOD BILIRUBIN INCREASED	血胆红素升高	HEPATOBILIARY INVESTIGATIONS	肝胆系统检查	HEPATOBILIARY FUNCTION DIAGNOSTIC PROCEDURES	肝胆功能诊断性操作	INVESTIGATIONS	各类检查	BLOOD BILIRUBIN INCREASED		REAC14Q3.txt
HYPOAESTHESIA	HYPOAESTHESIA	感觉减退	NEUROLOGICAL DISORDERS NEC	神经类疾病（不另分类）	PARAESTHESIAS AND DYSAESTHESIAS	感觉异常和感觉迟钝	NERVOUS SYSTEM DISORDERS	各类神经系统疾病	HYPOAESTHESIA		REAC14Q3.txt
PARALYSIS	PARALYSIS	瘫痪	MOVEMENT DISORDERS (INCL PARKINSONISM)	运动障碍类（包括帕金森病）	PARALYSIS AND PARESIS (EXCL CRANIAL NERVE)	瘫痪和轻瘫（不包括颅神经）	NERVOUS SYSTEM DISORDERS	各类神经系统疾病	PARALYSIS		REAC14Q3.txt
APHASIA	APHASIA	失语	NEUROLOGICAL DISORDERS NEC	神经类疾病（不另分类）	CORTICAL DYSFUNCTION NEC	皮质功能异常（不另分类）	NERVOUS SYSTEM DISORDERS	各类神经系统疾病	APHASIA		REAC14Q3.txt
DYSPHAGIA	DYSPHAGIA	吞咽困难	GASTROINTESTINAL SIGNS AND SYMPTOMS	胃肠道系统症状和体征	GASTROINTESTINAL SIGNS AND SYMPTOMS NEC	各种胃肠道症状和体征（不另分类）	GASTROINTESTINAL DISORDERS	胃肠系统疾病	DYSPHAGIA		REAC14Q3.txt
FACIAL PARESIS	FACIAL PARESIS	面轻瘫	CRANIAL NERVE DISORDERS (EXCL NEOPLASMS)	颅神经疾病（不包括肿瘤）	FACIAL CRANIAL NERVE DISORDERS	各种面部神经疾病	NERVOUS SYSTEM DISORDERS	各类神经系统疾病	FACIAL PARESIS		REAC14Q3.txt
HEMIPARESIS	HEMIPARESIS	单侧轻瘫	MOVEMENT DISORDERS (INCL PARKINSONISM)	运动障碍类（包括帕金森病）	PARALYSIS AND PARESIS (EXCL CRANIAL NERVE)	瘫痪和轻瘫（不包括颅神经）	NERVOUS SYSTEM DISORDERS	各类神经系统疾病	HEMIPARESIS		REAC14Q3.txt
TRANSIENT ISCHAEMIC ATTACK	TRANSIENT ISCHAEMIC ATTACK	短暂性脑缺血发作	CENTRAL NERVOUS SYSTEM VASCULAR DISORDERS	中枢神经系统血管疾病	TRANSIENT CEREBROVASCULAR EVENTS	短暂性脑血管事件	NERVOUS SYSTEM DISORDERS	各类神经系统疾病	TRANSIENT ISCHAEMIC ATTACK		REAC14Q3.txt
DRUG INEFFECTIVE	DRUG INEFFECTIVE	药物无效	THERAPEUTIC AND NONTHERAPEUTIC EFFECTS (EXCL TOXICITY)	治疗性及非治疗性反应类（不包括毒性）	THERAPEUTIC AND NONTHERAPEUTIC RESPONSES	各种治疗和非治疗反应	GENERAL DISORDERS AND ADMINISTRATION SITE CONDITIONS	全身性疾病及给药部位各种反应	DRUG INEFFECTIVE		REAC14Q3.txt
INVESTIGATION	INVESTIGATION	检查	INVESTIGATIONS, IMAGING AND HISTOPATHOLOGY PROCEDURES NEC	检查、成像、及病理组织检验操作（不另分类）	INVESTIGATIONS NEC	各种检查（不另分类）	INVESTIGATIONS	各类检查	INVESTIGATION		REAC14Q3.txt
LACUNAR INFARCTION	LACUNAR INFARCTION	腔隙性脑梗死	CENTRAL NERVOUS SYSTEM VASCULAR DISORDERS	中枢神经系统血管疾病	CENTRAL NERVOUS SYSTEM HAEMORRHAGES AND CEREBROVASCULAR ACCIDENTS	中枢神经系统出血和脑血管意外	NERVOUS SYSTEM DISORDERS	各类神经系统疾病	LACUNAR INFARCTION		REAC14Q3.txt
DYSPHAGIA	DYSPHAGIA	吞咽困难	GASTROINTESTINAL SIGNS AND SYMPTOMS	胃肠道系统症状和体征	GASTROINTESTINAL SIGNS AND SYMPTOMS NEC	各种胃肠道症状和体征（不另分类）	GASTROINTESTINAL DISORDERS	胃肠系统疾病	DYSPHAGIA		REAC14Q3.txt
EXTRAPYRAMIDAL DISORDER	EXTRAPYRAMIDAL DISORDER	锥体外系疾病	MOVEMENT DISORDERS (INCL PARKINSONISM)	运动障碍类（包括帕金森病）	DYSKINESIAS AND MOVEMENT DISORDERS NEC	运动障碍和运动失调（不另分类）	NERVOUS SYSTEM DISORDERS	各类神经系统疾病	EXTRAPYRAMIDAL DISORDER		REAC14Q3.txt
PNEUMONIA ASPIRATION	PNEUMONIA ASPIRATION	感染性吸入性肺炎	INFECTIONS - PATHOGEN UNSPECIFIED	感染 - 未指明病原	LOWER RESPIRATORY TRACT AND LUNG INFECTIONS	下呼吸道和肺部感染	INFECTIONS AND INFESTATIONS	感染及侵染类疾病	PNEUMONIA ASPIRATION		REAC14Q3.txt
AKATHISIA	AKATHISIA	静坐不能	MOVEMENT DISORDERS (INCL PARKINSONISM)	运动障碍类（包括帕金森病）	DYSKINESIAS AND MOVEMENT DISORDERS NEC	运动障碍和运动失调（不另分类）	NERVOUS SYSTEM DISORDERS	各类神经系统疾病	AKATHISIA		REAC22Q4.txt
EXTRAPYRAMIDAL DISORDER	EXTRAPYRAMIDAL DISORDER	锥体外系疾病	MOVEMENT DISORDERS (INCL PARKINSONISM)	运动障碍类（包括帕金森病）	DYSKINESIAS AND MOVEMENT DISORDERS NEC	运动障碍和运动失调（不另分类）	NERVOUS SYSTEM DISORDERS	各类神经系统疾病	EXTRAPYRAMIDAL DISORDER		REAC22Q4.txt
ANXIETY	ANXIETY	焦虑	ANXIETY DISORDERS AND SYMPTOMS	焦虑症及症状	ANXIETY SYMPTOMS	焦虑症状	PSYCHIATRIC DISORDERS	精神病类	ANXIETY		REAC22Q4.txt
STAB WOUND	STAB WOUND	戳伤	INJURIES NEC	各种损伤（不另分类）	NON-SITE SPECIFIC INJURIES NEC	部位不确定的各种损伤（不另分类）	INJURY, POISONING AND PROCEDURAL COMPLICATIONS	各类损伤、中毒及操作并发症	STAB WOUND		REAC22Q4.txt
AGGRESSION	AGGRESSION	攻击	PERSONALITY DISORDERS AND DISTURBANCES IN BEHAVIOUR	人性格异常及行为混乱	BEHAVIOUR AND SOCIALISATION DISTURBANCES	行为和社会关系障碍	PSYCHIATRIC DISORDERS	精神病类	AGGRESSION		REAC22Q4.txt
ABNORMAL BEHAVIOUR	ABNORMAL BEHAVIOUR	异常行为	PSYCHIATRIC AND BEHAVIOURAL SYMPTOMS NEC	精神及行为症状（不另分类）	ABNORMAL BEHAVIOUR NEC	各种异常行为（不另分类）	PSYCHIATRIC DISORDERS	精神病类	ABNORMAL BEHAVIOUR		REAC22Q4.txt
ENCOPRESIS	ENCOPRESIS	儿童大便失禁	PSYCHIATRIC DISORDERS NEC	精神病类（不另分类）	PSYCHIATRIC ELIMINATION DISORDERS	精神性排泄障碍	PSYCHIATRIC DISORDERS	精神病类	ENCOPRESIS		REAC22Q4.txt
CATATONIA	CATATONIA	紧张症	CHANGES IN PHYSICAL ACTIVITY	体力活动变化	DECREASED PHYSICAL ACTIVITY LEVELS	身体活动水平降低	PSYCHIATRIC DISORDERS	精神病类	CATATONIA		REAC22Q4.txt
APATHY	APATHY	情感淡漠	MOOD DISORDERS AND DISTURBANCES NEC	心境障碍和混乱（不另分类）	MOOD DISORDERS NEC	心境障碍性疾病（不另分类）	PSYCHIATRIC DISORDERS	精神病类	APATHY		REAC22Q4.txt
EUPHORIC MOOD	EUPHORIC MOOD	欣快感	MOOD DISORDERS AND DISTURBANCES NEC	心境障碍和混乱（不另分类）	EMOTIONAL AND MOOD DISTURBANCES NEC	情感和情绪障碍（不另分类）	PSYCHIATRIC DISORDERS	精神病类	EUPHORIC MOOD		REAC22Q4.txt
SUICIDAL BEHAVIOUR	SUICIDAL BEHAVIOUR	自杀行为	SUICIDAL AND SELF-INJURIOUS BEHAVIOURS NEC	各种自杀及自我伤害行为（不另分类）	SUICIDAL AND SELF-INJURIOUS BEHAVIOUR	自杀和自我伤害行为	PSYCHIATRIC DISORDERS	精神病类	SUICIDAL BEHAVIOUR		REAC22Q4.txt
TACHYPHRENIA	TACHYPHRENIA	精神活动过速	DISTURBANCES IN THINKING AND PERCEPTION	思维及感知紊乱	THINKING DISTURBANCES	思维障碍	PSYCHIATRIC DISORDERS	精神病类	TACHYPHRENIA		REAC22Q4.txt
BEHAVIOUR DISORDER	BEHAVIOUR DISORDER	行为障碍	PSYCHIATRIC AND BEHAVIOURAL SYMPTOMS NEC	精神及行为症状（不另分类）	ABNORMAL BEHAVIOUR NEC	各种异常行为（不另分类）	PSYCHIATRIC DISORDERS	精神病类	BEHAVIOUR DISORDER		REAC22Q4.txt
PSYCHOTIC DISORDER	PSYCHOTIC DISORDER	精神病性障碍	SCHIZOPHRENIA AND OTHER PSYCHOTIC DISORDERS	精神分裂症和其他精神疾病	PSYCHOTIC DISORDER NEC	精神类疾病（不另分类）	PSYCHIATRIC DISORDERS	精神病类	PSYCHOTIC DISORDER		REAC22Q4.txt
IRRITABILITY	IRRITABILITY	易激惹	MOOD DISORDERS AND DISTURBANCES NEC	心境障碍和混乱（不另分类）	EMOTIONAL AND MOOD DISTURBANCES NEC	情感和情绪障碍（不另分类）	PSYCHIATRIC DISORDERS	精神病类	IRRITABILITY		REAC22Q4.txt
MUSCULAR WEAKNESS	MUSCULAR WEAKNESS	肌无力	MUSCLE DISORDERS	肌肉类疾病	MUSCLE WEAKNESS CONDITIONS	各种肌无力	MUSCULOSKELETAL AND CONNECTIVE TISSUE DISORDERS	各种肌肉骨骼及结缔组织疾病	MUSCULAR WEAKNESS		REAC22Q4.txt
SUICIDAL IDEATION	SUICIDAL IDEATION	自杀想法	SUICIDAL AND SELF-INJURIOUS BEHAVIOURS NEC	各种自杀及自我伤害行为（不另分类）	SUICIDAL AND SELF-INJURIOUS BEHAVIOUR	自杀和自我伤害行为	PSYCHIATRIC DISORDERS	精神病类	SUICIDAL IDEATION		REAC22Q4.txt
DEPRESSED MOOD	DEPRESSED MOOD	心境抑郁	DEPRESSED MOOD DISORDERS AND DISTURBANCES	抑郁性心境障碍和混乱	MOOD ALTERATIONS WITH DEPRESSIVE SYMPTOMS	伴忧郁症状的情绪变化	PSYCHIATRIC DISORDERS	精神病类	DEPRESSED MOOD		REAC22Q4.txt
WEIGHT INCREASED	WEIGHT INCREASED	体重增加	PHYSICAL EXAMINATION AND ORGAN SYSTEM STATUS TOPICS	体检和器官系统状态主题	PHYSICAL EXAMINATION PROCEDURES AND ORGAN SYSTEM STATUS	体检步骤和器官系统状态	INVESTIGATIONS	各类检查	WEIGHT INCREASED		REAC22Q4.txt
BODY MASS INDEX INCREASED	BODY MASS INDEX INCREASED	体重指数升高	PHYSICAL EXAMINATION AND ORGAN SYSTEM STATUS TOPICS	体检和器官系统状态主题	PHYSICAL EXAMINATION PROCEDURES AND ORGAN SYSTEM STATUS	体检步骤和器官系统状态	INVESTIGATIONS	各类检查	BODY MASS INDEX INCREASED		REAC22Q4.txt
SEXUAL DYSFUNCTION	SEXUAL DYSFUNCTION	性功能障碍	SEXUAL FUNCTION AND FERTILITY DISORDERS	性功能和生育疾病类	SEXUAL FUNCTION AND FERTILITY DISORDERS NEC	各种性功能和生育疾病（不另分类）	REPRODUCTIVE SYSTEM AND BREAST DISORDERS	生殖系统及乳腺疾病	SEXUAL DYSFUNCTION		REAC22Q4.txt
HALLUCINATION	HALLUCINATION	幻觉	DISTURBANCES IN THINKING AND PERCEPTION	思维及感知紊乱	HALLUCINATIONS (EXCL SLEEP-RELATED)	各种幻觉（睡眠相关性除外）	PSYCHIATRIC DISORDERS	精神病类	HALLUCINATION		REAC22Q4.txt
DEPENDENCE	DEPENDENCE	依赖	PSYCHIATRIC DISORDERS NEC	精神病类（不另分类）	SUBSTANCE RELATED AND ADDICTIVE DISORDERS	各种物质使用相关及成瘾性障碍	PSYCHIATRIC DISORDERS	精神病类	DEPENDENCE		REAC22Q4.txt
AFFECT LABILITY	AFFECT LABILITY	情感易变	MOOD DISORDERS AND DISTURBANCES NEC	心境障碍和混乱（不另分类）	AFFECT ALTERATIONS NEC	情感变化（不另分类）	PSYCHIATRIC DISORDERS	精神病类	AFFECT LABILITY		REAC22Q4.txt
SCAR	SCAR	瘢痕	INJURIES NEC	各种损伤（不另分类）	SKIN INJURIES NEC	各种皮肤损伤（不另分类）	INJURY, POISONING AND PROCEDURAL COMPLICATIONS	各类损伤、中毒及操作并发症	SCAR		REAC22Q4.txt
AKATHISIA	AKATHISIA	静坐不能	MOVEMENT DISORDERS (INCL PARKINSONISM)	运动障碍类（包括帕金森病）	DYSKINESIAS AND MOVEMENT DISORDERS NEC	运动障碍和运动失调（不另分类）	NERVOUS SYSTEM DISORDERS	各类神经系统疾病	AKATHISIA		REAC22Q4.txt
DISTURBANCE IN ATTENTION	DISTURBANCE IN ATTENTION	注意障碍	MENTAL IMPAIRMENT DISORDERS	精神损害类疾病	MENTAL IMPAIRMENT (EXCL DEMENTIA AND MEMORY LOSS)	精神损害（痴呆和记忆力丧失除外）	NERVOUS SYSTEM DISORDERS	各类神经系统疾病	DISTURBANCE IN ATTENTION		REAC22Q4.txt
ENURESIS	ENURESIS	遗尿	PSYCHIATRIC DISORDERS NEC	精神病类（不另分类）	PSYCHIATRIC ELIMINATION DISORDERS	精神性排泄障碍	PSYCHIATRIC DISORDERS	精神病类	ENURESIS		REAC22Q4.txt
DYSTONIA	DYSTONIA	肌张力障碍	MOVEMENT DISORDERS (INCL PARKINSONISM)	运动障碍类（包括帕金森病）	DYSTONIAS	各种肌张力障碍	NERVOUS SYSTEM DISORDERS	各类神经系统疾病	DYSTONIA		REAC22Q4.txt
ADVERSE EVENT	ADVERSE EVENT	不良事件	THERAPEUTIC AND NONTHERAPEUTIC EFFECTS (EXCL TOXICITY)	治疗性及非治疗性反应类（不包括毒性）	THERAPEUTIC AND NONTHERAPEUTIC RESPONSES	各种治疗和非治疗反应	GENERAL DISORDERS AND ADMINISTRATION SITE CONDITIONS	全身性疾病及给药部位各种反应	ADVERSE EVENT		REAC14Q3.txt
EXTRA DOSE ADMINISTERED	EXTRA DOSE ADMINISTERED	给用了额外剂量	MEDICATION ERRORS AND OTHER PRODUCT USE ERRORS AND ISSUES	用药错误及其他产品使用错误和问题	PRODUCT ADMINISTRATION ERRORS AND ISSUES	各种产品给用错误和问题	INJURY, POISONING AND PROCEDURAL COMPLICATIONS	各类损伤、中毒及操作并发症	EXTRA DOSE ADMINISTERED		REAC14Q3.txt
CATATONIA	CATATONIA	紧张症	CHANGES IN PHYSICAL ACTIVITY	体力活动变化	DECREASED PHYSICAL ACTIVITY LEVELS	身体活动水平降低	PSYCHIATRIC DISORDERS	精神病类	CATATONIA		REAC14Q3.txt
DEHYDRATION	DEHYDRATION	脱水	ELECTROLYTE AND FLUID BALANCE CONDITIONS	电解质及液体平衡状况	TOTAL FLUID VOLUME DECREASED	总液体体积减少	METABOLISM AND NUTRITION DISORDERS	代谢及营养类疾病	DEHYDRATION		REAC14Q3.txt
DIET REFUSAL	DIET REFUSAL	拒绝特定的饮食	APPETITE AND GENERAL NUTRITIONAL DISORDERS	食欲及一般性营养障碍	APPETITE DISORDERS	各种食欲障碍	METABOLISM AND NUTRITION DISORDERS	代谢及营养类疾病	DIET REFUSAL		REAC14Q3.txt
HYPOGLYCAEMIA	HYPOGLYCAEMIA	低血糖	GLUCOSE METABOLISM DISORDERS (INCL DIABETES MELLITUS)	葡萄糖代谢疾病（包括糖尿病）	HYPOGLYCAEMIC CONDITIONS NEC	各种低血糖状况（不另分类）	METABOLISM AND NUTRITION DISORDERS	代谢及营养类疾病	HYPOGLYCAEMIA		REAC14Q3.txt
MUSCLE RIGIDITY	MUSCLE RIGIDITY	肌肉强直	MUSCLE DISORDERS	肌肉类疾病	MUSCLE TONE ABNORMALITIES	各种肌张力异常	MUSCULOSKELETAL AND CONNECTIVE TISSUE DISORDERS	各种肌肉骨骼及结缔组织疾病	MUSCLE RIGIDITY		REAC14Q3.txt
MUTISM	MUTISM	缄默症	COMMUNICATION DISORDERS AND DISTURBANCES	交流异常和混乱	COMMUNICATIONS DISORDERS	各种交流障碍	PSYCHIATRIC DISORDERS	精神病类	MUTISM		REAC14Q3.txt
SOCIAL AVOIDANT BEHAVIOUR	SOCIAL AVOIDANT BEHAVIOUR	社交回避行为	PERSONALITY DISORDERS AND DISTURBANCES IN BEHAVIOUR	人性格异常及行为混乱	BEHAVIOUR AND SOCIALISATION DISTURBANCES	行为和社会关系障碍	PSYCHIATRIC DISORDERS	精神病类	SOCIAL AVOIDANT BEHAVIOUR		REAC14Q3.txt
STARING	STARING	凝视	PSYCHIATRIC AND BEHAVIOURAL SYMPTOMS NEC	精神及行为症状（不另分类）	ABNORMAL BEHAVIOUR NEC	各种异常行为（不另分类）	PSYCHIATRIC DISORDERS	精神病类	STARING		REAC14Q3.txt
STUPOR	STUPOR	木僵	NEUROLOGICAL DISORDERS NEC	神经类疾病（不另分类）	DISTURBANCES IN CONSCIOUSNESS NEC	意识障碍（不另分类）	NERVOUS SYSTEM DISORDERS	各类神经系统疾病	STUPOR		REAC14Q3.txt
VERBIGERATION	VERBIGERATION	重复言语	COMMUNICATION DISORDERS AND DISTURBANCES	交流异常和混乱	SPEECH AND LANGUAGE USAGE DISTURBANCES	言语和语言使用障碍	PSYCHIATRIC DISORDERS	精神病类	VERBIGERATION		REAC14Q3.txt
WAXY FLEXIBILITY	WAXY FLEXIBILITY	蜡曲现象	CHANGES IN PHYSICAL ACTIVITY	体力活动变化	STEREOTYPIES AND AUTOMATISMS	刻板症和自动症	PSYCHIATRIC DISORDERS	精神病类	WAXY FLEXIBILITY		REAC14Q3.txt
CATATONIA	CATATONIA	紧张症	CHANGES IN PHYSICAL ACTIVITY	体力活动变化	DECREASED PHYSICAL ACTIVITY LEVELS	身体活动水平降低	PSYCHIATRIC DISORDERS	精神病类	CATATONIA		REAC14Q3.txt
ECHOLALIA	ECHOLALIA	模仿语言	CHANGES IN PHYSICAL ACTIVITY	体力活动变化	STEREOTYPIES AND AUTOMATISMS	刻板症和自动症	PSYCHIATRIC DISORDERS	精神病类	ECHOLALIA		REAC14Q3.txt
IMPULSIVE BEHAVIOUR	IMPULSIVE BEHAVIOUR	冲动的行为	IMPULSE CONTROL DISORDERS NEC	冲动控制异常类疾病（不另分类）	IMPULSE CONTROL DISORDERS	各种冲动控制障碍	PSYCHIATRIC DISORDERS	精神病类	IMPULSIVE BEHAVIOUR		REAC14Q3.txt
MUSCLE RIGIDITY	MUSCLE RIGIDITY	肌肉强直	MUSCLE DISORDERS	肌肉类疾病	MUSCLE TONE ABNORMALITIES	各种肌张力异常	MUSCULOSKELETAL AND CONNECTIVE TISSUE DISORDERS	各种肌肉骨骼及结缔组织疾病	MUSCLE RIGIDITY		REAC14Q3.txt
MUTISM	MUTISM	缄默症	COMMUNICATION DISORDERS AND DISTURBANCES	交流异常和混乱	COMMUNICATIONS DISORDERS	各种交流障碍	PSYCHIATRIC DISORDERS	精神病类	MUTISM		REAC14Q3.txt
STARING	STARING	凝视	PSYCHIATRIC AND BEHAVIOURAL SYMPTOMS NEC	精神及行为症状（不另分类）	ABNORMAL BEHAVIOUR NEC	各种异常行为（不另分类）	PSYCHIATRIC DISORDERS	精神病类	STARING		REAC14Q3.txt
STUPOR	STUPOR	木僵	NEUROLOGICAL DISORDERS NEC	神经类疾病（不另分类）	DISTURBANCES IN CONSCIOUSNESS NEC	意识障碍（不另分类）	NERVOUS SYSTEM DISORDERS	各类神经系统疾病	STUPOR		REAC14Q3.txt
WAXY FLEXIBILITY	WAXY FLEXIBILITY	蜡曲现象	CHANGES IN PHYSICAL ACTIVITY	体力活动变化	STEREOTYPIES AND AUTOMATISMS	刻板症和自动症	PSYCHIATRIC DISORDERS	精神病类	WAXY FLEXIBILITY		REAC14Q3.txt
PNEUMONIA ASPIRATION	PNEUMONIA ASPIRATION	感染性吸入性肺炎	INFECTIONS - PATHOGEN UNSPECIFIED	感染 - 未指明病原	LOWER RESPIRATORY TRACT AND LUNG INFECTIONS	下呼吸道和肺部感染	INFECTIONS AND INFESTATIONS	感染及侵染类疾病	PNEUMONIA ASPIRATION		REAC14Q3.txt
URINARY TRACT INFECTION	URINARY TRACT INFECTION	尿路感染	INFECTIONS - PATHOGEN UNSPECIFIED	感染 - 未指明病原	URINARY TRACT INFECTIONS	各种尿路感染	INFECTIONS AND INFESTATIONS	感染及侵染类疾病	URINARY TRACT INFECTION		REAC14Q3.txt
BLOOD PROLACTIN INCREASED	BLOOD PROLACTIN INCREASED	血催乳素升高	ENDOCRINE INVESTIGATIONS (INCL SEX HORMONES)	内分泌系统检查（包括性激素）	PITUITARY ANALYSES ANTERIOR	垂体前叶分析	INVESTIGATIONS	各类检查	BLOOD PROLACTIN INCREASED		REAC14Q3.txt
PITUITARY TUMOUR BENIGN	PITUITARY TUMOUR BENIGN	垂体良性肿瘤	ENDOCRINE NEOPLASMS BENIGN	各种内分泌良性肿瘤	ENDOCRINE NEOPLASMS BENIGN NEC	内分泌良性肿瘤（不另分类）	NEOPLASMS BENIGN, MALIGNANT AND UNSPECIFIED (INCL CYSTS AND POLYPS)	良性、恶性及性质不明的肿瘤（包括囊状和息肉状）	PITUITARY TUMOUR BENIGN		REAC14Q3.txt
LACUNAR INFARCTION	LACUNAR INFARCTION	腔隙性脑梗死	CENTRAL NERVOUS SYSTEM VASCULAR DISORDERS	中枢神经系统血管疾病	CENTRAL NERVOUS SYSTEM HAEMORRHAGES AND CEREBROVASCULAR ACCIDENTS	中枢神经系统出血和脑血管意外	NERVOUS SYSTEM DISORDERS	各类神经系统疾病	LACUNAR INFARCTION		REAC14Q3.txt
AGGRESSION	AGGRESSION	攻击	PERSONALITY DISORDERS AND DISTURBANCES IN BEHAVIOUR	人性格异常及行为混乱	BEHAVIOUR AND SOCIALISATION DISTURBANCES	行为和社会关系障碍	PSYCHIATRIC DISORDERS	精神病类	AGGRESSION		REAC14Q4.txt
DEATH	DEATH	死亡	FATAL OUTCOMES	致命后果	DEATH AND SUDDEN DEATH	死亡和猝死	GENERAL DISORDERS AND ADMINISTRATION SITE CONDITIONS	全身性疾病及给药部位各种反应	DEATH		REAC14Q4.txt
HYPOTHERMIA	HYPOTHERMIA	体温过低	BODY TEMPERATURE CONDITIONS	体温状况类	BODY TEMPERATURE ALTERED	体温变化	GENERAL DISORDERS AND ADMINISTRATION SITE CONDITIONS	全身性疾病及给药部位各种反应	HYPOTHERMIA		REAC14Q4.txt
PRESCRIBED OVERDOSE	PRESCRIBED OVERDOSE	处方用药过量	OVERDOSES AND UNDERDOSES NEC	用药过量及用药剂量不足（不另分类）	OVERDOSES NEC	用药过量（不另分类）	INJURY, POISONING AND PROCEDURAL COMPLICATIONS	各类损伤、中毒及操作并发症	PRESCRIBED OVERDOSE		REAC14Q4.txt
ACNE	ACNE	痤疮	SKIN APPENDAGE CONDITIONS	皮肤附属物各种状况	ACNES	各种痤疮	SKIN AND SUBCUTANEOUS TISSUE DISORDERS	皮肤及皮下组织类疾病	ACNE		REAC14Q4.txt
ALOPECIA	ALOPECIA	脱发	SKIN APPENDAGE CONDITIONS	皮肤附属物各种状况	ALOPECIAS	各种秃头症	SKIN AND SUBCUTANEOUS TISSUE DISORDERS	皮肤及皮下组织类疾病	ALOPECIA		REAC14Q4.txt
CELLULITIS	CELLULITIS	蜂窝织炎	BACTERIAL INFECTIOUS DISORDERS	细菌感染性疾病	BACTERIAL INFECTIONS NEC	各种细菌感染（不另分类）	INFECTIONS AND INFESTATIONS	感染及侵染类疾病	CELLULITIS		REAC14Q4.txt
CRYING	CRYING	哭	GENERAL SYSTEM DISORDERS NEC	全身系统疾病（不另分类）	GENERAL SIGNS AND SYMPTOMS NEC	一般症状和体征（不另分类）	GENERAL DISORDERS AND ADMINISTRATION SITE CONDITIONS	全身性疾病及给药部位各种反应	CRYING		REAC14Q4.txt
DEPRESSION	DEPRESSION	抑郁	DEPRESSED MOOD DISORDERS AND DISTURBANCES	抑郁性心境障碍和混乱	DEPRESSIVE DISORDERS	各种抑郁病	PSYCHIATRIC DISORDERS	精神病类	DEPRESSION		REAC14Q4.txt
MUSCLE SPASMS	MUSCLE SPASMS	肌痉挛	MUSCLE DISORDERS	肌肉类疾病	MUSCLE RELATED SIGNS AND SYMPTOMS NEC	肌肉相关症状和体征（不另分类）	MUSCULOSKELETAL AND CONNECTIVE TISSUE DISORDERS	各种肌肉骨骼及结缔组织疾病	MUSCLE SPASMS		REAC14Q4.txt
SKIN ATROPHY	SKIN ATROPHY	皮肤萎缩	CORNIFICATION AND DYSTROPHIC SKIN DISORDERS	角质化及营养障碍性皮肤疾病	SKIN HYPOPLASIAS AND ATROPHIES	皮肤发育不良和萎缩	SKIN AND SUBCUTANEOUS TISSUE DISORDERS	皮肤及皮下组织类疾病	SKIN ATROPHY		REAC14Q4.txt
SKIN INJURY	SKIN INJURY	皮肤损伤	INJURIES NEC	各种损伤（不另分类）	SKIN INJURIES NEC	各种皮肤损伤（不另分类）	INJURY, POISONING AND PROCEDURAL COMPLICATIONS	各类损伤、中毒及操作并发症	SKIN INJURY		REAC14Q4.txt
SUICIDAL IDEATION	SUICIDAL IDEATION	自杀想法	SUICIDAL AND SELF-INJURIOUS BEHAVIOURS NEC	各种自杀及自我伤害行为（不另分类）	SUICIDAL AND SELF-INJURIOUS BEHAVIOUR	自杀和自我伤害行为	PSYCHIATRIC DISORDERS	精神病类	SUICIDAL IDEATION		REAC14Q4.txt
WEIGHT INCREASED	WEIGHT INCREASED	体重增加	PHYSICAL EXAMINATION AND ORGAN SYSTEM STATUS TOPICS	体检和器官系统状态主题	PHYSICAL EXAMINATION PROCEDURES AND ORGAN SYSTEM STATUS	体检步骤和器官系统状态	INVESTIGATIONS	各类检查	WEIGHT INCREASED		REAC14Q4.txt
INTENTIONAL OVERDOSE	INTENTIONAL OVERDOSE	有意用药过量	OVERDOSES AND UNDERDOSES NEC	用药过量及用药剂量不足（不另分类）	OVERDOSES NEC	用药过量（不另分类）	INJURY, POISONING AND PROCEDURAL COMPLICATIONS	各类损伤、中毒及操作并发症	INTENTIONAL OVERDOSE		REAC14Q3.txt
SOMNOLENCE	SOMNOLENCE	嗜睡	NEUROLOGICAL DISORDERS NEC	神经类疾病（不另分类）	DISTURBANCES IN CONSCIOUSNESS NEC	意识障碍（不另分类）	NERVOUS SYSTEM DISORDERS	各类神经系统疾病	SOMNOLENCE		REAC14Q3.txt
SUICIDE ATTEMPT	SUICIDE ATTEMPT	实施自杀行为	SUICIDAL AND SELF-INJURIOUS BEHAVIOURS NEC	各种自杀及自我伤害行为（不另分类）	SUICIDAL AND SELF-INJURIOUS BEHAVIOUR	自杀和自我伤害行为	PSYCHIATRIC DISORDERS	精神病类	SUICIDE ATTEMPT		REAC14Q3.txt
GYNAECOMASTIA	GYNAECOMASTIA	男性乳腺发育	BREAST DISORDERS	乳腺类疾病	BREAST DISORDERS NEC	各种乳腺疾病（不另分类）	REPRODUCTIVE SYSTEM AND BREAST DISORDERS	生殖系统及乳腺疾病	GYNAECOMASTIA		REAC14Q3.txt
APHASIA	APHASIA	失语	NEUROLOGICAL DISORDERS NEC	神经类疾病（不另分类）	CORTICAL DYSFUNCTION NEC	皮质功能异常（不另分类）	NERVOUS SYSTEM DISORDERS	各类神经系统疾病	APHASIA		REAC14Q3.txt
GAIT DISTURBANCE	GAIT DISTURBANCE	步态障碍	GENERAL SYSTEM DISORDERS NEC	全身系统疾病（不另分类）	GAIT DISTURBANCES	行走障碍	GENERAL DISORDERS AND ADMINISTRATION SITE CONDITIONS	全身性疾病及给药部位各种反应	GAIT DISTURBANCE		REAC14Q3.txt
LEUKOCYTOSIS	LEUKOCYTOSIS	白细胞增多症	WHITE BLOOD CELL DISORDERS	白血球类疾病	LEUKOCYTOSES NEC	各种白细胞增多症（不另分类）	BLOOD AND LYMPHATIC SYSTEM DISORDERS	血液及淋巴系统疾病	LEUKOCYTOSIS		REAC14Q3.txt
LUNG INFILTRATION	LUNG INFILTRATION	肺浸润	LOWER RESPIRATORY TRACT DISORDERS (EXCL OBSTRUCTION AND INFECTION)	下呼吸道疾病（阻塞和感染除外）	PARENCHYMAL LUNG DISORDERS NEC	实质性肺疾病（不另分类）	RESPIRATORY, THORACIC AND MEDIASTINAL DISORDERS	呼吸系统、胸及纵隔疾病	LUNG INFILTRATION		REAC14Q3.txt
MENTAL STATUS CHANGES	MENTAL STATUS CHANGES	精神状态改变	PSYCHIATRIC DISORDERS NEC	精神病类（不另分类）	MENTAL DISORDERS NEC	各种精神疾病（不另分类）	PSYCHIATRIC DISORDERS	精神病类	MENTAL STATUS CHANGES		REAC14Q3.txt
NEUROLEPTIC MALIGNANT SYNDROME	NEUROLEPTIC MALIGNANT SYNDROME	神经阻滞剂恶性综合征	NEUROMUSCULAR DISORDERS	神经肌肉类疾病	MUSCLE TONE ABNORMAL	肌张力异常	NERVOUS SYSTEM DISORDERS	各类神经系统疾病	NEUROLEPTIC MALIGNANT SYNDROME		REAC14Q3.txt
BODY MASS INDEX INCREASED	BODY MASS INDEX INCREASED	体重指数升高	PHYSICAL EXAMINATION AND ORGAN SYSTEM STATUS TOPICS	体检和器官系统状态主题	PHYSICAL EXAMINATION PROCEDURES AND ORGAN SYSTEM STATUS	体检步骤和器官系统状态	INVESTIGATIONS	各类检查	BODY MASS INDEX INCREASED		REAC14Q3.txt
DYSLIPIDAEMIA	DYSLIPIDAEMIA	血脂异常	LIPID METABOLISM DISORDERS	脂质代谢类异常	LIPID METABOLISM AND DEPOSIT DISORDERS NEC	脂质代谢和沉积障碍（不另分类）	METABOLISM AND NUTRITION DISORDERS	代谢及营养类疾病	DYSLIPIDAEMIA		REAC14Q3.txt
HYPERTENSION	HYPERTENSION	高血压	VASCULAR HYPERTENSIVE DISORDERS	血管性高血压疾病	VASCULAR HYPERTENSIVE DISORDERS NEC	高血压类疾病（不另分类）	VASCULAR DISORDERS	血管与淋巴管类疾病	HYPERTENSION		REAC14Q3.txt
OBESITY	OBESITY	肥胖	APPETITE AND GENERAL NUTRITIONAL DISORDERS	食欲及一般性营养障碍	GENERAL NUTRITIONAL DISORDERS NEC	一般性营养障碍（不另分类）	METABOLISM AND NUTRITION DISORDERS	代谢及营养类疾病	OBESITY		REAC14Q3.txt
TYPE 2 DIABETES MELLITUS	TYPE 2 DIABETES MELLITUS	2 型糖尿病	GLUCOSE METABOLISM DISORDERS (INCL DIABETES MELLITUS)	葡萄糖代谢疾病（包括糖尿病）	DIABETES MELLITUS (INCL SUBTYPES)	各种糖尿病（包括亚型）	METABOLISM AND NUTRITION DISORDERS	代谢及营养类疾病	TYPE 2 DIABETES MELLITUS		REAC14Q3.txt
BALANCE DISORDER	BALANCE DISORDER	平衡障碍	NEUROLOGICAL DISORDERS NEC	神经类疾病（不另分类）	COORDINATION AND BALANCE DISTURBANCES	协调与平衡障碍	NERVOUS SYSTEM DISORDERS	各类神经系统疾病	BALANCE DISORDER		REAC14Q3.txt
DISTRACTIBILITY	DISTRACTIBILITY	注意涣散	COGNITIVE AND ATTENTION DISORDERS AND DISTURBANCES	认识及注意力紊乱和障碍	COGNITIVE AND ATTENTION DISORDERS AND DISTURBANCES NEC	认识和注意力紊乱和障碍（不另分类）	PSYCHIATRIC DISORDERS	精神病类	DISTRACTIBILITY		REAC14Q3.txt
IRRITABILITY	IRRITABILITY	易激惹	MOOD DISORDERS AND DISTURBANCES NEC	心境障碍和混乱（不另分类）	EMOTIONAL AND MOOD DISTURBANCES NEC	情感和情绪障碍（不另分类）	PSYCHIATRIC DISORDERS	精神病类	IRRITABILITY		REAC14Q3.txt
OBSESSIVE THOUGHTS	OBSESSIVE THOUGHTS	强迫性思考	ANXIETY DISORDERS AND SYMPTOMS	焦虑症及症状	OBSESSIVE-COMPULSIVE DISORDERS AND SYMPTOMS	各种强迫症及症状	PSYCHIATRIC DISORDERS	精神病类	OBSESSIVE THOUGHTS		REAC14Q3.txt
TIC	TIC	抽动	CHANGES IN PHYSICAL ACTIVITY	体力活动变化	TIC DISORDERS	抽动障碍	PSYCHIATRIC DISORDERS	精神病类	TIC		REAC14Q3.txt
CONDITION AGGRAVATED	CONDITION AGGRAVATED	病情恶化	GENERAL SYSTEM DISORDERS NEC	全身系统疾病（不另分类）	GENERAL SIGNS AND SYMPTOMS NEC	一般症状和体征（不另分类）	GENERAL DISORDERS AND ADMINISTRATION SITE CONDITIONS	全身性疾病及给药部位各种反应	CONDITION AGGRAVATED		REAC14Q4.txt
PROSTATE CANCER	PROSTATE CANCER	前列腺癌	REPRODUCTIVE NEOPLASMS MALE MALIGNANT AND UNSPECIFIED	男性生殖系统恶性及性质不明的肿瘤	PROSTATIC NEOPLASMS MALIGNANT	各种恶性前列腺肿瘤	NEOPLASMS BENIGN, MALIGNANT AND UNSPECIFIED (INCL CYSTS AND POLYPS)	良性、恶性及性质不明的肿瘤（包括囊状和息肉状）	PROSTATE CANCER		REAC14Q3.txt
INTENTIONAL OVERDOSE	INTENTIONAL OVERDOSE	有意用药过量	OVERDOSES AND UNDERDOSES NEC	用药过量及用药剂量不足（不另分类）	OVERDOSES NEC	用药过量（不另分类）	INJURY, POISONING AND PROCEDURAL COMPLICATIONS	各类损伤、中毒及操作并发症	INTENTIONAL OVERDOSE		REAC14Q3.txt
SUICIDE ATTEMPT	SUICIDE ATTEMPT	实施自杀行为	SUICIDAL AND SELF-INJURIOUS BEHAVIOURS NEC	各种自杀及自我伤害行为（不另分类）	SUICIDAL AND SELF-INJURIOUS BEHAVIOUR	自杀和自我伤害行为	PSYCHIATRIC DISORDERS	精神病类	SUICIDE ATTEMPT		REAC14Q3.txt
DEATH	DEATH	死亡	FATAL OUTCOMES	致命后果	DEATH AND SUDDEN DEATH	死亡和猝死	GENERAL DISORDERS AND ADMINISTRATION SITE CONDITIONS	全身性疾病及给药部位各种反应	DEATH		REAC14Q3.txt
ARTHRITIS BACTERIAL	ARTHRITIS BACTERIAL	细菌性关节炎	BACTERIAL INFECTIOUS DISORDERS	细菌感染性疾病	BACTERIAL INFECTIONS NEC	各种细菌感染（不另分类）	INFECTIONS AND INFESTATIONS	感染及侵染类疾病	ARTHRITIS BACTERIAL		REAC14Q3.txt
BLOOD PROLACTIN INCREASED	BLOOD PROLACTIN INCREASED	血催乳素升高	ENDOCRINE INVESTIGATIONS (INCL SEX HORMONES)	内分泌系统检查（包括性激素）	PITUITARY ANALYSES ANTERIOR	垂体前叶分析	INVESTIGATIONS	各类检查	BLOOD PROLACTIN INCREASED		REAC14Q3.txt
CEREBROVASCULAR ACCIDENT	CEREBROVASCULAR ACCIDENT	脑血管意外	CENTRAL NERVOUS SYSTEM VASCULAR DISORDERS	中枢神经系统血管疾病	CENTRAL NERVOUS SYSTEM HAEMORRHAGES AND CEREBROVASCULAR ACCIDENTS	中枢神经系统出血和脑血管意外	NERVOUS SYSTEM DISORDERS	各类神经系统疾病	CEREBROVASCULAR ACCIDENT		REAC14Q3.txt
CORONARY ARTERY DISEASE	CORONARY ARTERY DISEASE	冠状动脉疾病	CORONARY ARTERY DISORDERS	冠状动脉类疾病	CORONARY ARTERY DISORDERS NEC	各种冠状动脉疾病（不另分类）	CARDIAC DISORDERS	心脏器官疾病	CORONARY ARTERY DISEASE		REAC14Q3.txt
DIABETES MELLITUS	DIABETES MELLITUS	糖尿病	GLUCOSE METABOLISM DISORDERS (INCL DIABETES MELLITUS)	葡萄糖代谢疾病（包括糖尿病）	DIABETES MELLITUS (INCL SUBTYPES)	各种糖尿病（包括亚型）	METABOLISM AND NUTRITION DISORDERS	代谢及营养类疾病	DIABETES MELLITUS		REAC14Q3.txt
DYSLIPIDAEMIA	DYSLIPIDAEMIA	血脂异常	LIPID METABOLISM DISORDERS	脂质代谢类异常	LIPID METABOLISM AND DEPOSIT DISORDERS NEC	脂质代谢和沉积障碍（不另分类）	METABOLISM AND NUTRITION DISORDERS	代谢及营养类疾病	DYSLIPIDAEMIA		REAC14Q3.txt
OBESITY	OBESITY	肥胖	APPETITE AND GENERAL NUTRITIONAL DISORDERS	食欲及一般性营养障碍	GENERAL NUTRITIONAL DISORDERS NEC	一般性营养障碍（不另分类）	METABOLISM AND NUTRITION DISORDERS	代谢及营养类疾病	OBESITY		REAC14Q3.txt
TOBACCO USER	TOBACCO USER	烟草使用者	LIFESTYLE ISSUES	生活方式问题	TOBACCO USE	烟草使用	SOCIAL CIRCUMSTANCES	社会环境	TOBACCO USER		REAC14Q3.txt
HYPOTHERMIA	HYPOTHERMIA	体温过低	BODY TEMPERATURE CONDITIONS	体温状况类	BODY TEMPERATURE ALTERED	体温变化	GENERAL DISORDERS AND ADMINISTRATION SITE CONDITIONS	全身性疾病及给药部位各种反应	HYPOTHERMIA		REAC14Q3.txt
MYOPATHY	MYOPATHY	肌病	MUSCLE DISORDERS	肌肉类疾病	MYOPATHIES	各种肌病	MUSCULOSKELETAL AND CONNECTIVE TISSUE DISORDERS	各种肌肉骨骼及结缔组织疾病	MYOPATHY		REAC14Q4.txt
ASPIRATION	ASPIRATION	误吸	RESPIRATORY DISORDERS NEC	呼吸系统疾病（不另分类）	RESPIRATORY TRACT DISORDERS NEC	呼吸道疾病（不另分类）	RESPIRATORY, THORACIC AND MEDIASTINAL DISORDERS	呼吸系统、胸及纵隔疾病	ASPIRATION		REAC14Q3.txt
CEREBROVASCULAR DISORDER	CEREBROVASCULAR DISORDER	脑血管障碍	CENTRAL NERVOUS SYSTEM VASCULAR DISORDERS	中枢神经系统血管疾病	CENTRAL NERVOUS SYSTEM VASCULAR DISORDERS NEC	中枢神经系统血管疾病（不另分类）	NERVOUS SYSTEM DISORDERS	各类神经系统疾病	CEREBROVASCULAR DISORDER		REAC14Q3.txt
DEPRESSED LEVEL OF CONSCIOUSNESS	DEPRESSED LEVEL OF CONSCIOUSNESS	意识水平下降	NEUROLOGICAL DISORDERS NEC	神经类疾病（不另分类）	DISTURBANCES IN CONSCIOUSNESS NEC	意识障碍（不另分类）	NERVOUS SYSTEM DISORDERS	各类神经系统疾病	DEPRESSED LEVEL OF CONSCIOUSNESS		REAC14Q3.txt
EXTRAPYRAMIDAL DISORDER	EXTRAPYRAMIDAL DISORDER	锥体外系疾病	MOVEMENT DISORDERS (INCL PARKINSONISM)	运动障碍类（包括帕金森病）	DYSKINESIAS AND MOVEMENT DISORDERS NEC	运动障碍和运动失调（不另分类）	NERVOUS SYSTEM DISORDERS	各类神经系统疾病	EXTRAPYRAMIDAL DISORDER		REAC14Q3.txt
HYPERREFLEXIA	HYPERREFLEXIA	反射亢进	NEUROLOGICAL DISORDERS NEC	神经类疾病（不另分类）	ABNORMAL REFLEXES	各种异常反射	NERVOUS SYSTEM DISORDERS	各类神经系统疾病	HYPERREFLEXIA		REAC14Q3.txt
MUSCLE RIGIDITY	MUSCLE RIGIDITY	肌肉强直	MUSCLE DISORDERS	肌肉类疾病	MUSCLE TONE ABNORMALITIES	各种肌张力异常	MUSCULOSKELETAL AND CONNECTIVE TISSUE DISORDERS	各种肌肉骨骼及结缔组织疾病	MUSCLE RIGIDITY		REAC14Q3.txt
NEUROLEPTIC MALIGNANT SYNDROME	NEUROLEPTIC MALIGNANT SYNDROME	神经阻滞剂恶性综合征	NEUROMUSCULAR DISORDERS	神经肌肉类疾病	MUSCLE TONE ABNORMAL	肌张力异常	NERVOUS SYSTEM DISORDERS	各类神经系统疾病	NEUROLEPTIC MALIGNANT SYNDROME		REAC14Q3.txt
OFF LABEL USE	OFF LABEL USE	超说明书使用	OFF LABEL USES AND INTENTIONAL PRODUCT MISUSES/USE ISSUES	超说明书使用及故意导致的产品误用/使用类问题	OFF LABEL USES	各种超说明书使用	INJURY, POISONING AND PROCEDURAL COMPLICATIONS	各类损伤、中毒及操作并发症	OFF LABEL USE		REAC14Q3.txt
PNEUMONIA ASPIRATION	PNEUMONIA ASPIRATION	感染性吸入性肺炎	INFECTIONS - PATHOGEN UNSPECIFIED	感染 - 未指明病原	LOWER RESPIRATORY TRACT AND LUNG INFECTIONS	下呼吸道和肺部感染	INFECTIONS AND INFESTATIONS	感染及侵染类疾病	PNEUMONIA ASPIRATION		REAC14Q3.txt
PYREXIA	PYREXIA	发热	BODY TEMPERATURE CONDITIONS	体温状况类	FEBRILE DISORDERS	发热疾病	GENERAL DISORDERS AND ADMINISTRATION SITE CONDITIONS	全身性疾病及给药部位各种反应	PYREXIA		REAC14Q3.txt
BLOOD CREATINE PHOSPHOKINASE INCREASED	BLOOD CREATINE PHOSPHOKINASE INCREASED	血肌酸磷酸激酶升高	ENZYME INVESTIGATIONS NEC	酶检查（不另分类）	SKELETAL AND CARDIAC MUSCLE ANALYSES	骨和心肌分析检验	INVESTIGATIONS	各类检查	BLOOD CREATINE PHOSPHOKINASE INCREASED		REAC14Q3.txt
C-REACTIVE PROTEIN INCREASED	C-REACTIVE PROTEIN INCREASED	C 反应蛋白升高	PROTEIN AND CHEMISTRY ANALYSES NEC	蛋白分析及化检（不另分类）	PROTEIN ANALYSES NEC	蛋白分析（不另分类）	INVESTIGATIONS	各类检查	C-REACTIVE PROTEIN INCREASED		REAC14Q3.txt
HYPERHIDROSIS	HYPERHIDROSIS	多汗	SKIN APPENDAGE CONDITIONS	皮肤附属物各种状况	APOCRINE AND ECCRINE GLAND DISORDERS	顶浆分泌腺和小汗腺疾病	SKIN AND SUBCUTANEOUS TISSUE DISORDERS	皮肤及皮下组织类疾病	HYPERHIDROSIS		REAC14Q3.txt
HYPERTENSION	HYPERTENSION	高血压	VASCULAR HYPERTENSIVE DISORDERS	血管性高血压疾病	VASCULAR HYPERTENSIVE DISORDERS NEC	高血压类疾病（不另分类）	VASCULAR DISORDERS	血管与淋巴管类疾病	HYPERTENSION		REAC14Q3.txt
NEUROLEPTIC MALIGNANT SYNDROME	NEUROLEPTIC MALIGNANT SYNDROME	神经阻滞剂恶性综合征	NEUROMUSCULAR DISORDERS	神经肌肉类疾病	MUSCLE TONE ABNORMAL	肌张力异常	NERVOUS SYSTEM DISORDERS	各类神经系统疾病	NEUROLEPTIC MALIGNANT SYNDROME		REAC14Q3.txt
PLATELET COUNT DECREASED	PLATELET COUNT DECREASED	血小板计数降低	HAEMATOLOGY INVESTIGATIONS (INCL BLOOD GROUPS)	血液类检查（包括血型）	PLATELET ANALYSES	血小板分析	INVESTIGATIONS	各类检查	PLATELET COUNT DECREASED		REAC14Q3.txt
PYREXIA	PYREXIA	发热	BODY TEMPERATURE CONDITIONS	体温状况类	FEBRILE DISORDERS	发热疾病	GENERAL DISORDERS AND ADMINISTRATION SITE CONDITIONS	全身性疾病及给药部位各种反应	PYREXIA		REAC14Q3.txt
RED BLOOD CELL COUNT DECREASED	RED BLOOD CELL COUNT DECREASED	红细胞计数下降	HAEMATOLOGY INVESTIGATIONS (INCL BLOOD GROUPS)	血液类检查（包括血型）	RED BLOOD CELL ANALYSES	各种红细胞分析	INVESTIGATIONS	各类检查	RED BLOOD CELL COUNT DECREASED		REAC14Q3.txt
TACHYCARDIA	TACHYCARDIA	心动过速	CARDIAC ARRHYTHMIAS	心律失常类疾病	RATE AND RHYTHM DISORDERS NEC	心率和节律异常（不另分类）	CARDIAC DISORDERS	心脏器官疾病	TACHYCARDIA		REAC14Q3.txt
VIRAL INFECTION	VIRAL INFECTION	病毒感染	VIRAL INFECTIOUS DISORDERS	病毒感染性疾病	VIRAL INFECTIONS NEC	各种病毒感染（不另分类）	INFECTIONS AND INFESTATIONS	感染及侵染类疾病	VIRAL INFECTION		REAC14Q3.txt
INAPPROPRIATE ANTIDIURETIC HORMONE SECRETION	INAPPROPRIATE ANTIDIURETIC HORMONE SECRETION	抗利尿激素分泌失调	HYPOTHALAMUS AND PITUITARY GLAND DISORDERS	下丘脑及垂体腺类疾病	POSTERIOR PITUITARY DISORDERS	垂体后叶疾病	ENDOCRINE DISORDERS	内分泌系统疾病	INAPPROPRIATE ANTIDIURETIC HORMONE SECRETION		REAC14Q3.txt
HOSPITALISATION	HOSPITALISATION	住院治疗	THERAPEUTIC PROCEDURES AND SUPPORTIVE CARE NEC	治疗类操作和支持性护理（不另分类）	THERAPEUTIC PROCEDURES NEC	治疗类操作（不另分类）	SURGICAL AND MEDICAL PROCEDURES	各种手术及医疗操作	HOSPITALISATION		REAC14Q3.txt
AGGRESSION	AGGRESSION	攻击	PERSONALITY DISORDERS AND DISTURBANCES IN BEHAVIOUR	人性格异常及行为混乱	BEHAVIOUR AND SOCIALISATION DISTURBANCES	行为和社会关系障碍	PSYCHIATRIC DISORDERS	精神病类	AGGRESSION		REAC14Q3.txt
AGITATION	AGITATION	激越	ANXIETY DISORDERS AND SYMPTOMS	焦虑症及症状	ANXIETY SYMPTOMS	焦虑症状	PSYCHIATRIC DISORDERS	精神病类	AGITATION		REAC14Q3.txt
BLOOD CALCIUM DECREASED	BLOOD CALCIUM DECREASED	血钙降低	WATER, ELECTROLYTE AND MINERAL INVESTIGATIONS	水、电解质及矿物质的各种检查	MINERAL AND ELECTROLYTE ANALYSES	各种矿物质和电解质分析	INVESTIGATIONS	各类检查	BLOOD CALCIUM DECREASED		REAC14Q3.txt
BLOOD CREATINE PHOSPHOKINASE INCREASED	BLOOD CREATINE PHOSPHOKINASE INCREASED	血肌酸磷酸激酶升高	ENZYME INVESTIGATIONS NEC	酶检查（不另分类）	SKELETAL AND CARDIAC MUSCLE ANALYSES	骨和心肌分析检验	INVESTIGATIONS	各类检查	BLOOD CREATINE PHOSPHOKINASE INCREASED		REAC14Q3.txt
BLOOD IRON DECREASED	BLOOD IRON DECREASED	血铁降低	WATER, ELECTROLYTE AND MINERAL INVESTIGATIONS	水、电解质及矿物质的各种检查	MINERAL AND ELECTROLYTE ANALYSES	各种矿物质和电解质分析	INVESTIGATIONS	各类检查	BLOOD IRON DECREASED		REAC14Q3.txt
C-REACTIVE PROTEIN INCREASED	C-REACTIVE PROTEIN INCREASED	C 反应蛋白升高	PROTEIN AND CHEMISTRY ANALYSES NEC	蛋白分析及化检（不另分类）	PROTEIN ANALYSES NEC	蛋白分析（不另分类）	INVESTIGATIONS	各类检查	C-REACTIVE PROTEIN INCREASED		REAC14Q3.txt
CHILLS	CHILLS	寒战	GENERAL SYSTEM DISORDERS NEC	全身系统疾病（不另分类）	FEELINGS AND SENSATIONS NEC	各种感受与感觉（不另分类）	GENERAL DISORDERS AND ADMINISTRATION SITE CONDITIONS	全身性疾病及给药部位各种反应	CHILLS		REAC14Q3.txt
CLONUS	CLONUS	阵挛	NEUROLOGICAL DISORDERS NEC	神经类疾病（不另分类）	NEUROLOGICAL SIGNS AND SYMPTOMS NEC	神经学症状和体征（不另分类）	NERVOUS SYSTEM DISORDERS	各类神经系统疾病	CLONUS		REAC14Q3.txt
CONDITION AGGRAVATED	CONDITION AGGRAVATED	病情恶化	GENERAL SYSTEM DISORDERS NEC	全身系统疾病（不另分类）	GENERAL SIGNS AND SYMPTOMS NEC	一般症状和体征（不另分类）	GENERAL DISORDERS AND ADMINISTRATION SITE CONDITIONS	全身性疾病及给药部位各种反应	CONDITION AGGRAVATED		REAC14Q3.txt
DIARRHOEA	DIARRHOEA	腹泻	GASTROINTESTINAL MOTILITY AND DEFAECATION CONDITIONS	胃肠运动及排便状况	DIARRHOEA (EXCL INFECTIVE)	各种腹泻（不包括感染性的）	GASTROINTESTINAL DISORDERS	胃肠系统疾病	DIARRHOEA		REAC14Q3.txt
GASTROINTESTINAL SOUNDS ABNORMAL	GASTROINTESTINAL SOUNDS ABNORMAL	胃肠鸣音异常	GASTROINTESTINAL SIGNS AND SYMPTOMS	胃肠道系统症状和体征	ABDOMINAL FINDINGS ABNORMAL	腹部检查异常	GASTROINTESTINAL DISORDERS	胃肠系统疾病	GASTROINTESTINAL SOUNDS ABNORMAL		REAC14Q3.txt
HAEMOGLOBIN DECREASED	HAEMOGLOBIN DECREASED	血红蛋白降低	HAEMATOLOGY INVESTIGATIONS (INCL BLOOD GROUPS)	血液类检查（包括血型）	RED BLOOD CELL ANALYSES	各种红细胞分析	INVESTIGATIONS	各类检查	HAEMOGLOBIN DECREASED		REAC14Q3.txt
HYPERHIDROSIS	HYPERHIDROSIS	多汗	SKIN APPENDAGE CONDITIONS	皮肤附属物各种状况	APOCRINE AND ECCRINE GLAND DISORDERS	顶浆分泌腺和小汗腺疾病	SKIN AND SUBCUTANEOUS TISSUE DISORDERS	皮肤及皮下组织类疾病	HYPERHIDROSIS		REAC14Q3.txt
HYPERREFLEXIA	HYPERREFLEXIA	反射亢进	NEUROLOGICAL DISORDERS NEC	神经类疾病（不另分类）	ABNORMAL REFLEXES	各种异常反射	NERVOUS SYSTEM DISORDERS	各类神经系统疾病	HYPERREFLEXIA		REAC14Q3.txt
HYPOCALCAEMIA	HYPOCALCAEMIA	低钙血症	BONE, CALCIUM, MAGNESIUM AND PHOSPHORUS METABOLISM DISORDERS	骨、钙、镁及磷代谢异常	CALCIUM METABOLISM DISORDERS	各种钙代谢疾病	METABOLISM AND NUTRITION DISORDERS	代谢及营养类疾病	HYPOCALCAEMIA		REAC14Q3.txt
HYPOPHAGIA	HYPOPHAGIA	摄食量减少	APPETITE AND GENERAL NUTRITIONAL DISORDERS	食欲及一般性营养障碍	APPETITE DISORDERS	各种食欲障碍	METABOLISM AND NUTRITION DISORDERS	代谢及营养类疾病	HYPOPHAGIA		REAC14Q3.txt
IMMOBILE	IMMOBILE	活动不能	LIFESTYLE ISSUES	生活方式问题	DISABILITY ISSUES	残疾问题	SOCIAL CIRCUMSTANCES	社会环境	IMMOBILE		REAC14Q3.txt
MOVEMENT DISORDER	MOVEMENT DISORDER	运动失调	MOVEMENT DISORDERS (INCL PARKINSONISM)	运动障碍类（包括帕金森病）	DYSKINESIAS AND MOVEMENT DISORDERS NEC	运动障碍和运动失调（不另分类）	NERVOUS SYSTEM DISORDERS	各类神经系统疾病	MOVEMENT DISORDER		REAC14Q3.txt
MUSCLE RIGIDITY	MUSCLE RIGIDITY	肌肉强直	MUSCLE DISORDERS	肌肉类疾病	MUSCLE TONE ABNORMALITIES	各种肌张力异常	MUSCULOSKELETAL AND CONNECTIVE TISSUE DISORDERS	各种肌肉骨骼及结缔组织疾病	MUSCLE RIGIDITY		REAC14Q3.txt
NEUROLEPTIC MALIGNANT SYNDROME	NEUROLEPTIC MALIGNANT SYNDROME	神经阻滞剂恶性综合征	NEUROMUSCULAR DISORDERS	神经肌肉类疾病	MUSCLE TONE ABNORMAL	肌张力异常	NERVOUS SYSTEM DISORDERS	各类神经系统疾病	NEUROLEPTIC MALIGNANT SYNDROME		REAC14Q3.txt
OFF LABEL USE	OFF LABEL USE	超说明书使用	OFF LABEL USES AND INTENTIONAL PRODUCT MISUSES/USE ISSUES	超说明书使用及故意导致的产品误用/使用类问题	OFF LABEL USES	各种超说明书使用	INJURY, POISONING AND PROCEDURAL COMPLICATIONS	各类损伤、中毒及操作并发症	OFF LABEL USE		REAC14Q3.txt
PNEUMONIA ASPIRATION	PNEUMONIA ASPIRATION	感染性吸入性肺炎	INFECTIONS - PATHOGEN UNSPECIFIED	感染 - 未指明病原	LOWER RESPIRATORY TRACT AND LUNG INFECTIONS	下呼吸道和肺部感染	INFECTIONS AND INFESTATIONS	感染及侵染类疾病	PNEUMONIA ASPIRATION		REAC14Q3.txt
PYREXIA	PYREXIA	发热	BODY TEMPERATURE CONDITIONS	体温状况类	FEBRILE DISORDERS	发热疾病	GENERAL DISORDERS AND ADMINISTRATION SITE CONDITIONS	全身性疾病及给药部位各种反应	PYREXIA		REAC14Q3.txt
RED BLOOD CELL SEDIMENTATION RATE INCREASED	RED BLOOD CELL SEDIMENTATION RATE INCREASED	红细胞沉降率升高	HAEMATOLOGY INVESTIGATIONS (INCL BLOOD GROUPS)	血液类检查（包括血型）	HAEMATOLOGICAL ANALYSES NEC	各种血液学分析（不另分类）	INVESTIGATIONS	各类检查	RED BLOOD CELL SEDIMENTATION RATE INCREASED		REAC14Q3.txt
SEROTONIN SYNDROME	SEROTONIN SYNDROME	血清素综合征	NEUROMUSCULAR DISORDERS	神经肌肉类疾病	MUSCLE TONE ABNORMAL	肌张力异常	NERVOUS SYSTEM DISORDERS	各类神经系统疾病	SEROTONIN SYNDROME		REAC14Q3.txt
TACHYCARDIA	TACHYCARDIA	心动过速	CARDIAC ARRHYTHMIAS	心律失常类疾病	RATE AND RHYTHM DISORDERS NEC	心率和节律异常（不另分类）	CARDIAC DISORDERS	心脏器官疾病	TACHYCARDIA		REAC14Q3.txt
TACHYPNOEA	TACHYPNOEA	呼吸急促	RESPIRATORY DISORDERS NEC	呼吸系统疾病（不另分类）	BREATHING ABNORMALITIES	各种呼吸异常	RESPIRATORY, THORACIC AND MEDIASTINAL DISORDERS	呼吸系统、胸及纵隔疾病	TACHYPNOEA		REAC14Q3.txt
TETANY	TETANY	手足搐搦	BONE, CALCIUM, MAGNESIUM AND PHOSPHORUS METABOLISM DISORDERS	骨、钙、镁及磷代谢异常	CALCIUM METABOLISM DISORDERS	各种钙代谢疾病	METABOLISM AND NUTRITION DISORDERS	代谢及营养类疾病	TETANY		REAC14Q3.txt
TRANSAMINASES INCREASED	TRANSAMINASES INCREASED	转氨酶升高	HEPATOBILIARY INVESTIGATIONS	肝胆系统检查	HEPATOBILIARY FUNCTION DIAGNOSTIC PROCEDURES	肝胆功能诊断性操作	INVESTIGATIONS	各类检查	TRANSAMINASES INCREASED		REAC14Q3.txt
UNRESPONSIVE TO STIMULI	UNRESPONSIVE TO STIMULI	刺激反应消失	NEUROLOGICAL DISORDERS NEC	神经类疾病（不另分类）	NEUROLOGICAL SIGNS AND SYMPTOMS NEC	神经学症状和体征（不另分类）	NERVOUS SYSTEM DISORDERS	各类神经系统疾病	UNRESPONSIVE TO STIMULI		REAC14Q3.txt
WHITE BLOOD CELL COUNT INCREASED	WHITE BLOOD CELL COUNT INCREASED	白细胞计数升高	HAEMATOLOGY INVESTIGATIONS (INCL BLOOD GROUPS)	血液类检查（包括血型）	WHITE BLOOD CELL ANALYSES	各种白细胞分析	INVESTIGATIONS	各类检查	WHITE BLOOD CELL COUNT INCREASED		REAC14Q3.txt
DEPRESSION	DEPRESSION	抑郁	DEPRESSED MOOD DISORDERS AND DISTURBANCES	抑郁性心境障碍和混乱	DEPRESSIVE DISORDERS	各种抑郁病	PSYCHIATRIC DISORDERS	精神病类	DEPRESSION		REAC14Q3.txt
DRY MOUTH	DRY MOUTH	口干	SALIVARY GLAND CONDITIONS	唾液腺疾病类	ORAL DRYNESS AND SALIVA ALTERED	口腔干燥和唾液改变	GASTROINTESTINAL DISORDERS	胃肠系统疾病	DRY MOUTH		REAC14Q3.txt
DYSARTHRIA	DYSARTHRIA	构音不良	NEUROLOGICAL DISORDERS NEC	神经类疾病（不另分类）	SPEECH AND LANGUAGE ABNORMALITIES	说话和语言异常	NERVOUS SYSTEM DISORDERS	各类神经系统疾病	DYSARTHRIA		REAC14Q3.txt
DYSKINESIA	DYSKINESIA	运动障碍	MOVEMENT DISORDERS (INCL PARKINSONISM)	运动障碍类（包括帕金森病）	DYSKINESIAS AND MOVEMENT DISORDERS NEC	运动障碍和运动失调（不另分类）	NERVOUS SYSTEM DISORDERS	各类神经系统疾病	DYSKINESIA		REAC14Q3.txt
DYSPHAGIA	DYSPHAGIA	吞咽困难	GASTROINTESTINAL SIGNS AND SYMPTOMS	胃肠道系统症状和体征	GASTROINTESTINAL SIGNS AND SYMPTOMS NEC	各种胃肠道症状和体征（不另分类）	GASTROINTESTINAL DISORDERS	胃肠系统疾病	DYSPHAGIA		REAC14Q3.txt
HEADACHE	HEADACHE	头痛	HEADACHES	各类头痛	HEADACHES NEC	各种头痛（不另分类）	NERVOUS SYSTEM DISORDERS	各类神经系统疾病	HEADACHE		REAC14Q3.txt
INTENTIONAL OVERDOSE	INTENTIONAL OVERDOSE	有意用药过量	OVERDOSES AND UNDERDOSES NEC	用药过量及用药剂量不足（不另分类）	OVERDOSES NEC	用药过量（不另分类）	INJURY, POISONING AND PROCEDURAL COMPLICATIONS	各类损伤、中毒及操作并发症	INTENTIONAL OVERDOSE		REAC14Q3.txt
MUSCULOSKELETAL STIFFNESS	MUSCULOSKELETAL STIFFNESS	肌肉骨骼强直	MUSCULOSKELETAL AND CONNECTIVE TISSUE DISORDERS NEC	肌肉骨骼和结缔组织疾病（不另分类）	MUSCULOSKELETAL AND CONNECTIVE TISSUE CONDITIONS NEC	各种肌肉骨骼和结缔组织疾病（不另分类）	MUSCULOSKELETAL AND CONNECTIVE TISSUE DISORDERS	各种肌肉骨骼及结缔组织疾病	MUSCULOSKELETAL STIFFNESS		REAC14Q3.txt
PARKINSONISM	PARKINSONISM	帕金森综合征	MOVEMENT DISORDERS (INCL PARKINSONISM)	运动障碍类（包括帕金森病）	PARKINSON'S DISEASE AND PARKINSONISM	帕金森病和帕金森综合征	NERVOUS SYSTEM DISORDERS	各类神经系统疾病	PARKINSONISM		REAC14Q3.txt
SUICIDAL IDEATION	SUICIDAL IDEATION	自杀想法	SUICIDAL AND SELF-INJURIOUS BEHAVIOURS NEC	各种自杀及自我伤害行为（不另分类）	SUICIDAL AND SELF-INJURIOUS BEHAVIOUR	自杀和自我伤害行为	PSYCHIATRIC DISORDERS	精神病类	SUICIDAL IDEATION		REAC14Q3.txt
SUICIDE ATTEMPT	SUICIDE ATTEMPT	实施自杀行为	SUICIDAL AND SELF-INJURIOUS BEHAVIOURS NEC	各种自杀及自我伤害行为（不另分类）	SUICIDAL AND SELF-INJURIOUS BEHAVIOUR	自杀和自我伤害行为	PSYCHIATRIC DISORDERS	精神病类	SUICIDE ATTEMPT		REAC14Q3.txt
TACHYCARDIA	TACHYCARDIA	心动过速	CARDIAC ARRHYTHMIAS	心律失常类疾病	RATE AND RHYTHM DISORDERS NEC	心率和节律异常（不另分类）	CARDIAC DISORDERS	心脏器官疾病	TACHYCARDIA		REAC14Q3.txt
VERTIGO	VERTIGO	眩晕	INNER EAR AND VIIITH CRANIAL NERVE DISORDERS	内耳及第八颅神经类疾病	INNER EAR SIGNS AND SYMPTOMS	各种内耳症状和体征	EAR AND LABYRINTH DISORDERS	耳及迷路类疾病	VERTIGO		REAC14Q3.txt
DRUG INTERACTION	DRUG INTERACTION	药物相互作用	THERAPEUTIC AND NONTHERAPEUTIC EFFECTS (EXCL TOXICITY)	治疗性及非治疗性反应类（不包括毒性）	INTERACTIONS	各种相互作用	GENERAL DISORDERS AND ADMINISTRATION SITE CONDITIONS	全身性疾病及给药部位各种反应	DRUG INTERACTION		REAC14Q3.txt
PLEUROTHOTONUS	PLEUROTHOTONUS	侧弓反张	MOVEMENT DISORDERS (INCL PARKINSONISM)	运动障碍类（包括帕金森病）	DYSTONIAS	各种肌张力障碍	NERVOUS SYSTEM DISORDERS	各类神经系统疾病	PLEUROTHOTONUS		REAC14Q3.txt
ALANINE AMINOTRANSFERASE INCREASED	ALANINE AMINOTRANSFERASE INCREASED	丙氨酸氨基转移酶升高	HEPATOBILIARY INVESTIGATIONS	肝胆系统检查	HEPATOBILIARY FUNCTION DIAGNOSTIC PROCEDURES	肝胆功能诊断性操作	INVESTIGATIONS	各类检查	ALANINE AMINOTRANSFERASE INCREASED		REAC17Q1.txt
ASPARTATE AMINOTRANSFERASE INCREASED	ASPARTATE AMINOTRANSFERASE INCREASED	天门冬氨酸氨基转移酶升高	HEPATOBILIARY INVESTIGATIONS	肝胆系统检查	HEPATOBILIARY FUNCTION DIAGNOSTIC PROCEDURES	肝胆功能诊断性操作	INVESTIGATIONS	各类检查	ASPARTATE AMINOTRANSFERASE INCREASED		REAC17Q1.txt
ASTHENIA	ASTHENIA	虚弱	GENERAL SYSTEM DISORDERS NEC	全身系统疾病（不另分类）	ASTHENIC CONDITIONS	虚弱状态	GENERAL DISORDERS AND ADMINISTRATION SITE CONDITIONS	全身性疾病及给药部位各种反应	ASTHENIA		REAC17Q1.txt
WEIGHT DECREASED	WEIGHT DECREASED	体重降低	PHYSICAL EXAMINATION AND ORGAN SYSTEM STATUS TOPICS	体检和器官系统状态主题	PHYSICAL EXAMINATION PROCEDURES AND ORGAN SYSTEM STATUS	体检步骤和器官系统状态	INVESTIGATIONS	各类检查	WEIGHT DECREASED		REAC17Q1.txt
ACCIDENTAL EXPOSURE TO PRODUCT BY CHILD	ACCIDENTAL EXPOSURE TO PRODUCT BY CHILD	儿童意外暴露于产品	MEDICATION ERRORS AND OTHER PRODUCT USE ERRORS AND ISSUES	用药错误及其他产品使用错误和问题	ACCIDENTAL EXPOSURES TO PRODUCT	产品类意外暴露	INJURY, POISONING AND PROCEDURAL COMPLICATIONS	各类损伤、中毒及操作并发症	ACCIDENTAL EXPOSURE TO PRODUCT BY CHILD		REAC14Q3.txt
ALTERED STATE OF CONSCIOUSNESS	ALTERED STATE OF CONSCIOUSNESS	意识状态改变	NEUROLOGICAL DISORDERS NEC	神经类疾病（不另分类）	DISTURBANCES IN CONSCIOUSNESS NEC	意识障碍（不另分类）	NERVOUS SYSTEM DISORDERS	各类神经系统疾病	ALTERED STATE OF CONSCIOUSNESS		REAC14Q3.txt
HYPERURICAEMIA	HYPERURICAEMIA	高尿酸血症	PURINE AND PYRIMIDINE METABOLISM DISORDERS	嘌呤及嘧啶代谢异常	DISORDERS OF PURINE METABOLISM	嘌呤代谢异常	METABOLISM AND NUTRITION DISORDERS	代谢及营养类疾病	HYPERURICAEMIA		REAC15Q2.txt
MENINGIOMA	MENINGIOMA	脑膜瘤	NERVOUS SYSTEM NEOPLASMS MALIGNANT AND UNSPECIFIED NEC	神经系统恶性及性质不明的肿瘤（不另分类）	NERVOUS SYSTEM NEOPLASMS UNSPECIFIED MALIGNANCY NEC	恶性不明确的神经系统肿瘤（不另分类）	NEOPLASMS BENIGN, MALIGNANT AND UNSPECIFIED (INCL CYSTS AND POLYPS)	良性、恶性及性质不明的肿瘤（包括囊状和息肉状）	MENINGIOMA		REAC15Q2.txt
PSYCHOTIC DISORDER	PSYCHOTIC DISORDER	精神病性障碍	SCHIZOPHRENIA AND OTHER PSYCHOTIC DISORDERS	精神分裂症和其他精神疾病	PSYCHOTIC DISORDER NEC	精神类疾病（不另分类）	PSYCHIATRIC DISORDERS	精神病类	PSYCHOTIC DISORDER		REAC14Q3.txt
ANAEMIA	ANAEMIA	贫血	ANAEMIAS NONHAEMOLYTIC AND MARROW DEPRESSION	非溶血性贫血及骨髓抑制	ANAEMIAS NEC	各种贫血（不另分类）	BLOOD AND LYMPHATIC SYSTEM DISORDERS	血液及淋巴系统疾病	ANAEMIA		REAC14Q3.txt
ESSENTIAL THROMBOCYTHAEMIA	ESSENTIAL THROMBOCYTHAEMIA	原发性血小板增多症	HAEMATOPOIETIC NEOPLASMS (EXCL LEUKAEMIAS AND LYMPHOMAS)	造血组织肿瘤（白血病及淋巴瘤除外）	MYELOPROLIFERATIVE DISORDERS (EXCL LEUKAEMIAS)	骨髓增殖性疾病（白血病除外）	NEOPLASMS BENIGN, MALIGNANT AND UNSPECIFIED (INCL CYSTS AND POLYPS)	良性、恶性及性质不明的肿瘤（包括囊状和息肉状）	ESSENTIAL THROMBOCYTHAEMIA		REAC14Q3.txt
OFF LABEL USE	OFF LABEL USE	超说明书使用	OFF LABEL USES AND INTENTIONAL PRODUCT MISUSES/USE ISSUES	超说明书使用及故意导致的产品误用/使用类问题	OFF LABEL USES	各种超说明书使用	INJURY, POISONING AND PROCEDURAL COMPLICATIONS	各类损伤、中毒及操作并发症	OFF LABEL USE		REAC14Q3.txt
ACUTE MYOCARDIAL INFARCTION	ACUTE MYOCARDIAL INFARCTION	急性心肌梗死	CORONARY ARTERY DISORDERS	冠状动脉类疾病	ISCHAEMIC CORONARY ARTERY DISORDERS	各种缺血性冠状动脉疾病	CARDIAC DISORDERS	心脏器官疾病	ACUTE MYOCARDIAL INFARCTION		REAC14Q3.txt
INVESTIGATION	INVESTIGATION	检查	INVESTIGATIONS, IMAGING AND HISTOPATHOLOGY PROCEDURES NEC	检查、成像、及病理组织检验操作（不另分类）	INVESTIGATIONS NEC	各种检查（不另分类）	INVESTIGATIONS	各类检查	INVESTIGATION		REAC14Q3.txt
DEPRESSED LEVEL OF CONSCIOUSNESS	DEPRESSED LEVEL OF CONSCIOUSNESS	意识水平下降	NEUROLOGICAL DISORDERS NEC	神经类疾病（不另分类）	DISTURBANCES IN CONSCIOUSNESS NEC	意识障碍（不另分类）	NERVOUS SYSTEM DISORDERS	各类神经系统疾病	DEPRESSED LEVEL OF CONSCIOUSNESS		REAC14Q3.txt
DRUG INTERACTION	DRUG INTERACTION	药物相互作用	THERAPEUTIC AND NONTHERAPEUTIC EFFECTS (EXCL TOXICITY)	治疗性及非治疗性反应类（不包括毒性）	INTERACTIONS	各种相互作用	GENERAL DISORDERS AND ADMINISTRATION SITE CONDITIONS	全身性疾病及给药部位各种反应	DRUG INTERACTION		REAC14Q3.txt
INTENTIONAL OVERDOSE	INTENTIONAL OVERDOSE	有意用药过量	OVERDOSES AND UNDERDOSES NEC	用药过量及用药剂量不足（不另分类）	OVERDOSES NEC	用药过量（不另分类）	INJURY, POISONING AND PROCEDURAL COMPLICATIONS	各类损伤、中毒及操作并发症	INTENTIONAL OVERDOSE		REAC14Q3.txt
RESPIRATORY DEPRESSION	RESPIRATORY DEPRESSION	呼吸抑制	RESPIRATORY DISORDERS NEC	呼吸系统疾病（不另分类）	BREATHING ABNORMALITIES	各种呼吸异常	RESPIRATORY, THORACIC AND MEDIASTINAL DISORDERS	呼吸系统、胸及纵隔疾病	RESPIRATORY DEPRESSION		REAC14Q3.txt
RHONCHI	RHONCHI	干性啰音	RESPIRATORY TRACT SIGNS AND SYMPTOMS	呼吸道症状和体征	LOWER RESPIRATORY TRACT SIGNS AND SYMPTOMS	下呼吸道症状和体征	RESPIRATORY, THORACIC AND MEDIASTINAL DISORDERS	呼吸系统、胸及纵隔疾病	RHONCHI		REAC14Q3.txt
SINUS TACHYCARDIA	SINUS TACHYCARDIA	窦性心动过速	CARDIAC ARRHYTHMIAS	心律失常类疾病	SUPRAVENTRICULAR ARRHYTHMIAS	各种室上性心律失常	CARDIAC DISORDERS	心脏器官疾病	SINUS TACHYCARDIA		REAC14Q3.txt
SUICIDE ATTEMPT	SUICIDE ATTEMPT	实施自杀行为	SUICIDAL AND SELF-INJURIOUS BEHAVIOURS NEC	各种自杀及自我伤害行为（不另分类）	SUICIDAL AND SELF-INJURIOUS BEHAVIOUR	自杀和自我伤害行为	PSYCHIATRIC DISORDERS	精神病类	SUICIDE ATTEMPT		REAC14Q3.txt
CARDIOMYOPATHY	CARDIOMYOPATHY	心肌病	MYOCARDIAL DISORDERS	心肌类疾病	CARDIOMYOPATHIES	各种心肌病	CARDIAC DISORDERS	心脏器官疾病	CARDIOMYOPATHY		REAC14Q3.txt
BLOOD PRESSURE SYSTOLIC DECREASED	BLOOD PRESSURE SYSTOLIC DECREASED	收缩压降低	CARDIAC AND VASCULAR INVESTIGATIONS (EXCL ENZYME TESTS)	心血管检查（不包括酶检测）	VASCULAR TESTS NEC (INCL BLOOD PRESSURE)	各种血管检查（不另分类）（包括血压）	INVESTIGATIONS	各类检查	BLOOD PRESSURE SYSTOLIC DECREASED		REAC14Q3.txt
ABDOMINAL PAIN	ABDOMINAL PAIN	腹痛	GASTROINTESTINAL SIGNS AND SYMPTOMS	胃肠道系统症状和体征	GASTROINTESTINAL AND ABDOMINAL PAINS (EXCL ORAL AND THROAT)	胃肠道和腹部疼痛（不包括口腔和咽喉）	GASTROINTESTINAL DISORDERS	胃肠系统疾病	ABDOMINAL PAIN		REAC16Q2.txt
BACK DISORDER	BACK DISORDER	背部疾病	MUSCULOSKELETAL AND CONNECTIVE TISSUE DISORDERS NEC	肌肉骨骼和结缔组织疾病（不另分类）	MUSCULOSKELETAL AND CONNECTIVE TISSUE CONDITIONS NEC	各种肌肉骨骼和结缔组织疾病（不另分类）	MUSCULOSKELETAL AND CONNECTIVE TISSUE DISORDERS	各种肌肉骨骼及结缔组织疾病	BACK DISORDER		REAC16Q2.txt
BONE DISORDER	BONE DISORDER	骨骼疾病	BONE DISORDERS (EXCL CONGENITAL AND FRACTURES)	骨骼类疾病（不包括先天性疾病及骨折）	BONE DISORDERS NEC	各种骨病（不另分类）	MUSCULOSKELETAL AND CONNECTIVE TISSUE DISORDERS	各种肌肉骨骼及结缔组织疾病	BONE DISORDER		REAC16Q2.txt
ERECTILE DYSFUNCTION	ERECTILE DYSFUNCTION	勃起功能障碍	SEXUAL FUNCTION AND FERTILITY DISORDERS	性功能和生育疾病类	ERECTION AND EJACULATION CONDITIONS AND DISORDERS	勃起和射精状态和障碍	REPRODUCTIVE SYSTEM AND BREAST DISORDERS	生殖系统及乳腺疾病	ERECTILE DYSFUNCTION		REAC16Q2.txt
FOREIGN BODY	FOREIGN BODY	异物	INJURIES NEC	各种损伤（不另分类）	NON-SITE SPECIFIC INJURIES NEC	部位不确定的各种损伤（不另分类）	INJURY, POISONING AND PROCEDURAL COMPLICATIONS	各类损伤、中毒及操作并发症	FOREIGN BODY		REAC16Q2.txt
GLAUCOMA	GLAUCOMA	青光眼	GLAUCOMA AND OCULAR HYPERTENSION	青光眼及高眼压	GLAUCOMAS (EXCL CONGENITAL)	各种青光眼（不包括先天性）	EYE DISORDERS	眼器官疾病	GLAUCOMA		REAC16Q2.txt
GYNAECOMASTIA	GYNAECOMASTIA	男性乳腺发育	BREAST DISORDERS	乳腺类疾病	BREAST DISORDERS NEC	各种乳腺疾病（不另分类）	REPRODUCTIVE SYSTEM AND BREAST DISORDERS	生殖系统及乳腺疾病	GYNAECOMASTIA		REAC16Q2.txt
HYPOAESTHESIA	HYPOAESTHESIA	感觉减退	NEUROLOGICAL DISORDERS NEC	神经类疾病（不另分类）	PARAESTHESIAS AND DYSAESTHESIAS	感觉异常和感觉迟钝	NERVOUS SYSTEM DISORDERS	各类神经系统疾病	HYPOAESTHESIA		REAC16Q2.txt
INTERVERTEBRAL DISC DEGENERATION	INTERVERTEBRAL DISC DEGENERATION	椎间盘退行性变	MUSCULOSKELETAL AND CONNECTIVE TISSUE DEFORMITIES (INCL INTERVERTEBRAL DISC DISORDERS)	肌肉骨骼和结缔组织畸形（包括椎间盘疾病）	INTERVERTEBRAL DISC DISORDERS NEC	各种椎间盘疾病（不另分类）	MUSCULOSKELETAL AND CONNECTIVE TISSUE DISORDERS	各种肌肉骨骼及结缔组织疾病	INTERVERTEBRAL DISC DEGENERATION		REAC16Q2.txt
MIGRAINE	MIGRAINE	偏头痛	HEADACHES	各类头痛	MIGRAINE HEADACHES	各种偏头痛	NERVOUS SYSTEM DISORDERS	各类神经系统疾病	MIGRAINE		REAC16Q2.txt
MULTIPLE SCLEROSIS	MULTIPLE SCLEROSIS	多发性硬化	DEMYELINATING DISORDERS	脱髓鞘类疾病	MULTIPLE SCLEROSIS ACUTE AND PROGRESSIVE	急性和进展性多发性硬化	NERVOUS SYSTEM DISORDERS	各类神经系统疾病	MULTIPLE SCLEROSIS		REAC16Q2.txt
MUSCLE SPASMS	MUSCLE SPASMS	肌痉挛	MUSCLE DISORDERS	肌肉类疾病	MUSCLE RELATED SIGNS AND SYMPTOMS NEC	肌肉相关症状和体征（不另分类）	MUSCULOSKELETAL AND CONNECTIVE TISSUE DISORDERS	各种肌肉骨骼及结缔组织疾病	MUSCLE SPASMS		REAC16Q2.txt
MYALGIA	MYALGIA	肌痛	MUSCLE DISORDERS	肌肉类疾病	MUSCLE PAINS	肌肉疼痛	MUSCULOSKELETAL AND CONNECTIVE TISSUE DISORDERS	各种肌肉骨骼及结缔组织疾病	MYALGIA		REAC16Q2.txt
MYOCARDIAL INFARCTION	MYOCARDIAL INFARCTION	心肌梗死	CORONARY ARTERY DISORDERS	冠状动脉类疾病	ISCHAEMIC CORONARY ARTERY DISORDERS	各种缺血性冠状动脉疾病	CARDIAC DISORDERS	心脏器官疾病	MYOCARDIAL INFARCTION		REAC16Q2.txt
NAUSEA	NAUSEA	恶心	GASTROINTESTINAL SIGNS AND SYMPTOMS	胃肠道系统症状和体征	NAUSEA AND VOMITING SYMPTOMS	恶心和呕吐症状	GASTROINTESTINAL DISORDERS	胃肠系统疾病	NAUSEA		REAC16Q2.txt
NECK DEFORMITY	NECK DEFORMITY	颈畸形	MUSCULOSKELETAL AND CONNECTIVE TISSUE DEFORMITIES (INCL INTERVERTEBRAL DISC DISORDERS)	肌肉骨骼和结缔组织畸形（包括椎间盘疾病）	SPINE AND NECK DEFORMITIES	脊柱和颈部畸形	MUSCULOSKELETAL AND CONNECTIVE TISSUE DISORDERS	各种肌肉骨骼及结缔组织疾病	NECK DEFORMITY		REAC16Q2.txt
NEURALGIA	NEURALGIA	神经痛	NEUROLOGICAL DISORDERS NEC	神经类疾病（不另分类）	SENSORY ABNORMALITIES NEC	各种感觉异常（不另分类）	NERVOUS SYSTEM DISORDERS	各类神经系统疾病	NEURALGIA		REAC16Q2.txt
PALPITATIONS	PALPITATIONS	心悸	CARDIAC DISORDERS, SIGNS AND SYMPTOMS NEC	心脏相关疾病、症状和体征（不另分类）	CARDIAC SIGNS AND SYMPTOMS NEC	各种心脏体征和症状（不另分类）	CARDIAC DISORDERS	心脏器官疾病	PALPITATIONS		REAC16Q2.txt
PARAESTHESIA	PARAESTHESIA	异常感觉	NEUROLOGICAL DISORDERS NEC	神经类疾病（不另分类）	PARAESTHESIAS AND DYSAESTHESIAS	感觉异常和感觉迟钝	NERVOUS SYSTEM DISORDERS	各类神经系统疾病	PARAESTHESIA		REAC16Q2.txt
SINUSITIS	SINUSITIS	鼻窦炎	INFECTIONS - PATHOGEN UNSPECIFIED	感染 - 未指明病原	UPPER RESPIRATORY TRACT INFECTIONS	各种上呼吸道感染	INFECTIONS AND INFESTATIONS	感染及侵染类疾病	SINUSITIS		REAC16Q2.txt
SLEEP APNOEA SYNDROME	SLEEP APNOEA SYNDROME	睡眠呼吸暂停综合征	RESPIRATORY DISORDERS NEC	呼吸系统疾病（不另分类）	BREATHING ABNORMALITIES	各种呼吸异常	RESPIRATORY, THORACIC AND MEDIASTINAL DISORDERS	呼吸系统、胸及纵隔疾病	SLEEP APNOEA SYNDROME		REAC16Q2.txt
TENDONITIS	TENDONITIS	肌腱炎	TENDON, LIGAMENT AND CARTILAGE DISORDERS	肌腱、韧带及软骨疾病	TENDON DISORDERS	各种肌腱疾病	MUSCULOSKELETAL AND CONNECTIVE TISSUE DISORDERS	各种肌肉骨骼及结缔组织疾病	TENDONITIS		REAC16Q2.txt
VOMITING	VOMITING	呕吐	GASTROINTESTINAL SIGNS AND SYMPTOMS	胃肠道系统症状和体征	NAUSEA AND VOMITING SYMPTOMS	恶心和呕吐症状	GASTROINTESTINAL DISORDERS	胃肠系统疾病	VOMITING		REAC16Q2.txt
WEIGHT DECREASED	WEIGHT DECREASED	体重降低	PHYSICAL EXAMINATION AND ORGAN SYSTEM STATUS TOPICS	体检和器官系统状态主题	PHYSICAL EXAMINATION PROCEDURES AND ORGAN SYSTEM STATUS	体检步骤和器官系统状态	INVESTIGATIONS	各类检查	WEIGHT DECREASED		REAC16Q2.txt
WEIGHT INCREASED	WEIGHT INCREASED	体重增加	PHYSICAL EXAMINATION AND ORGAN SYSTEM STATUS TOPICS	体检和器官系统状态主题	PHYSICAL EXAMINATION PROCEDURES AND ORGAN SYSTEM STATUS	体检步骤和器官系统状态	INVESTIGATIONS	各类检查	WEIGHT INCREASED		REAC16Q2.txt
INTENTIONAL OVERDOSE	INTENTIONAL OVERDOSE	有意用药过量	OVERDOSES AND UNDERDOSES NEC	用药过量及用药剂量不足（不另分类）	OVERDOSES NEC	用药过量（不另分类）	INJURY, POISONING AND PROCEDURAL COMPLICATIONS	各类损伤、中毒及操作并发症	INTENTIONAL OVERDOSE		REAC14Q3.txt
SOPOR	SOPOR	酣睡	SLEEP DISORDERS AND DISTURBANCES	睡眠异常和混乱	SLEEP DISORDERS NEC	睡眠疾病（不另分类）	PSYCHIATRIC DISORDERS	精神病类	SOPOR		REAC14Q3.txt
SUICIDE ATTEMPT	SUICIDE ATTEMPT	实施自杀行为	SUICIDAL AND SELF-INJURIOUS BEHAVIOURS NEC	各种自杀及自我伤害行为（不另分类）	SUICIDAL AND SELF-INJURIOUS BEHAVIOUR	自杀和自我伤害行为	PSYCHIATRIC DISORDERS	精神病类	SUICIDE ATTEMPT		REAC14Q3.txt
INVESTIGATION	INVESTIGATION	检查	INVESTIGATIONS, IMAGING AND HISTOPATHOLOGY PROCEDURES NEC	检查、成像、及病理组织检验操作（不另分类）	INVESTIGATIONS NEC	各种检查（不另分类）	INVESTIGATIONS	各类检查	INVESTIGATION		REAC14Q3.txt
BLOOD GLUCOSE INCREASED	BLOOD GLUCOSE INCREASED	血葡萄糖升高	METABOLIC, NUTRITIONAL AND BLOOD GAS INVESTIGATIONS	代谢、营养和血气检查	CARBOHYDRATE TOLERANCE ANALYSES (INCL DIABETES)	碳水化合物耐受性分析（包括糖尿病）	INVESTIGATIONS	各类检查	BLOOD GLUCOSE INCREASED		REAC14Q3.txt
BLOOD CREATININE INCREASED	BLOOD CREATININE INCREASED	血肌酐升高	RENAL AND URINARY TRACT INVESTIGATIONS AND URINALYSES	肾脏、泌尿道检查及尿液分析	RENAL FUNCTION ANALYSES	各种肾功能分析	INVESTIGATIONS	各类检查	BLOOD CREATININE INCREASED		REAC14Q3.txt
DELIRIUM	DELIRIUM	谵妄	DELIRIA (INCL CONFUSION)	谵妄类（包括意识模糊）	DELIRIA	各种谵妄	PSYCHIATRIC DISORDERS	精神病类	DELIRIUM		REAC14Q3.txt
HYPORESPONSIVE TO STIMULI	HYPORESPONSIVE TO STIMULI	对刺激物低反应	NEUROLOGICAL DISORDERS NEC	神经类疾病（不另分类）	NEUROLOGICAL SIGNS AND SYMPTOMS NEC	神经学症状和体征（不另分类）	NERVOUS SYSTEM DISORDERS	各类神经系统疾病	HYPORESPONSIVE TO STIMULI		REAC14Q3.txt
HYPOTHERMIA	HYPOTHERMIA	体温过低	BODY TEMPERATURE CONDITIONS	体温状况类	BODY TEMPERATURE ALTERED	体温变化	GENERAL DISORDERS AND ADMINISTRATION SITE CONDITIONS	全身性疾病及给药部位各种反应	HYPOTHERMIA		REAC14Q3.txt
PANCYTOPENIA	PANCYTOPENIA	全血细胞减少症	ANAEMIAS NONHAEMOLYTIC AND MARROW DEPRESSION	非溶血性贫血及骨髓抑制	MARROW DEPRESSION AND HYPOPLASTIC ANAEMIAS	骨髓抑制和增生不良性贫血	BLOOD AND LYMPHATIC SYSTEM DISORDERS	血液及淋巴系统疾病	PANCYTOPENIA		REAC14Q3.txt
PLEURAL EFFUSION	PLEURAL EFFUSION	胸腔积液	PLEURAL DISORDERS	胸膜类疾病	PNEUMOTHORAX AND PLEURAL EFFUSIONS NEC	气胸和胸腔积液 （不另分类）	RESPIRATORY, THORACIC AND MEDIASTINAL DISORDERS	呼吸系统、胸及纵隔疾病	PLEURAL EFFUSION		REAC14Q3.txt
RESPIRATORY RATE INCREASED	RESPIRATORY RATE INCREASED	呼吸率升高	PHYSICAL EXAMINATION AND ORGAN SYSTEM STATUS TOPICS	体检和器官系统状态主题	PHYSICAL EXAMINATION PROCEDURES AND ORGAN SYSTEM STATUS	体检步骤和器官系统状态	INVESTIGATIONS	各类检查	RESPIRATORY RATE INCREASED		REAC14Q3.txt
STUPOR	STUPOR	木僵	NEUROLOGICAL DISORDERS NEC	神经类疾病（不另分类）	DISTURBANCES IN CONSCIOUSNESS NEC	意识障碍（不另分类）	NERVOUS SYSTEM DISORDERS	各类神经系统疾病	STUPOR		REAC14Q3.txt
AKATHISIA	AKATHISIA	静坐不能	MOVEMENT DISORDERS (INCL PARKINSONISM)	运动障碍类（包括帕金森病）	DYSKINESIAS AND MOVEMENT DISORDERS NEC	运动障碍和运动失调（不另分类）	NERVOUS SYSTEM DISORDERS	各类神经系统疾病	AKATHISIA		REAC14Q3.txt
OFF LABEL USE	OFF LABEL USE	超说明书使用	OFF LABEL USES AND INTENTIONAL PRODUCT MISUSES/USE ISSUES	超说明书使用及故意导致的产品误用/使用类问题	OFF LABEL USES	各种超说明书使用	INJURY, POISONING AND PROCEDURAL COMPLICATIONS	各类损伤、中毒及操作并发症	OFF LABEL USE		REAC14Q3.txt
PRODUCT SUBSTITUTION ISSUE	PRODUCT SUBSTITUTION ISSUE	产品替换问题	PRODUCT QUALITY, SUPPLY, DISTRIBUTION, MANUFACTURING AND QUALITY SYSTEM ISSUES	产品质量、供应、经销、生产和质量系统问题	PRODUCT QUALITY ISSUES NEC	产品的各种质量问题（不另分类）	PRODUCT ISSUES	产品问题	PRODUCT SUBSTITUTION ISSUE		REAC14Q3.txt
PSYCHOTIC DISORDER	PSYCHOTIC DISORDER	精神病性障碍	SCHIZOPHRENIA AND OTHER PSYCHOTIC DISORDERS	精神分裂症和其他精神疾病	PSYCHOTIC DISORDER NEC	精神类疾病（不另分类）	PSYCHIATRIC DISORDERS	精神病类	PSYCHOTIC DISORDER		REAC14Q4.txt
DRUG INEFFECTIVE	DRUG INEFFECTIVE	药物无效	THERAPEUTIC AND NONTHERAPEUTIC EFFECTS (EXCL TOXICITY)	治疗性及非治疗性反应类（不包括毒性）	THERAPEUTIC AND NONTHERAPEUTIC RESPONSES	各种治疗和非治疗反应	GENERAL DISORDERS AND ADMINISTRATION SITE CONDITIONS	全身性疾病及给药部位各种反应	DRUG INEFFECTIVE		REAC14Q3.txt
HYPOMETABOLISM	HYPOMETABOLISM	低代谢	METABOLISM DISORDERS NEC	代谢类异常（不另分类）	METABOLIC DISORDERS NEC	各种代谢异常（不另分类）	METABOLISM AND NUTRITION DISORDERS	代谢及营养类疾病	HYPOMETABOLISM		REAC14Q3.txt
MENTAL DISORDER	MENTAL DISORDER	精神障碍	PSYCHIATRIC DISORDERS NEC	精神病类（不另分类）	MENTAL DISORDERS NEC	各种精神疾病（不另分类）	PSYCHIATRIC DISORDERS	精神病类	MENTAL DISORDER		REAC14Q3.txt
COMA	COMA	昏迷	NEUROLOGICAL DISORDERS NEC	神经类疾病（不另分类）	COMA STATES	昏迷状态	NERVOUS SYSTEM DISORDERS	各类神经系统疾病	COMA		REAC14Q3.txt
OFF LABEL USE	OFF LABEL USE	超说明书使用	OFF LABEL USES AND INTENTIONAL PRODUCT MISUSES/USE ISSUES	超说明书使用及故意导致的产品误用/使用类问题	OFF LABEL USES	各种超说明书使用	INJURY, POISONING AND PROCEDURAL COMPLICATIONS	各类损伤、中毒及操作并发症	OFF LABEL USE		REAC14Q3.txt
ANGINA PECTORIS	ANGINA PECTORIS	心绞痛	CORONARY ARTERY DISORDERS	冠状动脉类疾病	ISCHAEMIC CORONARY ARTERY DISORDERS	各种缺血性冠状动脉疾病	CARDIAC DISORDERS	心脏器官疾病	ANGINA PECTORIS		REAC14Q4.txt
CARDIO-RESPIRATORY ARREST	CARDIO-RESPIRATORY ARREST	心脏呼吸骤停	CARDIAC ARRHYTHMIAS	心律失常类疾病	VENTRICULAR ARRHYTHMIAS AND CARDIAC ARREST	室性心律失常和心搏停止	CARDIAC DISORDERS	心脏器官疾病	CARDIO-RESPIRATORY ARREST		REAC14Q4.txt
LONG QT SYNDROME	LONG QT SYNDROME	长 QT 综合征	CARDIAC ARRHYTHMIAS	心律失常类疾病	CARDIAC CONDUCTION DISORDERS	心脏传导系统异常	CARDIAC DISORDERS	心脏器官疾病	LONG QT SYNDROME		REAC14Q4.txt
MYOCARDIAL ISCHAEMIA	MYOCARDIAL ISCHAEMIA	心肌缺血	CORONARY ARTERY DISORDERS	冠状动脉类疾病	ISCHAEMIC CORONARY ARTERY DISORDERS	各种缺血性冠状动脉疾病	CARDIAC DISORDERS	心脏器官疾病	MYOCARDIAL ISCHAEMIA		REAC14Q4.txt
PRODUCT USE ISSUE	PRODUCT USE ISSUE	产品使用问题	MEDICATION ERRORS AND OTHER PRODUCT USE ERRORS AND ISSUES	用药错误及其他产品使用错误和问题	MEDICATION ERRORS, PRODUCT USE ERRORS AND ISSUES NEC	不另分类的各种用药错误、产品使用错误和问题	INJURY, POISONING AND PROCEDURAL COMPLICATIONS	各类损伤、中毒及操作并发症	PRODUCT USE ISSUE		REAC14Q4.txt
TORSADE DE POINTES	TORSADE DE POINTES	尖端扭转型室速	CARDIAC ARRHYTHMIAS	心律失常类疾病	VENTRICULAR ARRHYTHMIAS AND CARDIAC ARREST	室性心律失常和心搏停止	CARDIAC DISORDERS	心脏器官疾病	TORSADE DE POINTES		REAC14Q4.txt
VENTRICULAR FIBRILLATION	VENTRICULAR FIBRILLATION	室颤	CARDIAC ARRHYTHMIAS	心律失常类疾病	VENTRICULAR ARRHYTHMIAS AND CARDIAC ARREST	室性心律失常和心搏停止	CARDIAC DISORDERS	心脏器官疾病	VENTRICULAR FIBRILLATION		REAC14Q4.txt
HYPERAMYLASAEMIA	HYPERAMYLASAEMIA	高淀粉酶血症	METABOLISM DISORDERS NEC	代谢类异常（不另分类）	METABOLIC DISORDERS NEC	各种代谢异常（不另分类）	METABOLISM AND NUTRITION DISORDERS	代谢及营养类疾病	HYPERAMYLASAEMIA		REAC15Q1.txt
ACCIDENTAL EXPOSURE TO PRODUCT	ACCIDENTAL EXPOSURE TO PRODUCT	意外暴露于产品	MEDICATION ERRORS AND OTHER PRODUCT USE ERRORS AND ISSUES	用药错误及其他产品使用错误和问题	ACCIDENTAL EXPOSURES TO PRODUCT	产品类意外暴露	INJURY, POISONING AND PROCEDURAL COMPLICATIONS	各类损伤、中毒及操作并发症	ACCIDENTAL EXPOSURE TO PRODUCT		REAC14Q3.txt
DEVICE MALFUNCTION	DEVICE MALFUNCTION	器械功能故障	DEVICE ISSUES	器械问题类	DEVICE MALFUNCTION EVENTS NEC	各种器械故障事件（不另分类）	PRODUCT ISSUES	产品问题	DEVICE MALFUNCTION		REAC14Q3.txt
COMA	COMA	昏迷	NEUROLOGICAL DISORDERS NEC	神经类疾病（不另分类）	COMA STATES	昏迷状态	NERVOUS SYSTEM DISORDERS	各类神经系统疾病	COMA		REAC14Q3.txt
DRUG ABUSE	DRUG ABUSE	药物滥用	PSYCHIATRIC DISORDERS NEC	精神病类（不另分类）	SUBSTANCE RELATED AND ADDICTIVE DISORDERS	各种物质使用相关及成瘾性障碍	PSYCHIATRIC DISORDERS	精神病类	DRUG ABUSE		REAC14Q3.txt
STUPOR	STUPOR	木僵	NEUROLOGICAL DISORDERS NEC	神经类疾病（不另分类）	DISTURBANCES IN CONSCIOUSNESS NEC	意识障碍（不另分类）	NERVOUS SYSTEM DISORDERS	各类神经系统疾病	STUPOR		REAC14Q3.txt
NEUROLEPTIC MALIGNANT SYNDROME	NEUROLEPTIC MALIGNANT SYNDROME	神经阻滞剂恶性综合征	NEUROMUSCULAR DISORDERS	神经肌肉类疾病	MUSCLE TONE ABNORMAL	肌张力异常	NERVOUS SYSTEM DISORDERS	各类神经系统疾病	NEUROLEPTIC MALIGNANT SYNDROME		REAC14Q3.txt
RESPIRATORY FAILURE	RESPIRATORY FAILURE	呼吸衰竭	RESPIRATORY DISORDERS NEC	呼吸系统疾病（不另分类）	RESPIRATORY FAILURES (EXCL NEONATAL)	各种呼吸衰竭（不包括新生儿）	RESPIRATORY, THORACIC AND MEDIASTINAL DISORDERS	呼吸系统、胸及纵隔疾病	RESPIRATORY FAILURE		REAC14Q3.txt
NEUROLEPTIC MALIGNANT SYNDROME	NEUROLEPTIC MALIGNANT SYNDROME	神经阻滞剂恶性综合征	NEUROMUSCULAR DISORDERS	神经肌肉类疾病	MUSCLE TONE ABNORMAL	肌张力异常	NERVOUS SYSTEM DISORDERS	各类神经系统疾病	NEUROLEPTIC MALIGNANT SYNDROME		REAC14Q3.txt
HEPATORENAL SYNDROME	HEPATORENAL SYNDROME	肝肾综合征	HEPATIC AND HEPATOBILIARY DISORDERS	肝脏及肝胆类疾病	HEPATIC FAILURE AND ASSOCIATED DISORDERS	肝衰竭和相关疾病	HEPATOBILIARY DISORDERS	肝胆系统疾病	HEPATORENAL SYNDROME		REAC14Q3.txt
NEUROLEPTIC MALIGNANT SYNDROME	NEUROLEPTIC MALIGNANT SYNDROME	神经阻滞剂恶性综合征	NEUROMUSCULAR DISORDERS	神经肌肉类疾病	MUSCLE TONE ABNORMAL	肌张力异常	NERVOUS SYSTEM DISORDERS	各类神经系统疾病	NEUROLEPTIC MALIGNANT SYNDROME		REAC14Q3.txt
COMA	COMA	昏迷	NEUROLOGICAL DISORDERS NEC	神经类疾病（不另分类）	COMA STATES	昏迷状态	NERVOUS SYSTEM DISORDERS	各类神经系统疾病	COMA		REAC14Q4.txt
DRUG ABUSE	DRUG ABUSE	药物滥用	PSYCHIATRIC DISORDERS NEC	精神病类（不另分类）	SUBSTANCE RELATED AND ADDICTIVE DISORDERS	各种物质使用相关及成瘾性障碍	PSYCHIATRIC DISORDERS	精神病类	DRUG ABUSE		REAC14Q4.txt
DRUG INTERACTION	DRUG INTERACTION	药物相互作用	THERAPEUTIC AND NONTHERAPEUTIC EFFECTS (EXCL TOXICITY)	治疗性及非治疗性反应类（不包括毒性）	INTERACTIONS	各种相互作用	GENERAL DISORDERS AND ADMINISTRATION SITE CONDITIONS	全身性疾病及给药部位各种反应	DRUG INTERACTION		REAC14Q3.txt
ERECTION INCREASED	ERECTION INCREASED	勃起增强	SEXUAL FUNCTION AND FERTILITY DISORDERS	性功能和生育疾病类	ERECTION AND EJACULATION CONDITIONS AND DISORDERS	勃起和射精状态和障碍	REPRODUCTIVE SYSTEM AND BREAST DISORDERS	生殖系统及乳腺疾病	ERECTION INCREASED		REAC14Q3.txt
SEDATION	SEDATION	镇静	NEUROLOGICAL DISORDERS NEC	神经类疾病（不另分类）	DISTURBANCES IN CONSCIOUSNESS NEC	意识障碍（不另分类）	NERVOUS SYSTEM DISORDERS	各类神经系统疾病	SEDATION		REAC14Q3.txt
WEIGHT INCREASED	WEIGHT INCREASED	体重增加	PHYSICAL EXAMINATION AND ORGAN SYSTEM STATUS TOPICS	体检和器官系统状态主题	PHYSICAL EXAMINATION PROCEDURES AND ORGAN SYSTEM STATUS	体检步骤和器官系统状态	INVESTIGATIONS	各类检查	WEIGHT INCREASED		REAC14Q3.txt
ACUTE KIDNEY INJURY	ACUTE KIDNEY INJURY	急性肾损伤	RENAL DISORDERS (EXCL NEPHROPATHIES)	肾脏各种异常（不包括肾病）	RENAL FAILURE AND IMPAIRMENT	肾衰和肾损害	RENAL AND URINARY DISORDERS	肾脏及泌尿系统疾病	ACUTE KIDNEY INJURY		REAC16Q1.txt
ACUTE MYOCARDIAL INFARCTION	ACUTE MYOCARDIAL INFARCTION	急性心肌梗死	CORONARY ARTERY DISORDERS	冠状动脉类疾病	ISCHAEMIC CORONARY ARTERY DISORDERS	各种缺血性冠状动脉疾病	CARDIAC DISORDERS	心脏器官疾病	ACUTE MYOCARDIAL INFARCTION		REAC16Q1.txt
DEATH	DEATH	死亡	FATAL OUTCOMES	致命后果	DEATH AND SUDDEN DEATH	死亡和猝死	GENERAL DISORDERS AND ADMINISTRATION SITE CONDITIONS	全身性疾病及给药部位各种反应	DEATH		REAC16Q1.txt
HYPOTENSION	HYPOTENSION	低血压	DECREASED AND NONSPECIFIC BLOOD PRESSURE DISORDERS AND SHOCK	血压降低和性质不明的血压异常及休克	VASCULAR HYPOTENSIVE DISORDERS	血管低血压疾病	VASCULAR DISORDERS	血管与淋巴管类疾病	HYPOTENSION		REAC16Q1.txt
NEUROLEPTIC MALIGNANT SYNDROME	NEUROLEPTIC MALIGNANT SYNDROME	神经阻滞剂恶性综合征	NEUROMUSCULAR DISORDERS	神经肌肉类疾病	MUSCLE TONE ABNORMAL	肌张力异常	NERVOUS SYSTEM DISORDERS	各类神经系统疾病	NEUROLEPTIC MALIGNANT SYNDROME		REAC16Q1.txt
PNEUMONIA	PNEUMONIA	感染性肺炎	INFECTIONS - PATHOGEN UNSPECIFIED	感染 - 未指明病原	LOWER RESPIRATORY TRACT AND LUNG INFECTIONS	下呼吸道和肺部感染	INFECTIONS AND INFESTATIONS	感染及侵染类疾病	PNEUMONIA		REAC16Q1.txt
RHABDOMYOLYSIS	RHABDOMYOLYSIS	横纹肌溶解	MUSCLE DISORDERS	肌肉类疾病	MYOPATHIES	各种肌病	MUSCULOSKELETAL AND CONNECTIVE TISSUE DISORDERS	各种肌肉骨骼及结缔组织疾病	RHABDOMYOLYSIS		REAC16Q1.txt
URINARY RETENTION	URINARY RETENTION	尿潴留	URINARY TRACT SIGNS AND SYMPTOMS	各种泌尿道体征和症状	BLADDER AND URETHRAL SYMPTOMS	膀胱和尿道症状	RENAL AND URINARY DISORDERS	肾脏及泌尿系统疾病	URINARY RETENTION		REAC16Q1.txt
VENTRICULAR ARRHYTHMIA	VENTRICULAR ARRHYTHMIA	室性心律失常	CARDIAC ARRHYTHMIAS	心律失常类疾病	VENTRICULAR ARRHYTHMIAS AND CARDIAC ARREST	室性心律失常和心搏停止	CARDIAC DISORDERS	心脏器官疾病	VENTRICULAR ARRHYTHMIA		REAC16Q1.txt
DELUSIONAL DISORDER, UNSPECIFIED TYPE	DELUSIONAL DISORDER, UNSPECIFIED TYPE	类型未特别指明的妄想障碍	SCHIZOPHRENIA AND OTHER PSYCHOTIC DISORDERS	精神分裂症和其他精神疾病	DELUSIONAL DISORDERS	妄想障碍	PSYCHIATRIC DISORDERS	精神病类	DELUSIONAL DISORDER, UNSPECIFIED TYPE		REAC14Q3.txt
CHEST PAIN	CHEST PAIN	胸痛	GENERAL SYSTEM DISORDERS NEC	全身系统疾病（不另分类）	PAIN AND DISCOMFORT NEC	疼痛和不适（不另分类）	GENERAL DISORDERS AND ADMINISTRATION SITE CONDITIONS	全身性疾病及给药部位各种反应	CHEST PAIN		REAC14Q3.txt
MALAISE	MALAISE	难受	GENERAL SYSTEM DISORDERS NEC	全身系统疾病（不另分类）	ASTHENIC CONDITIONS	虚弱状态	GENERAL DISORDERS AND ADMINISTRATION SITE CONDITIONS	全身性疾病及给药部位各种反应	MALAISE		REAC14Q3.txt
PARAESTHESIA	PARAESTHESIA	异常感觉	NEUROLOGICAL DISORDERS NEC	神经类疾病（不另分类）	PARAESTHESIAS AND DYSAESTHESIAS	感觉异常和感觉迟钝	NERVOUS SYSTEM DISORDERS	各类神经系统疾病	PARAESTHESIA		REAC14Q3.txt
SYNCOPE	SYNCOPE	晕厥	NEUROLOGICAL DISORDERS NEC	神经类疾病（不另分类）	DISTURBANCES IN CONSCIOUSNESS NEC	意识障碍（不另分类）	NERVOUS SYSTEM DISORDERS	各类神经系统疾病	SYNCOPE		REAC14Q3.txt
DEPRESSED LEVEL OF CONSCIOUSNESS	DEPRESSED LEVEL OF CONSCIOUSNESS	意识水平下降	NEUROLOGICAL DISORDERS NEC	神经类疾病（不另分类）	DISTURBANCES IN CONSCIOUSNESS NEC	意识障碍（不另分类）	NERVOUS SYSTEM DISORDERS	各类神经系统疾病	DEPRESSED LEVEL OF CONSCIOUSNESS		REAC14Q4.txt
OVERDOSE	OVERDOSE	用药过量	OVERDOSES AND UNDERDOSES NEC	用药过量及用药剂量不足（不另分类）	OVERDOSES NEC	用药过量（不另分类）	INJURY, POISONING AND PROCEDURAL COMPLICATIONS	各类损伤、中毒及操作并发症	OVERDOSE		REAC14Q4.txt
HOSPITALISATION	HOSPITALISATION	住院治疗	THERAPEUTIC PROCEDURES AND SUPPORTIVE CARE NEC	治疗类操作和支持性护理（不另分类）	THERAPEUTIC PROCEDURES NEC	治疗类操作（不另分类）	SURGICAL AND MEDICAL PROCEDURES	各种手术及医疗操作	HOSPITALISATION		REAC14Q3.txt
ALANINE AMINOTRANSFERASE INCREASED	ALANINE AMINOTRANSFERASE INCREASED	丙氨酸氨基转移酶升高	HEPATOBILIARY INVESTIGATIONS	肝胆系统检查	HEPATOBILIARY FUNCTION DIAGNOSTIC PROCEDURES	肝胆功能诊断性操作	INVESTIGATIONS	各类检查	ALANINE AMINOTRANSFERASE INCREASED		REAC14Q3.txt
ASPARTATE AMINOTRANSFERASE INCREASED	ASPARTATE AMINOTRANSFERASE INCREASED	天门冬氨酸氨基转移酶升高	HEPATOBILIARY INVESTIGATIONS	肝胆系统检查	HEPATOBILIARY FUNCTION DIAGNOSTIC PROCEDURES	肝胆功能诊断性操作	INVESTIGATIONS	各类检查	ASPARTATE AMINOTRANSFERASE INCREASED		REAC14Q3.txt
ASTHENIA	ASTHENIA	虚弱	GENERAL SYSTEM DISORDERS NEC	全身系统疾病（不另分类）	ASTHENIC CONDITIONS	虚弱状态	GENERAL DISORDERS AND ADMINISTRATION SITE CONDITIONS	全身性疾病及给药部位各种反应	ASTHENIA		REAC14Q3.txt
HEPATOCELLULAR INJURY	HEPATOCELLULAR INJURY	肝细胞损伤	HEPATIC AND HEPATOBILIARY DISORDERS	肝脏及肝胆类疾病	HEPATOCELLULAR DAMAGE AND HEPATITIS NEC	肝细胞损害和肝炎（不另分类）	HEPATOBILIARY DISORDERS	肝胆系统疾病	HEPATOCELLULAR INJURY		REAC14Q3.txt
WEIGHT DECREASED	WEIGHT DECREASED	体重降低	PHYSICAL EXAMINATION AND ORGAN SYSTEM STATUS TOPICS	体检和器官系统状态主题	PHYSICAL EXAMINATION PROCEDURES AND ORGAN SYSTEM STATUS	体检步骤和器官系统状态	INVESTIGATIONS	各类检查	WEIGHT DECREASED		REAC14Q3.txt
COMA	COMA	昏迷	NEUROLOGICAL DISORDERS NEC	神经类疾病（不另分类）	COMA STATES	昏迷状态	NERVOUS SYSTEM DISORDERS	各类神经系统疾病	COMA		REAC14Q4.txt
DRUG ABUSE	DRUG ABUSE	药物滥用	PSYCHIATRIC DISORDERS NEC	精神病类（不另分类）	SUBSTANCE RELATED AND ADDICTIVE DISORDERS	各种物质使用相关及成瘾性障碍	PSYCHIATRIC DISORDERS	精神病类	DRUG ABUSE		REAC14Q4.txt
INTENTIONAL OVERDOSE	INTENTIONAL OVERDOSE	有意用药过量	OVERDOSES AND UNDERDOSES NEC	用药过量及用药剂量不足（不另分类）	OVERDOSES NEC	用药过量（不另分类）	INJURY, POISONING AND PROCEDURAL COMPLICATIONS	各类损伤、中毒及操作并发症	INTENTIONAL OVERDOSE		REAC14Q4.txt
STUPOR	STUPOR	木僵	NEUROLOGICAL DISORDERS NEC	神经类疾病（不另分类）	DISTURBANCES IN CONSCIOUSNESS NEC	意识障碍（不另分类）	NERVOUS SYSTEM DISORDERS	各类神经系统疾病	STUPOR		REAC14Q4.txt
BLOOD PRESSURE INADEQUATELY CONTROLLED	BLOOD PRESSURE INADEQUATELY CONTROLLED	血压控制不佳	DECREASED AND NONSPECIFIC BLOOD PRESSURE DISORDERS AND SHOCK	血压降低和性质不明的血压异常及休克	BLOOD PRESSURE DISORDERS NEC	血压疾病（不另分类）	VASCULAR DISORDERS	血管与淋巴管类疾病	BLOOD PRESSURE INADEQUATELY CONTROLLED		REAC14Q3.txt
DIABETES MELLITUS	DIABETES MELLITUS	糖尿病	GLUCOSE METABOLISM DISORDERS (INCL DIABETES MELLITUS)	葡萄糖代谢疾病（包括糖尿病）	DIABETES MELLITUS (INCL SUBTYPES)	各种糖尿病（包括亚型）	METABOLISM AND NUTRITION DISORDERS	代谢及营养类疾病	DIABETES MELLITUS		REAC14Q3.txt
DIABETIC NEUROPATHY	DIABETIC NEUROPATHY	糖尿病神经病变	PERIPHERAL NEUROPATHIES	外周神经类疾病	CHRONIC POLYNEUROPATHIES	各种慢性多发性神经病	NERVOUS SYSTEM DISORDERS	各类神经系统疾病	DIABETIC NEUROPATHY		REAC14Q3.txt
REFUSAL OF TREATMENT BY PATIENT	REFUSAL OF TREATMENT BY PATIENT	患者拒绝治疗	LIFESTYLE ISSUES	生活方式问题	SOCIAL ISSUES NEC	各种社会问题（不另分类）	SOCIAL CIRCUMSTANCES	社会环境	REFUSAL OF TREATMENT BY PATIENT		REAC14Q3.txt
ABDOMINAL DISTENSION	ABDOMINAL DISTENSION	腹胀	GASTROINTESTINAL SIGNS AND SYMPTOMS	胃肠道系统症状和体征	FLATULENCE, BLOATING AND DISTENSION	肠胃胀气、气胀和膨胀	GASTROINTESTINAL DISORDERS	胃肠系统疾病	ABDOMINAL DISTENSION		REAC14Q3.txt
ABDOMINAL PAIN	ABDOMINAL PAIN	腹痛	GASTROINTESTINAL SIGNS AND SYMPTOMS	胃肠道系统症状和体征	GASTROINTESTINAL AND ABDOMINAL PAINS (EXCL ORAL AND THROAT)	胃肠道和腹部疼痛（不包括口腔和咽喉）	GASTROINTESTINAL DISORDERS	胃肠系统疾病	ABDOMINAL PAIN		REAC14Q3.txt
ASPHYXIA	ASPHYXIA	窒息	RESPIRATORY DISORDERS NEC	呼吸系统疾病（不另分类）	CONDITIONS ASSOCIATED WITH ABNORMAL GAS EXCHANGE	与气体交换异常相关的病症	RESPIRATORY, THORACIC AND MEDIASTINAL DISORDERS	呼吸系统、胸及纵隔疾病	ASPHYXIA		REAC14Q3.txt
CARDIO-RESPIRATORY ARREST	CARDIO-RESPIRATORY ARREST	心脏呼吸骤停	CARDIAC ARRHYTHMIAS	心律失常类疾病	VENTRICULAR ARRHYTHMIAS AND CARDIAC ARREST	室性心律失常和心搏停止	CARDIAC DISORDERS	心脏器官疾病	CARDIO-RESPIRATORY ARREST		REAC14Q3.txt
FOOD INTERACTION	FOOD INTERACTION	食物相互作用	THERAPEUTIC AND NONTHERAPEUTIC EFFECTS (EXCL TOXICITY)	治疗性及非治疗性反应类（不包括毒性）	INTERACTIONS	各种相互作用	GENERAL DISORDERS AND ADMINISTRATION SITE CONDITIONS	全身性疾病及给药部位各种反应	FOOD INTERACTION		REAC14Q3.txt
GASTRIC DILATATION	GASTRIC DILATATION	胃扩张	GASTROINTESTINAL MOTILITY AND DEFAECATION CONDITIONS	胃肠运动及排便状况	GASTROINTESTINAL ATONIC AND HYPOMOTILITY DISORDERS NEC	各种胃肠道弛缓和动力不足性疾病（不另分类）	GASTROINTESTINAL DISORDERS	胃肠系统疾病	GASTRIC DILATATION		REAC14Q3.txt
PULMONARY EMBOLISM	PULMONARY EMBOLISM	肺栓塞	PULMONARY VASCULAR DISORDERS	肺血管类疾病	PULMONARY THROMBOTIC AND EMBOLIC CONDITIONS	肺血栓形成和栓塞病症	RESPIRATORY, THORACIC AND MEDIASTINAL DISORDERS	呼吸系统、胸及纵隔疾病	PULMONARY EMBOLISM		REAC14Q3.txt
CARDIO-RESPIRATORY ARREST	CARDIO-RESPIRATORY ARREST	心脏呼吸骤停	CARDIAC ARRHYTHMIAS	心律失常类疾病	VENTRICULAR ARRHYTHMIAS AND CARDIAC ARREST	室性心律失常和心搏停止	CARDIAC DISORDERS	心脏器官疾病	CARDIO-RESPIRATORY ARREST		REAC14Q3.txt
DECUBITUS ULCER	DECUBITUS ULCER	褥疮溃疡	EPIDERMAL AND DERMAL CONDITIONS	表皮及真皮状况	SKIN INJURIES AND MECHANICAL DERMATOSES	皮肤损伤和机械性皮肤病	SKIN AND SUBCUTANEOUS TISSUE DISORDERS	皮肤及皮下组织类疾病	DECUBITUS ULCER		REAC16Q2.txt
DEHYDRATION	DEHYDRATION	脱水	ELECTROLYTE AND FLUID BALANCE CONDITIONS	电解质及液体平衡状况	TOTAL FLUID VOLUME DECREASED	总液体体积减少	METABOLISM AND NUTRITION DISORDERS	代谢及营养类疾病	DEHYDRATION		REAC16Q2.txt
HAEMATOMA	HAEMATOMA	血肿	VASCULAR HAEMORRHAGIC DISORDERS	血管性出血疾病	HAEMORRHAGES NEC	各种出血（不另分类）	VASCULAR DISORDERS	血管与淋巴管类疾病	HAEMATOMA		REAC16Q2.txt
IMMOBILE	IMMOBILE	活动不能	LIFESTYLE ISSUES	生活方式问题	DISABILITY ISSUES	残疾问题	SOCIAL CIRCUMSTANCES	社会环境	IMMOBILE		REAC16Q2.txt
OEDEMA PERIPHERAL	OEDEMA PERIPHERAL	外周水肿	GENERAL SYSTEM DISORDERS NEC	全身系统疾病（不另分类）	OEDEMA NEC	各种水肿（不另分类）	GENERAL DISORDERS AND ADMINISTRATION SITE CONDITIONS	全身性疾病及给药部位各种反应	OEDEMA PERIPHERAL		REAC16Q2.txt
SKIN EROSION	SKIN EROSION	皮肤糜烂	SKIN AND SUBCUTANEOUS TISSUE DISORDERS NEC	皮肤及皮下组织类疾病（不另分类）	SKIN AND SUBCUTANEOUS TISSUE ULCERATIONS	皮肤和皮下组织溃疡	SKIN AND SUBCUTANEOUS TISSUE DISORDERS	皮肤及皮下组织类疾病	SKIN EROSION		REAC16Q2.txt
WEIGHT INCREASED	WEIGHT INCREASED	体重增加	PHYSICAL EXAMINATION AND ORGAN SYSTEM STATUS TOPICS	体检和器官系统状态主题	PHYSICAL EXAMINATION PROCEDURES AND ORGAN SYSTEM STATUS	体检步骤和器官系统状态	INVESTIGATIONS	各类检查	WEIGHT INCREASED		REAC16Q2.txt
HOSPITALISATION	HOSPITALISATION	住院治疗	THERAPEUTIC PROCEDURES AND SUPPORTIVE CARE NEC	治疗类操作和支持性护理（不另分类）	THERAPEUTIC PROCEDURES NEC	治疗类操作（不另分类）	SURGICAL AND MEDICAL PROCEDURES	各种手术及医疗操作	HOSPITALISATION		REAC14Q3.txt
ADVERSE EVENT	ADVERSE EVENT	不良事件	THERAPEUTIC AND NONTHERAPEUTIC EFFECTS (EXCL TOXICITY)	治疗性及非治疗性反应类（不包括毒性）	THERAPEUTIC AND NONTHERAPEUTIC RESPONSES	各种治疗和非治疗反应	GENERAL DISORDERS AND ADMINISTRATION SITE CONDITIONS	全身性疾病及给药部位各种反应	ADVERSE EVENT		REAC14Q3.txt
PRODUCT QUALITY ISSUE	PRODUCT QUALITY ISSUE	产品质量问题	PRODUCT QUALITY, SUPPLY, DISTRIBUTION, MANUFACTURING AND QUALITY SYSTEM ISSUES	产品质量、供应、经销、生产和质量系统问题	PRODUCT QUALITY ISSUES NEC	产品的各种质量问题（不另分类）	PRODUCT ISSUES	产品问题	PRODUCT QUALITY ISSUE		REAC14Q3.txt
ALTERED STATE OF CONSCIOUSNESS	ALTERED STATE OF CONSCIOUSNESS	意识状态改变	NEUROLOGICAL DISORDERS NEC	神经类疾病（不另分类）	DISTURBANCES IN CONSCIOUSNESS NEC	意识障碍（不另分类）	NERVOUS SYSTEM DISORDERS	各类神经系统疾病	ALTERED STATE OF CONSCIOUSNESS		REAC14Q4.txt
MELAENA	MELAENA	黑便	GASTROINTESTINAL HAEMORRHAGES NEC	胃肠系统出血（不另分类）	NON-SITE SPECIFIC GASTROINTESTINAL HAEMORRHAGES	部位不明的胃肠出血	GASTROINTESTINAL DISORDERS	胃肠系统疾病	MELAENA		REAC14Q4.txt
PRODUCT USE ISSUE	PRODUCT USE ISSUE	产品使用问题	MEDICATION ERRORS AND OTHER PRODUCT USE ERRORS AND ISSUES	用药错误及其他产品使用错误和问题	MEDICATION ERRORS, PRODUCT USE ERRORS AND ISSUES NEC	不另分类的各种用药错误、产品使用错误和问题	INJURY, POISONING AND PROCEDURAL COMPLICATIONS	各类损伤、中毒及操作并发症	PRODUCT USE ISSUE		REAC14Q4.txt
INTENTIONAL OVERDOSE	INTENTIONAL OVERDOSE	有意用药过量	OVERDOSES AND UNDERDOSES NEC	用药过量及用药剂量不足（不另分类）	OVERDOSES NEC	用药过量（不另分类）	INJURY, POISONING AND PROCEDURAL COMPLICATIONS	各类损伤、中毒及操作并发症	INTENTIONAL OVERDOSE		REAC14Q3.txt
SOMNOLENCE	SOMNOLENCE	嗜睡	NEUROLOGICAL DISORDERS NEC	神经类疾病（不另分类）	DISTURBANCES IN CONSCIOUSNESS NEC	意识障碍（不另分类）	NERVOUS SYSTEM DISORDERS	各类神经系统疾病	SOMNOLENCE		REAC14Q3.txt
SUICIDE ATTEMPT	SUICIDE ATTEMPT	实施自杀行为	SUICIDAL AND SELF-INJURIOUS BEHAVIOURS NEC	各种自杀及自我伤害行为（不另分类）	SUICIDAL AND SELF-INJURIOUS BEHAVIOUR	自杀和自我伤害行为	PSYCHIATRIC DISORDERS	精神病类	SUICIDE ATTEMPT		REAC14Q3.txt
OVERDOSE	OVERDOSE	用药过量	OVERDOSES AND UNDERDOSES NEC	用药过量及用药剂量不足（不另分类）	OVERDOSES NEC	用药过量（不另分类）	INJURY, POISONING AND PROCEDURAL COMPLICATIONS	各类损伤、中毒及操作并发症	OVERDOSE		REAC14Q3.txt
SUDDEN DEATH	SUDDEN DEATH	猝死	FATAL OUTCOMES	致命后果	DEATH AND SUDDEN DEATH	死亡和猝死	GENERAL DISORDERS AND ADMINISTRATION SITE CONDITIONS	全身性疾病及给药部位各种反应	SUDDEN DEATH		REAC14Q3.txt
TOXICITY TO VARIOUS AGENTS	TOXICITY TO VARIOUS AGENTS	各种制剂毒性	EXPOSURES, CHEMICAL INJURIES AND POISONING	暴露、化学伤和中毒	POISONING AND TOXICITY	中毒与毒性	INJURY, POISONING AND PROCEDURAL COMPLICATIONS	各类损伤、中毒及操作并发症	TOXICITY TO VARIOUS AGENTS		REAC14Q3.txt
OCULOGYRIC CRISIS	OCULOGYRIC CRISIS	动眼神经危象	OCULAR NEUROMUSCULAR DISORDERS	眼神经肌肉类疾病	OCULAR NERVE AND MUSCLE DISORDERS	各种眼神经和肌肉疾病	EYE DISORDERS	眼器官疾病	OCULOGYRIC CRISIS		REAC14Q3.txt
INTENTIONAL OVERDOSE	INTENTIONAL OVERDOSE	有意用药过量	OVERDOSES AND UNDERDOSES NEC	用药过量及用药剂量不足（不另分类）	OVERDOSES NEC	用药过量（不另分类）	INJURY, POISONING AND PROCEDURAL COMPLICATIONS	各类损伤、中毒及操作并发症	INTENTIONAL OVERDOSE		REAC14Q3.txt
OVERDOSE	OVERDOSE	用药过量	OVERDOSES AND UNDERDOSES NEC	用药过量及用药剂量不足（不另分类）	OVERDOSES NEC	用药过量（不另分类）	INJURY, POISONING AND PROCEDURAL COMPLICATIONS	各类损伤、中毒及操作并发症	OVERDOSE		REAC14Q3.txt
SUDDEN DEATH	SUDDEN DEATH	猝死	FATAL OUTCOMES	致命后果	DEATH AND SUDDEN DEATH	死亡和猝死	GENERAL DISORDERS AND ADMINISTRATION SITE CONDITIONS	全身性疾病及给药部位各种反应	SUDDEN DEATH		REAC14Q3.txt
TOXICITY TO VARIOUS AGENTS	TOXICITY TO VARIOUS AGENTS	各种制剂毒性	EXPOSURES, CHEMICAL INJURIES AND POISONING	暴露、化学伤和中毒	POISONING AND TOXICITY	中毒与毒性	INJURY, POISONING AND PROCEDURAL COMPLICATIONS	各类损伤、中毒及操作并发症	TOXICITY TO VARIOUS AGENTS		REAC14Q3.txt
FATIGUE	FATIGUE	疲劳	GENERAL SYSTEM DISORDERS NEC	全身系统疾病（不另分类）	ASTHENIC CONDITIONS	虚弱状态	GENERAL DISORDERS AND ADMINISTRATION SITE CONDITIONS	全身性疾病及给药部位各种反应	FATIGUE		REAC14Q3.txt
SEXUALLY INAPPROPRIATE BEHAVIOUR	SEXUALLY INAPPROPRIATE BEHAVIOUR	不当性行为	PERSONALITY DISORDERS AND DISTURBANCES IN BEHAVIOUR	人性格异常及行为混乱	BEHAVIOUR AND SOCIALISATION DISTURBANCES	行为和社会关系障碍	PSYCHIATRIC DISORDERS	精神病类	SEXUALLY INAPPROPRIATE BEHAVIOUR		REAC14Q3.txt
ABDOMINAL PAIN LOWER	ABDOMINAL PAIN LOWER	下腹痛	GASTROINTESTINAL SIGNS AND SYMPTOMS	胃肠道系统症状和体征	GASTROINTESTINAL AND ABDOMINAL PAINS (EXCL ORAL AND THROAT)	胃肠道和腹部疼痛（不包括口腔和咽喉）	GASTROINTESTINAL DISORDERS	胃肠系统疾病	ABDOMINAL PAIN LOWER		REAC14Q3.txt
PRIAPISM	PRIAPISM	阴茎异常勃起	SEXUAL FUNCTION AND FERTILITY DISORDERS	性功能和生育疾病类	ERECTION AND EJACULATION CONDITIONS AND DISORDERS	勃起和射精状态和障碍	REPRODUCTIVE SYSTEM AND BREAST DISORDERS	生殖系统及乳腺疾病	PRIAPISM		REAC14Q3.txt
AMENORRHOEA	AMENORRHOEA	闭经	MENSTRUAL CYCLE AND UTERINE BLEEDING DISORDERS	月经周期及子宫出血疾病	MENSTRUATION WITH DECREASED BLEEDING	月经量减少	REPRODUCTIVE SYSTEM AND BREAST DISORDERS	生殖系统及乳腺疾病	AMENORRHOEA		REAC14Q3.txt
GALACTORRHOEA	GALACTORRHOEA	溢乳	BREAST DISORDERS	乳腺类疾病	LACTATION DISORDERS	各种哺乳期疾病	REPRODUCTIVE SYSTEM AND BREAST DISORDERS	生殖系统及乳腺疾病	GALACTORRHOEA		REAC14Q3.txt
PITUITARY TUMOUR BENIGN	PITUITARY TUMOUR BENIGN	垂体良性肿瘤	ENDOCRINE NEOPLASMS BENIGN	各种内分泌良性肿瘤	ENDOCRINE NEOPLASMS BENIGN NEC	内分泌良性肿瘤（不另分类）	NEOPLASMS BENIGN, MALIGNANT AND UNSPECIFIED (INCL CYSTS AND POLYPS)	良性、恶性及性质不明的肿瘤（包括囊状和息肉状）	PITUITARY TUMOUR BENIGN		REAC14Q3.txt
SUICIDE ATTEMPT	SUICIDE ATTEMPT	实施自杀行为	SUICIDAL AND SELF-INJURIOUS BEHAVIOURS NEC	各种自杀及自我伤害行为（不另分类）	SUICIDAL AND SELF-INJURIOUS BEHAVIOUR	自杀和自我伤害行为	PSYCHIATRIC DISORDERS	精神病类	SUICIDE ATTEMPT		REAC14Q3.txt
AGGRESSION	AGGRESSION	攻击	PERSONALITY DISORDERS AND DISTURBANCES IN BEHAVIOUR	人性格异常及行为混乱	BEHAVIOUR AND SOCIALISATION DISTURBANCES	行为和社会关系障碍	PSYCHIATRIC DISORDERS	精神病类	AGGRESSION		REAC14Q3.txt
EXHIBITIONISM	EXHIBITIONISM	裸露癖	SEXUAL DYSFUNCTIONS, DISTURBANCES AND GENDER IDENTITY DISORDERS	性功能障碍、异常及性认同异常	PARAPHILIAS AND PARAPHILIC DISORDERS	性欲倒错和性偏好异常	PSYCHIATRIC DISORDERS	精神病类	EXHIBITIONISM		REAC14Q3.txt
EXTRAPYRAMIDAL DISORDER	EXTRAPYRAMIDAL DISORDER	锥体外系疾病	MOVEMENT DISORDERS (INCL PARKINSONISM)	运动障碍类（包括帕金森病）	DYSKINESIAS AND MOVEMENT DISORDERS NEC	运动障碍和运动失调（不另分类）	NERVOUS SYSTEM DISORDERS	各类神经系统疾病	EXTRAPYRAMIDAL DISORDER		REAC14Q3.txt
AKATHISIA	AKATHISIA	静坐不能	MOVEMENT DISORDERS (INCL PARKINSONISM)	运动障碍类（包括帕金森病）	DYSKINESIAS AND MOVEMENT DISORDERS NEC	运动障碍和运动失调（不另分类）	NERVOUS SYSTEM DISORDERS	各类神经系统疾病	AKATHISIA		REAC14Q3.txt
CALCULUS BLADDER	CALCULUS BLADDER	膀胱结石	UROLITHIASES	尿石类疾病	URINARY TRACT LITHIASIS NEC	泌尿道结石（不另分类）	RENAL AND URINARY DISORDERS	肾脏及泌尿系统疾病	CALCULUS BLADDER		REAC14Q3.txt
DRUG ABUSE	DRUG ABUSE	药物滥用	PSYCHIATRIC DISORDERS NEC	精神病类（不另分类）	SUBSTANCE RELATED AND ADDICTIVE DISORDERS	各种物质使用相关及成瘾性障碍	PSYCHIATRIC DISORDERS	精神病类	DRUG ABUSE		REAC14Q3.txt
DRUG INEFFECTIVE	DRUG INEFFECTIVE	药物无效	THERAPEUTIC AND NONTHERAPEUTIC EFFECTS (EXCL TOXICITY)	治疗性及非治疗性反应类（不包括毒性）	THERAPEUTIC AND NONTHERAPEUTIC RESPONSES	各种治疗和非治疗反应	GENERAL DISORDERS AND ADMINISTRATION SITE CONDITIONS	全身性疾病及给药部位各种反应	DRUG INEFFECTIVE		REAC14Q3.txt
SOPOR	SOPOR	酣睡	SLEEP DISORDERS AND DISTURBANCES	睡眠异常和混乱	SLEEP DISORDERS NEC	睡眠疾病（不另分类）	PSYCHIATRIC DISORDERS	精神病类	SOPOR		REAC14Q3.txt
SUICIDE ATTEMPT	SUICIDE ATTEMPT	实施自杀行为	SUICIDAL AND SELF-INJURIOUS BEHAVIOURS NEC	各种自杀及自我伤害行为（不另分类）	SUICIDAL AND SELF-INJURIOUS BEHAVIOUR	自杀和自我伤害行为	PSYCHIATRIC DISORDERS	精神病类	SUICIDE ATTEMPT		REAC14Q3.txt
COLECTOMY	COLECTOMY	结肠切除术	GASTROINTESTINAL THERAPEUTIC PROCEDURES	胃肠道治疗类操作	LARGE INTESTINE THERAPEUTIC PROCEDURES	大肠治疗类操作	SURGICAL AND MEDICAL PROCEDURES	各种手术及医疗操作	COLECTOMY		REAC14Q4.txt
INTENTIONAL OVERDOSE	INTENTIONAL OVERDOSE	有意用药过量	OVERDOSES AND UNDERDOSES NEC	用药过量及用药剂量不足（不另分类）	OVERDOSES NEC	用药过量（不另分类）	INJURY, POISONING AND PROCEDURAL COMPLICATIONS	各类损伤、中毒及操作并发症	INTENTIONAL OVERDOSE		REAC14Q4.txt
SUICIDE ATTEMPT	SUICIDE ATTEMPT	实施自杀行为	SUICIDAL AND SELF-INJURIOUS BEHAVIOURS NEC	各种自杀及自我伤害行为（不另分类）	SUICIDAL AND SELF-INJURIOUS BEHAVIOUR	自杀和自我伤害行为	PSYCHIATRIC DISORDERS	精神病类	SUICIDE ATTEMPT		REAC14Q4.txt
VERTIGO	VERTIGO	眩晕	INNER EAR AND VIIITH CRANIAL NERVE DISORDERS	内耳及第八颅神经类疾病	INNER EAR SIGNS AND SYMPTOMS	各种内耳症状和体征	EAR AND LABYRINTH DISORDERS	耳及迷路类疾病	VERTIGO		REAC14Q4.txt
INAPPROPRIATE ANTIDIURETIC HORMONE SECRETION	INAPPROPRIATE ANTIDIURETIC HORMONE SECRETION	抗利尿激素分泌失调	HYPOTHALAMUS AND PITUITARY GLAND DISORDERS	下丘脑及垂体腺类疾病	POSTERIOR PITUITARY DISORDERS	垂体后叶疾病	ENDOCRINE DISORDERS	内分泌系统疾病	INAPPROPRIATE ANTIDIURETIC HORMONE SECRETION		REAC14Q3.txt
OFF LABEL USE	OFF LABEL USE	超说明书使用	OFF LABEL USES AND INTENTIONAL PRODUCT MISUSES/USE ISSUES	超说明书使用及故意导致的产品误用/使用类问题	OFF LABEL USES	各种超说明书使用	INJURY, POISONING AND PROCEDURAL COMPLICATIONS	各类损伤、中毒及操作并发症	OFF LABEL USE		REAC14Q3.txt
MIGRAINE	MIGRAINE	偏头痛	HEADACHES	各类头痛	MIGRAINE HEADACHES	各种偏头痛	NERVOUS SYSTEM DISORDERS	各类神经系统疾病	MIGRAINE		REAC14Q3.txt
OFF LABEL USE	OFF LABEL USE	超说明书使用	OFF LABEL USES AND INTENTIONAL PRODUCT MISUSES/USE ISSUES	超说明书使用及故意导致的产品误用/使用类问题	OFF LABEL USES	各种超说明书使用	INJURY, POISONING AND PROCEDURAL COMPLICATIONS	各类损伤、中毒及操作并发症	OFF LABEL USE		REAC14Q3.txt
ADVERSE EVENT	ADVERSE EVENT	不良事件	THERAPEUTIC AND NONTHERAPEUTIC EFFECTS (EXCL TOXICITY)	治疗性及非治疗性反应类（不包括毒性）	THERAPEUTIC AND NONTHERAPEUTIC RESPONSES	各种治疗和非治疗反应	GENERAL DISORDERS AND ADMINISTRATION SITE CONDITIONS	全身性疾病及给药部位各种反应	ADVERSE EVENT		REAC14Q4.txt
CARDIAC FAILURE CONGESTIVE	CARDIAC FAILURE CONGESTIVE	充血性心力衰竭	HEART FAILURES	各类心脏衰竭	HEART FAILURES NEC	各种心衰（不另分类）	CARDIAC DISORDERS	心脏器官疾病	CARDIAC FAILURE CONGESTIVE		REAC14Q4.txt
GENERAL PHYSICAL HEALTH DETERIORATION	GENERAL PHYSICAL HEALTH DETERIORATION	全身状况恶化	GENERAL SYSTEM DISORDERS NEC	全身系统疾病（不另分类）	GENERAL SIGNS AND SYMPTOMS NEC	一般症状和体征（不另分类）	GENERAL DISORDERS AND ADMINISTRATION SITE CONDITIONS	全身性疾病及给药部位各种反应	GENERAL PHYSICAL HEALTH DETERIORATION		REAC14Q4.txt
HOSPITALISATION	HOSPITALISATION	住院治疗	THERAPEUTIC PROCEDURES AND SUPPORTIVE CARE NEC	治疗类操作和支持性护理（不另分类）	THERAPEUTIC PROCEDURES NEC	治疗类操作（不另分类）	SURGICAL AND MEDICAL PROCEDURES	各种手术及医疗操作	HOSPITALISATION		REAC14Q3.txt
MOVEMENT DISORDER	MOVEMENT DISORDER	运动失调	MOVEMENT DISORDERS (INCL PARKINSONISM)	运动障碍类（包括帕金森病）	DYSKINESIAS AND MOVEMENT DISORDERS NEC	运动障碍和运动失调（不另分类）	NERVOUS SYSTEM DISORDERS	各类神经系统疾病	MOVEMENT DISORDER		REAC14Q3.txt
MUSCULOSKELETAL STIFFNESS	MUSCULOSKELETAL STIFFNESS	肌肉骨骼强直	MUSCULOSKELETAL AND CONNECTIVE TISSUE DISORDERS NEC	肌肉骨骼和结缔组织疾病（不另分类）	MUSCULOSKELETAL AND CONNECTIVE TISSUE CONDITIONS NEC	各种肌肉骨骼和结缔组织疾病（不另分类）	MUSCULOSKELETAL AND CONNECTIVE TISSUE DISORDERS	各种肌肉骨骼及结缔组织疾病	MUSCULOSKELETAL STIFFNESS		REAC14Q3.txt
HEPATIC CIRRHOSIS	HEPATIC CIRRHOSIS	肝硬化	HEPATIC AND HEPATOBILIARY DISORDERS	肝脏及肝胆类疾病	HEPATIC FIBROSIS AND CIRRHOSIS	肝纤维化和硬化	HEPATOBILIARY DISORDERS	肝胆系统疾病	HEPATIC CIRRHOSIS		REAC14Q4.txt
ALTERED STATE OF CONSCIOUSNESS	ALTERED STATE OF CONSCIOUSNESS	意识状态改变	NEUROLOGICAL DISORDERS NEC	神经类疾病（不另分类）	DISTURBANCES IN CONSCIOUSNESS NEC	意识障碍（不另分类）	NERVOUS SYSTEM DISORDERS	各类神经系统疾病	ALTERED STATE OF CONSCIOUSNESS		REAC14Q4.txt
HYPONATRAEMIA	HYPONATRAEMIA	低钠血症	ELECTROLYTE AND FLUID BALANCE CONDITIONS	电解质及液体平衡状况	SODIUM IMBALANCE	钠平衡失调	METABOLISM AND NUTRITION DISORDERS	代谢及营养类疾病	HYPONATRAEMIA		REAC14Q4.txt
INTENTIONAL OVERDOSE	INTENTIONAL OVERDOSE	有意用药过量	OVERDOSES AND UNDERDOSES NEC	用药过量及用药剂量不足（不另分类）	OVERDOSES NEC	用药过量（不另分类）	INJURY, POISONING AND PROCEDURAL COMPLICATIONS	各类损伤、中毒及操作并发症	INTENTIONAL OVERDOSE		REAC14Q4.txt
POLYDIPSIA PSYCHOGENIC	POLYDIPSIA PSYCHOGENIC	精神性烦渴	SOMATIC SYMPTOM AND RELATED DISORDERS	躯体症状及相关障碍	SOMATIC SYMPTOM DISORDERS	各种躯体症状障碍	PSYCHIATRIC DISORDERS	精神病类	POLYDIPSIA PSYCHOGENIC		REAC14Q4.txt
DRUG INEFFECTIVE	DRUG INEFFECTIVE	药物无效	THERAPEUTIC AND NONTHERAPEUTIC EFFECTS (EXCL TOXICITY)	治疗性及非治疗性反应类（不包括毒性）	THERAPEUTIC AND NONTHERAPEUTIC RESPONSES	各种治疗和非治疗反应	GENERAL DISORDERS AND ADMINISTRATION SITE CONDITIONS	全身性疾病及给药部位各种反应	DRUG INEFFECTIVE		REAC14Q4.txt
MALAISE	MALAISE	难受	GENERAL SYSTEM DISORDERS NEC	全身系统疾病（不另分类）	ASTHENIC CONDITIONS	虚弱状态	GENERAL DISORDERS AND ADMINISTRATION SITE CONDITIONS	全身性疾病及给药部位各种反应	MALAISE		REAC14Q4.txt
GENERALISED TONIC-CLONIC SEIZURE	GENERALISED TONIC-CLONIC SEIZURE	全身强直阵挛性癫痫发作	SEIZURES (INCL SUBTYPES)	癫痫发作（包括各种亚型）	GENERALISED TONIC-CLONIC SEIZURES	全面性强直-痉挛性癫痫发作	NERVOUS SYSTEM DISORDERS	各类神经系统疾病	GENERALISED TONIC-CLONIC SEIZURE		REAC14Q4.txt
PROTRUSION TONGUE	PROTRUSION TONGUE	舌伸出	TONGUE CONDITIONS	舌疾病	TONGUE SIGNS AND SYMPTOMS	舌部症状和体征	GASTROINTESTINAL DISORDERS	胃肠系统疾病	PROTRUSION TONGUE		REAC16Q4.txt
SCHIZOPHRENIA	SCHIZOPHRENIA	精神分裂症	SCHIZOPHRENIA AND OTHER PSYCHOTIC DISORDERS	精神分裂症和其他精神疾病	SCHIZOPHRENIA NEC	各种精神分裂障碍（不另分类）	PSYCHIATRIC DISORDERS	精神病类	SCHIZOPHRENIA		REAC16Q4.txt
EXTRAPYRAMIDAL DISORDER	EXTRAPYRAMIDAL DISORDER	锥体外系疾病	MOVEMENT DISORDERS (INCL PARKINSONISM)	运动障碍类（包括帕金森病）	DYSKINESIAS AND MOVEMENT DISORDERS NEC	运动障碍和运动失调（不另分类）	NERVOUS SYSTEM DISORDERS	各类神经系统疾病	EXTRAPYRAMIDAL DISORDER		REAC14Q4.txt
INVESTIGATION	INVESTIGATION	检查	INVESTIGATIONS, IMAGING AND HISTOPATHOLOGY PROCEDURES NEC	检查、成像、及病理组织检验操作（不另分类）	INVESTIGATIONS NEC	各种检查（不另分类）	INVESTIGATIONS	各类检查	INVESTIGATION		REAC14Q4.txt
PARKINSONISM	PARKINSONISM	帕金森综合征	MOVEMENT DISORDERS (INCL PARKINSONISM)	运动障碍类（包括帕金森病）	PARKINSON'S DISEASE AND PARKINSONISM	帕金森病和帕金森综合征	NERVOUS SYSTEM DISORDERS	各类神经系统疾病	PARKINSONISM		REAC14Q4.txt
SUDDEN DEATH	SUDDEN DEATH	猝死	FATAL OUTCOMES	致命后果	DEATH AND SUDDEN DEATH	死亡和猝死	GENERAL DISORDERS AND ADMINISTRATION SITE CONDITIONS	全身性疾病及给药部位各种反应	SUDDEN DEATH		REAC14Q4.txt
SCHIZOPHRENIA	SCHIZOPHRENIA	精神分裂症	SCHIZOPHRENIA AND OTHER PSYCHOTIC DISORDERS	精神分裂症和其他精神疾病	SCHIZOPHRENIA NEC	各种精神分裂障碍（不另分类）	PSYCHIATRIC DISORDERS	精神病类	SCHIZOPHRENIA		REAC14Q4.txt
HAEMATOMA	HAEMATOMA	血肿	VASCULAR HAEMORRHAGIC DISORDERS	血管性出血疾病	HAEMORRHAGES NEC	各种出血（不另分类）	VASCULAR DISORDERS	血管与淋巴管类疾病	HAEMATOMA		REAC14Q4.txt
THROMBOCYTOPENIA	THROMBOCYTOPENIA	血小板减少症	PLATELET DISORDERS	血小板类疾病	THROMBOCYTOPENIAS	各种血小板减少症	BLOOD AND LYMPHATIC SYSTEM DISORDERS	血液及淋巴系统疾病	THROMBOCYTOPENIA		REAC14Q4.txt
VAGINAL HAEMORRHAGE	VAGINAL HAEMORRHAGE	阴道出血	VULVOVAGINAL DISORDERS (EXCL INFECTIONS AND INFLAMMATIONS)	外阴阴道疾病（不包括感染和炎症）	VULVOVAGINAL DISORDERS NEC	各种外阴阴道疾病（不另分类）	REPRODUCTIVE SYSTEM AND BREAST DISORDERS	生殖系统及乳腺疾病	VAGINAL HAEMORRHAGE		REAC14Q4.txt
DRUG INEFFECTIVE	DRUG INEFFECTIVE	药物无效	THERAPEUTIC AND NONTHERAPEUTIC EFFECTS (EXCL TOXICITY)	治疗性及非治疗性反应类（不包括毒性）	THERAPEUTIC AND NONTHERAPEUTIC RESPONSES	各种治疗和非治疗反应	GENERAL DISORDERS AND ADMINISTRATION SITE CONDITIONS	全身性疾病及给药部位各种反应	DRUG INEFFECTIVE		REAC14Q4.txt
MALAISE	MALAISE	难受	GENERAL SYSTEM DISORDERS NEC	全身系统疾病（不另分类）	ASTHENIC CONDITIONS	虚弱状态	GENERAL DISORDERS AND ADMINISTRATION SITE CONDITIONS	全身性疾病及给药部位各种反应	MALAISE		REAC14Q4.txt
RESPIRATORY FAILURE	RESPIRATORY FAILURE	呼吸衰竭	RESPIRATORY DISORDERS NEC	呼吸系统疾病（不另分类）	RESPIRATORY FAILURES (EXCL NEONATAL)	各种呼吸衰竭（不包括新生儿）	RESPIRATORY, THORACIC AND MEDIASTINAL DISORDERS	呼吸系统、胸及纵隔疾病	RESPIRATORY FAILURE		REAC15Q1.txt
HOSPITALISATION	HOSPITALISATION	住院治疗	THERAPEUTIC PROCEDURES AND SUPPORTIVE CARE NEC	治疗类操作和支持性护理（不另分类）	THERAPEUTIC PROCEDURES NEC	治疗类操作（不另分类）	SURGICAL AND MEDICAL PROCEDURES	各种手术及医疗操作	HOSPITALISATION		REAC14Q4.txt
EXPOSURE DURING PREGNANCY	EXPOSURE DURING PREGNANCY	妊娠过程中暴露	EXPOSURES, CHEMICAL INJURIES AND POISONING	暴露、化学伤和中毒	EXPOSURES ASSOCIATED WITH PREGNANCY, DELIVERY AND LACTATION	与妊娠、分娩和泌乳有关的暴露	INJURY, POISONING AND PROCEDURAL COMPLICATIONS	各类损伤、中毒及操作并发症	EXPOSURE DURING PREGNANCY		REAC14Q4.txt
GESTATIONAL DIABETES	GESTATIONAL DIABETES	妊娠糖尿病	MATERNAL COMPLICATIONS OF PREGNANCY	孕妇妊娠并发症	PREGNANCY COMPLICATED BY MATERNAL DISORDERS	妊娠合并孕妇基础疾病	PREGNANCY, PUERPERIUM AND PERINATAL CONDITIONS	妊娠期、产褥期及围产期状况	GESTATIONAL DIABETES		REAC14Q4.txt
PREMATURE DELIVERY	PREMATURE DELIVERY	分娩提前	MATERNAL COMPLICATIONS OF LABOUR AND DELIVERY	产妇临产及分娩并发症	LABOUR ONSET AND LENGTH ABNORMALITIES	分娩发动和产程异常	PREGNANCY, PUERPERIUM AND PERINATAL CONDITIONS	妊娠期、产褥期及围产期状况	PREMATURE DELIVERY		REAC14Q4.txt
AGITATION	AGITATION	激越	ANXIETY DISORDERS AND SYMPTOMS	焦虑症及症状	ANXIETY SYMPTOMS	焦虑症状	PSYCHIATRIC DISORDERS	精神病类	AGITATION		REAC14Q4.txt
DRUG WITHDRAWAL SYNDROME NEONATAL	DRUG WITHDRAWAL SYNDROME NEONATAL	新生儿药物戒断综合征	THERAPEUTIC AND NONTHERAPEUTIC EFFECTS (EXCL TOXICITY)	治疗性及非治疗性反应类（不包括毒性）	WITHDRAWAL AND REBOUND EFFECTS	各种停药与反弹效应	GENERAL DISORDERS AND ADMINISTRATION SITE CONDITIONS	全身性疾病及给药部位各种反应	DRUG WITHDRAWAL SYNDROME NEONATAL		REAC14Q4.txt
FOETAL EXPOSURE DURING PREGNANCY	FOETAL EXPOSURE DURING PREGNANCY	妊娠过程中胎儿暴露	EXPOSURES, CHEMICAL INJURIES AND POISONING	暴露、化学伤和中毒	EXPOSURES ASSOCIATED WITH PREGNANCY, DELIVERY AND LACTATION	与妊娠、分娩和泌乳有关的暴露	INJURY, POISONING AND PROCEDURAL COMPLICATIONS	各类损伤、中毒及操作并发症	FOETAL EXPOSURE DURING PREGNANCY		REAC14Q4.txt
GENERALISED TONIC-CLONIC SEIZURE	GENERALISED TONIC-CLONIC SEIZURE	全身强直阵挛性癫痫发作	SEIZURES (INCL SUBTYPES)	癫痫发作（包括各种亚型）	GENERALISED TONIC-CLONIC SEIZURES	全面性强直-痉挛性癫痫发作	NERVOUS SYSTEM DISORDERS	各类神经系统疾病	GENERALISED TONIC-CLONIC SEIZURE		REAC14Q4.txt
HYPERBILIRUBINAEMIA NEONATAL	HYPERBILIRUBINAEMIA NEONATAL	新生儿高胆红素血症	HEPATIC AND HEPATOBILIARY DISORDERS	肝脏及肝胆类疾病	CHOLESTASIS AND JAUNDICE	胆汁淤积和黄疸类病症	HEPATOBILIARY DISORDERS	肝胆系统疾病	HYPERBILIRUBINAEMIA NEONATAL		REAC14Q4.txt
LARGE FOR DATES BABY	LARGE FOR DATES BABY	过大儿	NEONATAL AND PERINATAL CONDITIONS	新生儿及围产期状况	GESTATIONAL AGE AND WEIGHT CONDITIONS	胎龄和体重状况	PREGNANCY, PUERPERIUM AND PERINATAL CONDITIONS	妊娠期、产褥期及围产期状况	LARGE FOR DATES BABY		REAC14Q4.txt
NEONATAL TACHYCARDIA	NEONATAL TACHYCARDIA	新生儿心动过速	CARDIAC ARRHYTHMIAS	心律失常类疾病	RATE AND RHYTHM DISORDERS NEC	心率和节律异常（不另分类）	CARDIAC DISORDERS	心脏器官疾病	NEONATAL TACHYCARDIA		REAC14Q4.txt
NEONATAL TACHYPNOEA	NEONATAL TACHYPNOEA	新生儿呼吸急促	NEONATAL RESPIRATORY DISORDERS	各种新生儿呼吸系统疾病	NEWBORN RESPIRATORY DISORDERS NEC	新生儿呼吸道疾病（不另分类）	RESPIRATORY, THORACIC AND MEDIASTINAL DISORDERS	呼吸系统、胸及纵隔疾病	NEONATAL TACHYPNOEA		REAC14Q4.txt
PREMATURE BABY	PREMATURE BABY	早产儿	NEONATAL AND PERINATAL CONDITIONS	新生儿及围产期状况	GESTATIONAL AGE AND WEIGHT CONDITIONS	胎龄和体重状况	PREGNANCY, PUERPERIUM AND PERINATAL CONDITIONS	妊娠期、产褥期及围产期状况	PREMATURE BABY		REAC14Q4.txt
SEIZURE	SEIZURE	痫性发作	SEIZURES (INCL SUBTYPES)	癫痫发作（包括各种亚型）	SEIZURES AND SEIZURE DISORDERS NEC	癫痫和癫痫类疾病 （不另分类）	NERVOUS SYSTEM DISORDERS	各类神经系统疾病	SEIZURE		REAC14Q4.txt
AGITATION	AGITATION	激越	ANXIETY DISORDERS AND SYMPTOMS	焦虑症及症状	ANXIETY SYMPTOMS	焦虑症状	PSYCHIATRIC DISORDERS	精神病类	AGITATION		REAC14Q4.txt
DRUG WITHDRAWAL SYNDROME NEONATAL	DRUG WITHDRAWAL SYNDROME NEONATAL	新生儿药物戒断综合征	THERAPEUTIC AND NONTHERAPEUTIC EFFECTS (EXCL TOXICITY)	治疗性及非治疗性反应类（不包括毒性）	WITHDRAWAL AND REBOUND EFFECTS	各种停药与反弹效应	GENERAL DISORDERS AND ADMINISTRATION SITE CONDITIONS	全身性疾病及给药部位各种反应	DRUG WITHDRAWAL SYNDROME NEONATAL		REAC14Q4.txt
FOETAL EXPOSURE DURING PREGNANCY	FOETAL EXPOSURE DURING PREGNANCY	妊娠过程中胎儿暴露	EXPOSURES, CHEMICAL INJURIES AND POISONING	暴露、化学伤和中毒	EXPOSURES ASSOCIATED WITH PREGNANCY, DELIVERY AND LACTATION	与妊娠、分娩和泌乳有关的暴露	INJURY, POISONING AND PROCEDURAL COMPLICATIONS	各类损伤、中毒及操作并发症	FOETAL EXPOSURE DURING PREGNANCY		REAC14Q4.txt
GENERALISED TONIC-CLONIC SEIZURE	GENERALISED TONIC-CLONIC SEIZURE	全身强直阵挛性癫痫发作	SEIZURES (INCL SUBTYPES)	癫痫发作（包括各种亚型）	GENERALISED TONIC-CLONIC SEIZURES	全面性强直-痉挛性癫痫发作	NERVOUS SYSTEM DISORDERS	各类神经系统疾病	GENERALISED TONIC-CLONIC SEIZURE		REAC14Q4.txt
HYPERBILIRUBINAEMIA	HYPERBILIRUBINAEMIA	高胆红素血症	HEPATIC AND HEPATOBILIARY DISORDERS	肝脏及肝胆类疾病	CHOLESTASIS AND JAUNDICE	胆汁淤积和黄疸类病症	HEPATOBILIARY DISORDERS	肝胆系统疾病	HYPERBILIRUBINAEMIA		REAC14Q4.txt
LARGE FOR DATES BABY	LARGE FOR DATES BABY	过大儿	NEONATAL AND PERINATAL CONDITIONS	新生儿及围产期状况	GESTATIONAL AGE AND WEIGHT CONDITIONS	胎龄和体重状况	PREGNANCY, PUERPERIUM AND PERINATAL CONDITIONS	妊娠期、产褥期及围产期状况	LARGE FOR DATES BABY		REAC14Q4.txt
NEONATAL TACHYPNOEA	NEONATAL TACHYPNOEA	新生儿呼吸急促	NEONATAL RESPIRATORY DISORDERS	各种新生儿呼吸系统疾病	NEWBORN RESPIRATORY DISORDERS NEC	新生儿呼吸道疾病（不另分类）	RESPIRATORY, THORACIC AND MEDIASTINAL DISORDERS	呼吸系统、胸及纵隔疾病	NEONATAL TACHYPNOEA		REAC14Q4.txt
TACHYCARDIA	TACHYCARDIA	心动过速	CARDIAC ARRHYTHMIAS	心律失常类疾病	RATE AND RHYTHM DISORDERS NEC	心率和节律异常（不另分类）	CARDIAC DISORDERS	心脏器官疾病	TACHYCARDIA		REAC14Q4.txt
ANHEDONIA	ANHEDONIA	快感缺乏	DEPRESSED MOOD DISORDERS AND DISTURBANCES	抑郁性心境障碍和混乱	MOOD ALTERATIONS WITH DEPRESSIVE SYMPTOMS	伴忧郁症状的情绪变化	PSYCHIATRIC DISORDERS	精神病类	ANHEDONIA		REAC14Q4.txt
ANTISOCIAL BEHAVIOUR	ANTISOCIAL BEHAVIOUR	反社会行为	PERSONALITY DISORDERS AND DISTURBANCES IN BEHAVIOUR	人性格异常及行为混乱	BEHAVIOUR AND SOCIALISATION DISTURBANCES	行为和社会关系障碍	PSYCHIATRIC DISORDERS	精神病类	ANTISOCIAL BEHAVIOUR		REAC14Q4.txt
APATHY	APATHY	情感淡漠	MOOD DISORDERS AND DISTURBANCES NEC	心境障碍和混乱（不另分类）	MOOD DISORDERS NEC	心境障碍性疾病（不另分类）	PSYCHIATRIC DISORDERS	精神病类	APATHY		REAC14Q4.txt
SPEECH DISORDER	SPEECH DISORDER	言语障碍	NEUROLOGICAL DISORDERS NEC	神经类疾病（不另分类）	SPEECH AND LANGUAGE ABNORMALITIES	说话和语言异常	NERVOUS SYSTEM DISORDERS	各类神经系统疾病	SPEECH DISORDER		REAC14Q4.txt
DRUG INEFFECTIVE	DRUG INEFFECTIVE	药物无效	THERAPEUTIC AND NONTHERAPEUTIC EFFECTS (EXCL TOXICITY)	治疗性及非治疗性反应类（不包括毒性）	THERAPEUTIC AND NONTHERAPEUTIC RESPONSES	各种治疗和非治疗反应	GENERAL DISORDERS AND ADMINISTRATION SITE CONDITIONS	全身性疾病及给药部位各种反应	DRUG INEFFECTIVE		REAC14Q4.txt
MALAISE	MALAISE	难受	GENERAL SYSTEM DISORDERS NEC	全身系统疾病（不另分类）	ASTHENIC CONDITIONS	虚弱状态	GENERAL DISORDERS AND ADMINISTRATION SITE CONDITIONS	全身性疾病及给药部位各种反应	MALAISE		REAC14Q4.txt
MALAISE	MALAISE	难受	GENERAL SYSTEM DISORDERS NEC	全身系统疾病（不另分类）	ASTHENIC CONDITIONS	虚弱状态	GENERAL DISORDERS AND ADMINISTRATION SITE CONDITIONS	全身性疾病及给药部位各种反应	MALAISE		REAC14Q4.txt
SCHIZOPHRENIA	SCHIZOPHRENIA	精神分裂症	SCHIZOPHRENIA AND OTHER PSYCHOTIC DISORDERS	精神分裂症和其他精神疾病	SCHIZOPHRENIA NEC	各种精神分裂障碍（不另分类）	PSYCHIATRIC DISORDERS	精神病类	SCHIZOPHRENIA		REAC14Q4.txt
DIABETIC KETOACIDOSIS	DIABETIC KETOACIDOSIS	糖尿病酮症酸中毒	DIABETIC COMPLICATIONS	各种糖尿病并发症	DIABETIC COMPLICATIONS NEC	糖尿病并发症（不另分类）	METABOLISM AND NUTRITION DISORDERS	代谢及营养类疾病	DIABETIC KETOACIDOSIS		REAC14Q4.txt
SEIZURE	SEIZURE	痫性发作	SEIZURES (INCL SUBTYPES)	癫痫发作（包括各种亚型）	SEIZURES AND SEIZURE DISORDERS NEC	癫痫和癫痫类疾病 （不另分类）	NERVOUS SYSTEM DISORDERS	各类神经系统疾病	SEIZURE		REAC14Q4.txt
APATHY	APATHY	情感淡漠	MOOD DISORDERS AND DISTURBANCES NEC	心境障碍和混乱（不另分类）	MOOD DISORDERS NEC	心境障碍性疾病（不另分类）	PSYCHIATRIC DISORDERS	精神病类	APATHY		REAC14Q4.txt
INTENTIONAL OVERDOSE	INTENTIONAL OVERDOSE	有意用药过量	OVERDOSES AND UNDERDOSES NEC	用药过量及用药剂量不足（不另分类）	OVERDOSES NEC	用药过量（不另分类）	INJURY, POISONING AND PROCEDURAL COMPLICATIONS	各类损伤、中毒及操作并发症	INTENTIONAL OVERDOSE		REAC14Q4.txt
SOMNOLENCE	SOMNOLENCE	嗜睡	NEUROLOGICAL DISORDERS NEC	神经类疾病（不另分类）	DISTURBANCES IN CONSCIOUSNESS NEC	意识障碍（不另分类）	NERVOUS SYSTEM DISORDERS	各类神经系统疾病	SOMNOLENCE		REAC14Q4.txt
SUICIDE ATTEMPT	SUICIDE ATTEMPT	实施自杀行为	SUICIDAL AND SELF-INJURIOUS BEHAVIOURS NEC	各种自杀及自我伤害行为（不另分类）	SUICIDAL AND SELF-INJURIOUS BEHAVIOUR	自杀和自我伤害行为	PSYCHIATRIC DISORDERS	精神病类	SUICIDE ATTEMPT		REAC14Q4.txt
VOMITING	VOMITING	呕吐	GASTROINTESTINAL SIGNS AND SYMPTOMS	胃肠道系统症状和体征	NAUSEA AND VOMITING SYMPTOMS	恶心和呕吐症状	GASTROINTESTINAL DISORDERS	胃肠系统疾病	VOMITING		REAC14Q4.txt
CHOKING	CHOKING	呛噎	RESPIRATORY TRACT SIGNS AND SYMPTOMS	呼吸道症状和体征	UPPER RESPIRATORY TRACT SIGNS AND SYMPTOMS	上呼吸道症状和体征	RESPIRATORY, THORACIC AND MEDIASTINAL DISORDERS	呼吸系统、胸及纵隔疾病	CHOKING		REAC14Q4.txt
COUGH	COUGH	咳嗽	RESPIRATORY DISORDERS NEC	呼吸系统疾病（不另分类）	COUGHING AND ASSOCIATED SYMPTOMS	咳嗽和相关症状	RESPIRATORY, THORACIC AND MEDIASTINAL DISORDERS	呼吸系统、胸及纵隔疾病	COUGH		REAC14Q4.txt
BREAST TENDERNESS	BREAST TENDERNESS	乳房压痛	BREAST DISORDERS	乳腺类疾病	BREAST SIGNS AND SYMPTOMS	乳房症状和体征	REPRODUCTIVE SYSTEM AND BREAST DISORDERS	生殖系统及乳腺疾病	BREAST TENDERNESS		REAC14Q4.txt
GYNAECOMASTIA	GYNAECOMASTIA	男性乳腺发育	BREAST DISORDERS	乳腺类疾病	BREAST DISORDERS NEC	各种乳腺疾病（不另分类）	REPRODUCTIVE SYSTEM AND BREAST DISORDERS	生殖系统及乳腺疾病	GYNAECOMASTIA		REAC14Q4.txt
ABNORMAL BEHAVIOUR	ABNORMAL BEHAVIOUR	异常行为	PSYCHIATRIC AND BEHAVIOURAL SYMPTOMS NEC	精神及行为症状（不另分类）	ABNORMAL BEHAVIOUR NEC	各种异常行为（不另分类）	PSYCHIATRIC DISORDERS	精神病类	ABNORMAL BEHAVIOUR		REAC14Q4.txt
ANGIOEDEMA	ANGIOEDEMA	血管性水肿	ANGIOEDEMA AND URTICARIA	血管性水肿和风疹	ANGIOEDEMAS	各种血管性水肿	SKIN AND SUBCUTANEOUS TISSUE DISORDERS	皮肤及皮下组织类疾病	ANGIOEDEMA		REAC14Q4.txt
CONDITION AGGRAVATED	CONDITION AGGRAVATED	病情恶化	GENERAL SYSTEM DISORDERS NEC	全身系统疾病（不另分类）	GENERAL SIGNS AND SYMPTOMS NEC	一般症状和体征（不另分类）	GENERAL DISORDERS AND ADMINISTRATION SITE CONDITIONS	全身性疾病及给药部位各种反应	CONDITION AGGRAVATED		REAC14Q4.txt
FEELING ABNORMAL	FEELING ABNORMAL	感受异常	GENERAL SYSTEM DISORDERS NEC	全身系统疾病（不另分类）	FEELINGS AND SENSATIONS NEC	各种感受与感觉（不另分类）	GENERAL DISORDERS AND ADMINISTRATION SITE CONDITIONS	全身性疾病及给药部位各种反应	FEELING ABNORMAL		REAC14Q4.txt
NEOPLASM	NEOPLASM	肿瘤	MISCELLANEOUS AND SITE UNSPECIFIED NEOPLASMS MALIGNANT AND UNSPECIFIED	其他肿瘤、部位不明恶性肿瘤及性质不明肿瘤	NEOPLASMS UNSPECIFIED MALIGNANCY AND SITE UNSPECIFIED NEC	部位不确定的恶性不明确的肿瘤（不另分类）	NEOPLASMS BENIGN, MALIGNANT AND UNSPECIFIED (INCL CYSTS AND POLYPS)	良性、恶性及性质不明的肿瘤（包括囊状和息肉状）	NEOPLASM		REAC14Q4.txt
BLOOD PRESSURE DECREASED	BLOOD PRESSURE DECREASED	血压降低	CARDIAC AND VASCULAR INVESTIGATIONS (EXCL ENZYME TESTS)	心血管检查（不包括酶检测）	VASCULAR TESTS NEC (INCL BLOOD PRESSURE)	各种血管检查（不另分类）（包括血压）	INVESTIGATIONS	各类检查	BLOOD PRESSURE DECREASED		REAC14Q4.txt
DRUG INTERACTION	DRUG INTERACTION	药物相互作用	THERAPEUTIC AND NONTHERAPEUTIC EFFECTS (EXCL TOXICITY)	治疗性及非治疗性反应类（不包括毒性）	INTERACTIONS	各种相互作用	GENERAL DISORDERS AND ADMINISTRATION SITE CONDITIONS	全身性疾病及给药部位各种反应	DRUG INTERACTION		REAC14Q4.txt
PNEUMONIA	PNEUMONIA	感染性肺炎	INFECTIONS - PATHOGEN UNSPECIFIED	感染 - 未指明病原	LOWER RESPIRATORY TRACT AND LUNG INFECTIONS	下呼吸道和肺部感染	INFECTIONS AND INFESTATIONS	感染及侵染类疾病	PNEUMONIA		REAC14Q4.txt
PNEUMONIA ASPIRATION	PNEUMONIA ASPIRATION	感染性吸入性肺炎	INFECTIONS - PATHOGEN UNSPECIFIED	感染 - 未指明病原	LOWER RESPIRATORY TRACT AND LUNG INFECTIONS	下呼吸道和肺部感染	INFECTIONS AND INFESTATIONS	感染及侵染类疾病	PNEUMONIA ASPIRATION		REAC14Q4.txt
GRANULOMA	GRANULOMA	肉芽肿	GENERAL SYSTEM DISORDERS NEC	全身系统疾病（不另分类）	INFLAMMATIONS	各种炎症	GENERAL DISORDERS AND ADMINISTRATION SITE CONDITIONS	全身性疾病及给药部位各种反应	GRANULOMA		REAC14Q4.txt
HYPERPROLACTINAEMIA	HYPERPROLACTINAEMIA	高催乳素血症	HYPOTHALAMUS AND PITUITARY GLAND DISORDERS	下丘脑及垂体腺类疾病	ANTERIOR PITUITARY HYPERFUNCTION	垂体前叶功能亢进	ENDOCRINE DISORDERS	内分泌系统疾病	HYPERPROLACTINAEMIA		REAC14Q4.txt
ATAXIA	ATAXIA	共济失调	NEUROLOGICAL DISORDERS NEC	神经类疾病（不另分类）	COORDINATION AND BALANCE DISTURBANCES	协调与平衡障碍	NERVOUS SYSTEM DISORDERS	各类神经系统疾病	ATAXIA		REAC14Q4.txt
TREMOR	TREMOR	震颤	MOVEMENT DISORDERS (INCL PARKINSONISM)	运动障碍类（包括帕金森病）	TREMOR (EXCL CONGENITAL)	各种颤抖（不包括先天性）	NERVOUS SYSTEM DISORDERS	各类神经系统疾病	TREMOR		REAC14Q4.txt
CEREBRAL CYST	CEREBRAL CYST	大脑囊肿	NERVOUS SYSTEM NEOPLASMS BENIGN	神经系统类良性肿瘤	NERVOUS SYSTEM CYSTS AND POLYPS	神经系统囊肿和息肉	NERVOUS SYSTEM DISORDERS	各类神经系统疾病	CEREBRAL CYST		REAC14Q4.txt
GYNAECOMASTIA	GYNAECOMASTIA	男性乳腺发育	BREAST DISORDERS	乳腺类疾病	BREAST DISORDERS NEC	各种乳腺疾病（不另分类）	REPRODUCTIVE SYSTEM AND BREAST DISORDERS	生殖系统及乳腺疾病	GYNAECOMASTIA		REAC14Q4.txt
MYALGIA	MYALGIA	肌痛	MUSCLE DISORDERS	肌肉类疾病	MUSCLE PAINS	肌肉疼痛	MUSCULOSKELETAL AND CONNECTIVE TISSUE DISORDERS	各种肌肉骨骼及结缔组织疾病	MYALGIA		REAC14Q4.txt
BLOOD CREATINE PHOSPHOKINASE INCREASED	BLOOD CREATINE PHOSPHOKINASE INCREASED	血肌酸磷酸激酶升高	ENZYME INVESTIGATIONS NEC	酶检查（不另分类）	SKELETAL AND CARDIAC MUSCLE ANALYSES	骨和心肌分析检验	INVESTIGATIONS	各类检查	BLOOD CREATINE PHOSPHOKINASE INCREASED		REAC19Q1.txt
BLOOD GLUCOSE INCREASED	BLOOD GLUCOSE INCREASED	血葡萄糖升高	METABOLIC, NUTRITIONAL AND BLOOD GAS INVESTIGATIONS	代谢、营养和血气检查	CARBOHYDRATE TOLERANCE ANALYSES (INCL DIABETES)	碳水化合物耐受性分析（包括糖尿病）	INVESTIGATIONS	各类检查	BLOOD GLUCOSE INCREASED		REAC19Q1.txt
C-REACTIVE PROTEIN INCREASED	C-REACTIVE PROTEIN INCREASED	C 反应蛋白升高	PROTEIN AND CHEMISTRY ANALYSES NEC	蛋白分析及化检（不另分类）	PROTEIN ANALYSES NEC	蛋白分析（不另分类）	INVESTIGATIONS	各类检查	C-REACTIVE PROTEIN INCREASED		REAC19Q1.txt
ELECTROCARDIOGRAM QT PROLONGED	ELECTROCARDIOGRAM QT PROLONGED	心电图 QT 间期延长	CARDIAC AND VASCULAR INVESTIGATIONS (EXCL ENZYME TESTS)	心血管检查（不包括酶检测）	ECG INVESTIGATIONS	各种心电图检查	INVESTIGATIONS	各类检查	ELECTROCARDIOGRAM QT PROLONGED		REAC19Q1.txt
ELECTROCARDIOGRAM T WAVE INVERSION	ELECTROCARDIOGRAM T WAVE INVERSION	心电图 T 波倒置	CARDIAC AND VASCULAR INVESTIGATIONS (EXCL ENZYME TESTS)	心血管检查（不包括酶检测）	ECG INVESTIGATIONS	各种心电图检查	INVESTIGATIONS	各类检查	ELECTROCARDIOGRAM T WAVE INVERSION		REAC19Q1.txt
METABOLIC SYNDROME	METABOLIC SYNDROME	代谢综合征	GLUCOSE METABOLISM DISORDERS (INCL DIABETES MELLITUS)	葡萄糖代谢疾病（包括糖尿病）	HYPERGLYCAEMIC CONDITIONS NEC	各种高血糖状况（不另分类）	METABOLISM AND NUTRITION DISORDERS	代谢及营养类疾病	METABOLIC SYNDROME		REAC19Q1.txt
N-TERMINAL PROHORMONE BRAIN NATRIURETIC PEPTIDE INCREASED	N-TERMINAL PROHORMONE BRAIN NATRIURETIC PEPTIDE INCREASED	N 末端脑利钠肽激素原增加	METABOLIC, NUTRITIONAL AND BLOOD GAS INVESTIGATIONS	代谢、营养和血气检查	METABOLISM TESTS NEC	代谢检查（不另分类）	INVESTIGATIONS	各类检查	N-TERMINAL PROHORMONE BRAIN NATRIURETIC PEPTIDE INCREASED		REAC19Q1.txt
OBESITY	OBESITY	肥胖	APPETITE AND GENERAL NUTRITIONAL DISORDERS	食欲及一般性营养障碍	GENERAL NUTRITIONAL DISORDERS NEC	一般性营养障碍（不另分类）	METABOLISM AND NUTRITION DISORDERS	代谢及营养类疾病	OBESITY		REAC19Q1.txt
TACHYCARDIA	TACHYCARDIA	心动过速	CARDIAC ARRHYTHMIAS	心律失常类疾病	RATE AND RHYTHM DISORDERS NEC	心率和节律异常（不另分类）	CARDIAC DISORDERS	心脏器官疾病	TACHYCARDIA		REAC19Q1.txt
EXTRAPYRAMIDAL DISORDER	EXTRAPYRAMIDAL DISORDER	锥体外系疾病	MOVEMENT DISORDERS (INCL PARKINSONISM)	运动障碍类（包括帕金森病）	DYSKINESIAS AND MOVEMENT DISORDERS NEC	运动障碍和运动失调（不另分类）	NERVOUS SYSTEM DISORDERS	各类神经系统疾病	EXTRAPYRAMIDAL DISORDER		REAC14Q4.txt
SCHIZOPHRENIA	SCHIZOPHRENIA	精神分裂症	SCHIZOPHRENIA AND OTHER PSYCHOTIC DISORDERS	精神分裂症和其他精神疾病	SCHIZOPHRENIA NEC	各种精神分裂障碍（不另分类）	PSYCHIATRIC DISORDERS	精神病类	SCHIZOPHRENIA		REAC14Q4.txt
DYSTONIA	DYSTONIA	肌张力障碍	MOVEMENT DISORDERS (INCL PARKINSONISM)	运动障碍类（包括帕金森病）	DYSTONIAS	各种肌张力障碍	NERVOUS SYSTEM DISORDERS	各类神经系统疾病	DYSTONIA		REAC14Q4.txt
MOTOR DYSFUNCTION	MOTOR DYSFUNCTION	运动功能障碍	MOVEMENT DISORDERS (INCL PARKINSONISM)	运动障碍类（包括帕金森病）	DYSKINESIAS AND MOVEMENT DISORDERS NEC	运动障碍和运动失调（不另分类）	NERVOUS SYSTEM DISORDERS	各类神经系统疾病	MOTOR DYSFUNCTION		REAC14Q4.txt
TARDIVE DYSKINESIA	TARDIVE DYSKINESIA	迟发性运动障碍	MOVEMENT DISORDERS (INCL PARKINSONISM)	运动障碍类（包括帕金森病）	DYSKINESIAS AND MOVEMENT DISORDERS NEC	运动障碍和运动失调（不另分类）	NERVOUS SYSTEM DISORDERS	各类神经系统疾病	TARDIVE DYSKINESIA		REAC14Q4.txt
DRUG ABUSE	DRUG ABUSE	药物滥用	PSYCHIATRIC DISORDERS NEC	精神病类（不另分类）	SUBSTANCE RELATED AND ADDICTIVE DISORDERS	各种物质使用相关及成瘾性障碍	PSYCHIATRIC DISORDERS	精神病类	DRUG ABUSE		REAC14Q4.txt
PSYCHOTIC DISORDER	PSYCHOTIC DISORDER	精神病性障碍	SCHIZOPHRENIA AND OTHER PSYCHOTIC DISORDERS	精神分裂症和其他精神疾病	PSYCHOTIC DISORDER NEC	精神类疾病（不另分类）	PSYCHIATRIC DISORDERS	精神病类	PSYCHOTIC DISORDER		REAC14Q4.txt
AGITATION	AGITATION	激越	ANXIETY DISORDERS AND SYMPTOMS	焦虑症及症状	ANXIETY SYMPTOMS	焦虑症状	PSYCHIATRIC DISORDERS	精神病类	AGITATION		REAC14Q4.txt
INTENTIONAL OVERDOSE	INTENTIONAL OVERDOSE	有意用药过量	OVERDOSES AND UNDERDOSES NEC	用药过量及用药剂量不足（不另分类）	OVERDOSES NEC	用药过量（不另分类）	INJURY, POISONING AND PROCEDURAL COMPLICATIONS	各类损伤、中毒及操作并发症	INTENTIONAL OVERDOSE		REAC14Q4.txt
SOMNOLENCE	SOMNOLENCE	嗜睡	NEUROLOGICAL DISORDERS NEC	神经类疾病（不另分类）	DISTURBANCES IN CONSCIOUSNESS NEC	意识障碍（不另分类）	NERVOUS SYSTEM DISORDERS	各类神经系统疾病	SOMNOLENCE		REAC14Q4.txt
SUICIDE ATTEMPT	SUICIDE ATTEMPT	实施自杀行为	SUICIDAL AND SELF-INJURIOUS BEHAVIOURS NEC	各种自杀及自我伤害行为（不另分类）	SUICIDAL AND SELF-INJURIOUS BEHAVIOUR	自杀和自我伤害行为	PSYCHIATRIC DISORDERS	精神病类	SUICIDE ATTEMPT		REAC14Q4.txt
TACHYCARDIA	TACHYCARDIA	心动过速	CARDIAC ARRHYTHMIAS	心律失常类疾病	RATE AND RHYTHM DISORDERS NEC	心率和节律异常（不另分类）	CARDIAC DISORDERS	心脏器官疾病	TACHYCARDIA		REAC14Q4.txt
CARDIAC DISORDER	CARDIAC DISORDER	心脏疾病	CARDIAC DISORDERS, SIGNS AND SYMPTOMS NEC	心脏相关疾病、症状和体征（不另分类）	CARDIAC DISORDERS NEC	各种心脏疾病（不另分类）	CARDIAC DISORDERS	心脏器官疾病	CARDIAC DISORDER		REAC14Q4.txt
DEEP VEIN THROMBOSIS	DEEP VEIN THROMBOSIS	深静脉血栓形成	EMBOLISM AND THROMBOSIS	栓塞及血栓	PERIPHERAL EMBOLISM AND THROMBOSIS	周围栓塞和血栓形成	VASCULAR DISORDERS	血管与淋巴管类疾病	DEEP VEIN THROMBOSIS		REAC14Q4.txt
CARDIOVASCULAR DISORDER	CARDIOVASCULAR DISORDER	心血管疾病	CARDIAC DISORDERS, SIGNS AND SYMPTOMS NEC	心脏相关疾病、症状和体征（不另分类）	CARDIAC DISORDERS NEC	各种心脏疾病（不另分类）	CARDIAC DISORDERS	心脏器官疾病	CARDIOVASCULAR DISORDER		REAC14Q4.txt
HEPATIC FUNCTION ABNORMAL	HEPATIC FUNCTION ABNORMAL	肝功能异常	HEPATIC AND HEPATOBILIARY DISORDERS	肝脏及肝胆类疾病	HEPATIC ENZYMES AND FUNCTION ABNORMALITIES	肝酶和肝功能异常	HEPATOBILIARY DISORDERS	肝胆系统疾病	HEPATIC FUNCTION ABNORMAL		REAC14Q4.txt
AKATHISIA	AKATHISIA	静坐不能	MOVEMENT DISORDERS (INCL PARKINSONISM)	运动障碍类（包括帕金森病）	DYSKINESIAS AND MOVEMENT DISORDERS NEC	运动障碍和运动失调（不另分类）	NERVOUS SYSTEM DISORDERS	各类神经系统疾病	AKATHISIA		REAC14Q4.txt
EXTRAPYRAMIDAL DISORDER	EXTRAPYRAMIDAL DISORDER	锥体外系疾病	MOVEMENT DISORDERS (INCL PARKINSONISM)	运动障碍类（包括帕金森病）	DYSKINESIAS AND MOVEMENT DISORDERS NEC	运动障碍和运动失调（不另分类）	NERVOUS SYSTEM DISORDERS	各类神经系统疾病	EXTRAPYRAMIDAL DISORDER		REAC14Q4.txt
PSYCHOTIC DISORDER	PSYCHOTIC DISORDER	精神病性障碍	SCHIZOPHRENIA AND OTHER PSYCHOTIC DISORDERS	精神分裂症和其他精神疾病	PSYCHOTIC DISORDER NEC	精神类疾病（不另分类）	PSYCHIATRIC DISORDERS	精神病类	PSYCHOTIC DISORDER		REAC14Q4.txt
SALIVARY HYPERSECRETION	SALIVARY HYPERSECRETION	唾液分泌过多	SALIVARY GLAND CONDITIONS	唾液腺疾病类	ORAL DRYNESS AND SALIVA ALTERED	口腔干燥和唾液改变	GASTROINTESTINAL DISORDERS	胃肠系统疾病	SALIVARY HYPERSECRETION		REAC14Q4.txt
TARDIVE DYSKINESIA	TARDIVE DYSKINESIA	迟发性运动障碍	MOVEMENT DISORDERS (INCL PARKINSONISM)	运动障碍类（包括帕金森病）	DYSKINESIAS AND MOVEMENT DISORDERS NEC	运动障碍和运动失调（不另分类）	NERVOUS SYSTEM DISORDERS	各类神经系统疾病	TARDIVE DYSKINESIA		REAC14Q4.txt
CHEST PAIN	CHEST PAIN	胸痛	GENERAL SYSTEM DISORDERS NEC	全身系统疾病（不另分类）	PAIN AND DISCOMFORT NEC	疼痛和不适（不另分类）	GENERAL DISORDERS AND ADMINISTRATION SITE CONDITIONS	全身性疾病及给药部位各种反应	CHEST PAIN		REAC15Q1.txt
PRODUCT SOLUBILITY ABNORMAL	PRODUCT SOLUBILITY ABNORMAL	产品可溶性异常	PRODUCT QUALITY, SUPPLY, DISTRIBUTION, MANUFACTURING AND QUALITY SYSTEM ISSUES	产品质量、供应、经销、生产和质量系统问题	PRODUCT PHYSICAL ISSUES	产品的各种物理问题	PRODUCT ISSUES	产品问题	PRODUCT SOLUBILITY ABNORMAL		REAC15Q1.txt
SCHIZOPHRENIA	SCHIZOPHRENIA	精神分裂症	SCHIZOPHRENIA AND OTHER PSYCHOTIC DISORDERS	精神分裂症和其他精神疾病	SCHIZOPHRENIA NEC	各种精神分裂障碍（不另分类）	PSYCHIATRIC DISORDERS	精神病类	SCHIZOPHRENIA		REAC15Q1.txt
SUICIDAL IDEATION	SUICIDAL IDEATION	自杀想法	SUICIDAL AND SELF-INJURIOUS BEHAVIOURS NEC	各种自杀及自我伤害行为（不另分类）	SUICIDAL AND SELF-INJURIOUS BEHAVIOUR	自杀和自我伤害行为	PSYCHIATRIC DISORDERS	精神病类	SUICIDAL IDEATION		REAC15Q1.txt
COLITIS ISCHAEMIC	COLITIS ISCHAEMIC	缺血性结肠炎	GASTROINTESTINAL INFLAMMATORY CONDITIONS	胃肠系统炎症	COLITIS (EXCL INFECTIVE)	各种结肠炎（不包括感染性的）	GASTROINTESTINAL DISORDERS	胃肠系统疾病	COLITIS ISCHAEMIC		REAC14Q4.txt
ANXIETY	ANXIETY	焦虑	ANXIETY DISORDERS AND SYMPTOMS	焦虑症及症状	ANXIETY SYMPTOMS	焦虑症状	PSYCHIATRIC DISORDERS	精神病类	ANXIETY		REAC14Q4.txt
ASPHYXIA	ASPHYXIA	窒息	RESPIRATORY DISORDERS NEC	呼吸系统疾病（不另分类）	CONDITIONS ASSOCIATED WITH ABNORMAL GAS EXCHANGE	与气体交换异常相关的病症	RESPIRATORY, THORACIC AND MEDIASTINAL DISORDERS	呼吸系统、胸及纵隔疾病	ASPHYXIA		REAC14Q4.txt
ASPIRATION	ASPIRATION	误吸	RESPIRATORY DISORDERS NEC	呼吸系统疾病（不另分类）	RESPIRATORY TRACT DISORDERS NEC	呼吸道疾病（不另分类）	RESPIRATORY, THORACIC AND MEDIASTINAL DISORDERS	呼吸系统、胸及纵隔疾病	ASPIRATION		REAC14Q4.txt
DYSPHAGIA	DYSPHAGIA	吞咽困难	GASTROINTESTINAL SIGNS AND SYMPTOMS	胃肠道系统症状和体征	GASTROINTESTINAL SIGNS AND SYMPTOMS NEC	各种胃肠道症状和体征（不另分类）	GASTROINTESTINAL DISORDERS	胃肠系统疾病	DYSPHAGIA		REAC14Q4.txt
RESTLESSNESS	RESTLESSNESS	躁动	CHANGES IN PHYSICAL ACTIVITY	体力活动变化	INCREASED PHYSICAL ACTIVITY LEVELS	身体活动水平升高	PSYCHIATRIC DISORDERS	精神病类	RESTLESSNESS		REAC14Q4.txt
ACUTE KIDNEY INJURY	ACUTE KIDNEY INJURY	急性肾损伤	RENAL DISORDERS (EXCL NEPHROPATHIES)	肾脏各种异常（不包括肾病）	RENAL FAILURE AND IMPAIRMENT	肾衰和肾损害	RENAL AND URINARY DISORDERS	肾脏及泌尿系统疾病	ACUTE KIDNEY INJURY		REAC14Q4.txt
ALANINE AMINOTRANSFERASE INCREASED	ALANINE AMINOTRANSFERASE INCREASED	丙氨酸氨基转移酶升高	HEPATOBILIARY INVESTIGATIONS	肝胆系统检查	HEPATOBILIARY FUNCTION DIAGNOSTIC PROCEDURES	肝胆功能诊断性操作	INVESTIGATIONS	各类检查	ALANINE AMINOTRANSFERASE INCREASED		REAC14Q4.txt
ASPARTATE AMINOTRANSFERASE INCREASED	ASPARTATE AMINOTRANSFERASE INCREASED	天门冬氨酸氨基转移酶升高	HEPATOBILIARY INVESTIGATIONS	肝胆系统检查	HEPATOBILIARY FUNCTION DIAGNOSTIC PROCEDURES	肝胆功能诊断性操作	INVESTIGATIONS	各类检查	ASPARTATE AMINOTRANSFERASE INCREASED		REAC14Q4.txt
BLOOD ALKALINE PHOSPHATASE INCREASED	BLOOD ALKALINE PHOSPHATASE INCREASED	血碱性磷酸酶升高	ENZYME INVESTIGATIONS NEC	酶检查（不另分类）	TISSUE ENZYME ANALYSES NEC	组织酶分析（不另分类）	INVESTIGATIONS	各类检查	BLOOD ALKALINE PHOSPHATASE INCREASED		REAC14Q4.txt
BLOOD CHOLESTEROL INCREASED	BLOOD CHOLESTEROL INCREASED	血胆固醇升高	LIPID ANALYSES	脂质分析类检验	CHOLESTEROL ANALYSES	胆固醇各项分析	INVESTIGATIONS	各类检查	BLOOD CHOLESTEROL INCREASED		REAC14Q4.txt
BLOOD LACTATE DEHYDROGENASE INCREASED	BLOOD LACTATE DEHYDROGENASE INCREASED	血乳酸脱氢酶升高	ENZYME INVESTIGATIONS NEC	酶检查（不另分类）	TISSUE ENZYME ANALYSES NEC	组织酶分析（不另分类）	INVESTIGATIONS	各类检查	BLOOD LACTATE DEHYDROGENASE INCREASED		REAC14Q4.txt
BLOOD TRIGLYCERIDES INCREASED	BLOOD TRIGLYCERIDES INCREASED	血甘油三酯升高	LIPID ANALYSES	脂质分析类检验	TRIGLYCERIDE ANALYSES	甘油三酯分析	INVESTIGATIONS	各类检查	BLOOD TRIGLYCERIDES INCREASED		REAC14Q4.txt
C-REACTIVE PROTEIN INCREASED	C-REACTIVE PROTEIN INCREASED	C 反应蛋白升高	PROTEIN AND CHEMISTRY ANALYSES NEC	蛋白分析及化检（不另分类）	PROTEIN ANALYSES NEC	蛋白分析（不另分类）	INVESTIGATIONS	各类检查	C-REACTIVE PROTEIN INCREASED		REAC14Q4.txt
RHABDOMYOLYSIS	RHABDOMYOLYSIS	横纹肌溶解	MUSCLE DISORDERS	肌肉类疾病	MYOPATHIES	各种肌病	MUSCULOSKELETAL AND CONNECTIVE TISSUE DISORDERS	各种肌肉骨骼及结缔组织疾病	RHABDOMYOLYSIS		REAC14Q4.txt
WATER INTOXICATION	WATER INTOXICATION	水中毒	ELECTROLYTE AND FLUID BALANCE CONDITIONS	电解质及液体平衡状况	TOTAL FLUID VOLUME INCREASED	总液体体积增加	METABOLISM AND NUTRITION DISORDERS	代谢及营养类疾病	WATER INTOXICATION		REAC14Q4.txt
BLOOD BILIRUBIN UNCONJUGATED INCREASED	BLOOD BILIRUBIN UNCONJUGATED INCREASED	血非结合胆红素升高	HEPATOBILIARY INVESTIGATIONS	肝胆系统检查	HEPATOBILIARY FUNCTION DIAGNOSTIC PROCEDURES	肝胆功能诊断性操作	INVESTIGATIONS	各类检查	BLOOD BILIRUBIN UNCONJUGATED INCREASED		REAC14Q4.txt
PRESCRIBED OVERDOSE	PRESCRIBED OVERDOSE	处方用药过量	OVERDOSES AND UNDERDOSES NEC	用药过量及用药剂量不足（不另分类）	OVERDOSES NEC	用药过量（不另分类）	INJURY, POISONING AND PROCEDURAL COMPLICATIONS	各类损伤、中毒及操作并发症	PRESCRIBED OVERDOSE		REAC14Q4.txt
ANAL HAEMORRHAGE	ANAL HAEMORRHAGE	肛门出血	GASTROINTESTINAL HAEMORRHAGES NEC	胃肠系统出血（不另分类）	INTESTINAL HAEMORRHAGES	各种肠出血	GASTROINTESTINAL DISORDERS	胃肠系统疾病	ANAL HAEMORRHAGE		REAC16Q2.txt
BLOOD SODIUM DECREASED	BLOOD SODIUM DECREASED	血钠降低	WATER, ELECTROLYTE AND MINERAL INVESTIGATIONS	水、电解质及矿物质的各种检查	MINERAL AND ELECTROLYTE ANALYSES	各种矿物质和电解质分析	INVESTIGATIONS	各类检查	BLOOD SODIUM DECREASED		REAC16Q2.txt
HYPERTENSION	HYPERTENSION	高血压	VASCULAR HYPERTENSIVE DISORDERS	血管性高血压疾病	VASCULAR HYPERTENSIVE DISORDERS NEC	高血压类疾病（不另分类）	VASCULAR DISORDERS	血管与淋巴管类疾病	HYPERTENSION		REAC16Q2.txt
PARKINSONISM	PARKINSONISM	帕金森综合征	MOVEMENT DISORDERS (INCL PARKINSONISM)	运动障碍类（包括帕金森病）	PARKINSON'S DISEASE AND PARKINSONISM	帕金森病和帕金森综合征	NERVOUS SYSTEM DISORDERS	各类神经系统疾病	PARKINSONISM		REAC16Q2.txt
PNEUMONIA	PNEUMONIA	感染性肺炎	INFECTIONS - PATHOGEN UNSPECIFIED	感染 - 未指明病原	LOWER RESPIRATORY TRACT AND LUNG INFECTIONS	下呼吸道和肺部感染	INFECTIONS AND INFESTATIONS	感染及侵染类疾病	PNEUMONIA		REAC16Q2.txt
SYNCOPE	SYNCOPE	晕厥	NEUROLOGICAL DISORDERS NEC	神经类疾病（不另分类）	DISTURBANCES IN CONSCIOUSNESS NEC	意识障碍（不另分类）	NERVOUS SYSTEM DISORDERS	各类神经系统疾病	SYNCOPE		REAC16Q2.txt
EMOTIONAL DISORDER	EMOTIONAL DISORDER	情绪障碍	MOOD DISORDERS AND DISTURBANCES NEC	心境障碍和混乱（不另分类）	EMOTIONAL AND MOOD DISTURBANCES NEC	情感和情绪障碍（不另分类）	PSYCHIATRIC DISORDERS	精神病类	EMOTIONAL DISORDER		REAC14Q4.txt
BREAST TENDERNESS	BREAST TENDERNESS	乳房压痛	BREAST DISORDERS	乳腺类疾病	BREAST SIGNS AND SYMPTOMS	乳房症状和体征	REPRODUCTIVE SYSTEM AND BREAST DISORDERS	生殖系统及乳腺疾病	BREAST TENDERNESS		REAC15Q4.txt
GYNAECOMASTIA	GYNAECOMASTIA	男性乳腺发育	BREAST DISORDERS	乳腺类疾病	BREAST DISORDERS NEC	各种乳腺疾病（不另分类）	REPRODUCTIVE SYSTEM AND BREAST DISORDERS	生殖系统及乳腺疾病	GYNAECOMASTIA		REAC15Q4.txt
WEIGHT INCREASED	WEIGHT INCREASED	体重增加	PHYSICAL EXAMINATION AND ORGAN SYSTEM STATUS TOPICS	体检和器官系统状态主题	PHYSICAL EXAMINATION PROCEDURES AND ORGAN SYSTEM STATUS	体检步骤和器官系统状态	INVESTIGATIONS	各类检查	WEIGHT INCREASED		REAC15Q4.txt
AKATHISIA	AKATHISIA	静坐不能	MOVEMENT DISORDERS (INCL PARKINSONISM)	运动障碍类（包括帕金森病）	DYSKINESIAS AND MOVEMENT DISORDERS NEC	运动障碍和运动失调（不另分类）	NERVOUS SYSTEM DISORDERS	各类神经系统疾病	AKATHISIA		REAC14Q4.txt
SUDDEN DEATH	SUDDEN DEATH	猝死	FATAL OUTCOMES	致命后果	DEATH AND SUDDEN DEATH	死亡和猝死	GENERAL DISORDERS AND ADMINISTRATION SITE CONDITIONS	全身性疾病及给药部位各种反应	SUDDEN DEATH		REAC14Q4.txt
HOSPITALISATION	HOSPITALISATION	住院治疗	THERAPEUTIC PROCEDURES AND SUPPORTIVE CARE NEC	治疗类操作和支持性护理（不另分类）	THERAPEUTIC PROCEDURES NEC	治疗类操作（不另分类）	SURGICAL AND MEDICAL PROCEDURES	各种手术及医疗操作	HOSPITALISATION		REAC14Q4.txt
SOCIAL AVOIDANT BEHAVIOUR	SOCIAL AVOIDANT BEHAVIOUR	社交回避行为	PERSONALITY DISORDERS AND DISTURBANCES IN BEHAVIOUR	人性格异常及行为混乱	BEHAVIOUR AND SOCIALISATION DISTURBANCES	行为和社会关系障碍	PSYCHIATRIC DISORDERS	精神病类	SOCIAL AVOIDANT BEHAVIOUR		REAC14Q4.txt
AGGRESSION	AGGRESSION	攻击	PERSONALITY DISORDERS AND DISTURBANCES IN BEHAVIOUR	人性格异常及行为混乱	BEHAVIOUR AND SOCIALISATION DISTURBANCES	行为和社会关系障碍	PSYCHIATRIC DISORDERS	精神病类	AGGRESSION		REAC14Q4.txt
NERVOUSNESS	NERVOUSNESS	神经紧张不安	ANXIETY DISORDERS AND SYMPTOMS	焦虑症及症状	ANXIETY SYMPTOMS	焦虑症状	PSYCHIATRIC DISORDERS	精神病类	NERVOUSNESS		REAC14Q4.txt
PRODUCT MEASURED POTENCY ISSUE	PRODUCT MEASURED POTENCY ISSUE	产品测量效力问题	PRODUCT QUALITY, SUPPLY, DISTRIBUTION, MANUFACTURING AND QUALITY SYSTEM ISSUES	产品质量、供应、经销、生产和质量系统问题	PRODUCT QUALITY ISSUES NEC	产品的各种质量问题（不另分类）	PRODUCT ISSUES	产品问题	PRODUCT MEASURED POTENCY ISSUE		REAC14Q4.txt
EXTRAPYRAMIDAL DISORDER	EXTRAPYRAMIDAL DISORDER	锥体外系疾病	MOVEMENT DISORDERS (INCL PARKINSONISM)	运动障碍类（包括帕金森病）	DYSKINESIAS AND MOVEMENT DISORDERS NEC	运动障碍和运动失调（不另分类）	NERVOUS SYSTEM DISORDERS	各类神经系统疾病	EXTRAPYRAMIDAL DISORDER		REAC14Q4.txt
DRUG INTERACTION	DRUG INTERACTION	药物相互作用	THERAPEUTIC AND NONTHERAPEUTIC EFFECTS (EXCL TOXICITY)	治疗性及非治疗性反应类（不包括毒性）	INTERACTIONS	各种相互作用	GENERAL DISORDERS AND ADMINISTRATION SITE CONDITIONS	全身性疾病及给药部位各种反应	DRUG INTERACTION		REAC14Q4.txt
STATUS EPILEPTICUS	STATUS EPILEPTICUS	癫痫持续状态	SEIZURES (INCL SUBTYPES)	癫痫发作（包括各种亚型）	SEIZURES AND SEIZURE DISORDERS NEC	癫痫和癫痫类疾病 （不另分类）	NERVOUS SYSTEM DISORDERS	各类神经系统疾病	STATUS EPILEPTICUS		REAC14Q4.txt
BLOOD CREATINE PHOSPHOKINASE INCREASED	BLOOD CREATINE PHOSPHOKINASE INCREASED	血肌酸磷酸激酶升高	ENZYME INVESTIGATIONS NEC	酶检查（不另分类）	SKELETAL AND CARDIAC MUSCLE ANALYSES	骨和心肌分析检验	INVESTIGATIONS	各类检查	BLOOD CREATINE PHOSPHOKINASE INCREASED		REAC14Q4.txt
RENAL FAILURE	RENAL FAILURE	肾衰	RENAL DISORDERS (EXCL NEPHROPATHIES)	肾脏各种异常（不包括肾病）	RENAL FAILURE AND IMPAIRMENT	肾衰和肾损害	RENAL AND URINARY DISORDERS	肾脏及泌尿系统疾病	RENAL FAILURE		REAC14Q4.txt
ELECTROCARDIOGRAM QT PROLONGED	ELECTROCARDIOGRAM QT PROLONGED	心电图 QT 间期延长	CARDIAC AND VASCULAR INVESTIGATIONS (EXCL ENZYME TESTS)	心血管检查（不包括酶检测）	ECG INVESTIGATIONS	各种心电图检查	INVESTIGATIONS	各类检查	ELECTROCARDIOGRAM QT PROLONGED		REAC14Q4.txt
FATIGUE	FATIGUE	疲劳	GENERAL SYSTEM DISORDERS NEC	全身系统疾病（不另分类）	ASTHENIC CONDITIONS	虚弱状态	GENERAL DISORDERS AND ADMINISTRATION SITE CONDITIONS	全身性疾病及给药部位各种反应	FATIGUE		REAC14Q4.txt
INTENTIONAL OVERDOSE	INTENTIONAL OVERDOSE	有意用药过量	OVERDOSES AND UNDERDOSES NEC	用药过量及用药剂量不足（不另分类）	OVERDOSES NEC	用药过量（不另分类）	INJURY, POISONING AND PROCEDURAL COMPLICATIONS	各类损伤、中毒及操作并发症	INTENTIONAL OVERDOSE		REAC14Q4.txt
SOMNOLENCE	SOMNOLENCE	嗜睡	NEUROLOGICAL DISORDERS NEC	神经类疾病（不另分类）	DISTURBANCES IN CONSCIOUSNESS NEC	意识障碍（不另分类）	NERVOUS SYSTEM DISORDERS	各类神经系统疾病	SOMNOLENCE		REAC14Q4.txt
SUICIDE ATTEMPT	SUICIDE ATTEMPT	实施自杀行为	SUICIDAL AND SELF-INJURIOUS BEHAVIOURS NEC	各种自杀及自我伤害行为（不另分类）	SUICIDAL AND SELF-INJURIOUS BEHAVIOUR	自杀和自我伤害行为	PSYCHIATRIC DISORDERS	精神病类	SUICIDE ATTEMPT		REAC14Q4.txt
TACHYCARDIA	TACHYCARDIA	心动过速	CARDIAC ARRHYTHMIAS	心律失常类疾病	RATE AND RHYTHM DISORDERS NEC	心率和节律异常（不另分类）	CARDIAC DISORDERS	心脏器官疾病	TACHYCARDIA		REAC14Q4.txt
HYPONATRAEMIA	HYPONATRAEMIA	低钠血症	ELECTROLYTE AND FLUID BALANCE CONDITIONS	电解质及液体平衡状况	SODIUM IMBALANCE	钠平衡失调	METABOLISM AND NUTRITION DISORDERS	代谢及营养类疾病	HYPONATRAEMIA		REAC14Q4.txt
LOSS OF CONSCIOUSNESS	LOSS OF CONSCIOUSNESS	意识丧失	NEUROLOGICAL DISORDERS NEC	神经类疾病（不另分类）	DISTURBANCES IN CONSCIOUSNESS NEC	意识障碍（不另分类）	NERVOUS SYSTEM DISORDERS	各类神经系统疾病	LOSS OF CONSCIOUSNESS		REAC14Q4.txt
DECREASED ACTIVITY	DECREASED ACTIVITY	活动减少	GENERAL SYSTEM DISORDERS NEC	全身系统疾病（不另分类）	ASTHENIC CONDITIONS	虚弱状态	GENERAL DISORDERS AND ADMINISTRATION SITE CONDITIONS	全身性疾病及给药部位各种反应	DECREASED ACTIVITY		REAC14Q4.txt
HYPERCREATINAEMIA	HYPERCREATINAEMIA	高肌酸血症	MUSCLE DISORDERS	肌肉类疾病	MUSCLE RELATED SIGNS AND SYMPTOMS NEC	肌肉相关症状和体征（不另分类）	MUSCULOSKELETAL AND CONNECTIVE TISSUE DISORDERS	各种肌肉骨骼及结缔组织疾病	HYPERCREATINAEMIA		REAC14Q4.txt
LIVER DISORDER	LIVER DISORDER	肝脏疾病	HEPATIC AND HEPATOBILIARY DISORDERS	肝脏及肝胆类疾病	HEPATIC AND HEPATOBILIARY DISORDERS NEC	各种肝脏及肝胆疾病（不另分类）	HEPATOBILIARY DISORDERS	肝胆系统疾病	LIVER DISORDER		REAC14Q4.txt
PRODUCT USE ISSUE	PRODUCT USE ISSUE	产品使用问题	MEDICATION ERRORS AND OTHER PRODUCT USE ERRORS AND ISSUES	用药错误及其他产品使用错误和问题	MEDICATION ERRORS, PRODUCT USE ERRORS AND ISSUES NEC	不另分类的各种用药错误、产品使用错误和问题	INJURY, POISONING AND PROCEDURAL COMPLICATIONS	各类损伤、中毒及操作并发症	PRODUCT USE ISSUE		REAC14Q4.txt
URINARY INCONTINENCE	URINARY INCONTINENCE	尿失禁	URINARY TRACT SIGNS AND SYMPTOMS	各种泌尿道体征和症状	BLADDER AND URETHRAL SYMPTOMS	膀胱和尿道症状	RENAL AND URINARY DISORDERS	肾脏及泌尿系统疾病	URINARY INCONTINENCE		REAC14Q4.txt
BICYTOPENIA	BICYTOPENIA	双系血细胞减少症	ANAEMIAS NONHAEMOLYTIC AND MARROW DEPRESSION	非溶血性贫血及骨髓抑制	MARROW DEPRESSION AND HYPOPLASTIC ANAEMIAS	骨髓抑制和增生不良性贫血	BLOOD AND LYMPHATIC SYSTEM DISORDERS	血液及淋巴系统疾病	BICYTOPENIA		REAC14Q4.txt
BLOOD CREATINE PHOSPHOKINASE INCREASED	BLOOD CREATINE PHOSPHOKINASE INCREASED	血肌酸磷酸激酶升高	ENZYME INVESTIGATIONS NEC	酶检查（不另分类）	SKELETAL AND CARDIAC MUSCLE ANALYSES	骨和心肌分析检验	INVESTIGATIONS	各类检查	BLOOD CREATINE PHOSPHOKINASE INCREASED		REAC14Q4.txt
RENAL FAILURE	RENAL FAILURE	肾衰	RENAL DISORDERS (EXCL NEPHROPATHIES)	肾脏各种异常（不包括肾病）	RENAL FAILURE AND IMPAIRMENT	肾衰和肾损害	RENAL AND URINARY DISORDERS	肾脏及泌尿系统疾病	RENAL FAILURE		REAC14Q4.txt
DRUG LEVEL DECREASED	DRUG LEVEL DECREASED	药物水平降低	TOXICOLOGY AND THERAPEUTIC DRUG MONITORING	毒理学及治疗药物监测	THERAPEUTIC DRUG MONITORING ANALYSES	各种治疗药物监测分析	INVESTIGATIONS	各类检查	DRUG LEVEL DECREASED		REAC14Q4.txt
AGITATION	AGITATION	激越	ANXIETY DISORDERS AND SYMPTOMS	焦虑症及症状	ANXIETY SYMPTOMS	焦虑症状	PSYCHIATRIC DISORDERS	精神病类	AGITATION		REAC14Q4.txt
DISORIENTATION	DISORIENTATION	定向力障碍	DELIRIA (INCL CONFUSION)	谵妄类（包括意识模糊）	CONFUSION AND DISORIENTATION	精神错乱和定向障碍	PSYCHIATRIC DISORDERS	精神病类	DISORIENTATION		REAC14Q4.txt
EYELID OEDEMA	EYELID OEDEMA	眼睑水肿	OCULAR INFECTIONS, IRRITATIONS AND INFLAMMATIONS	眼部感染、刺激及炎症	LID, LASH AND LACRIMAL INFECTIONS, IRRITATIONS AND INFLAMMATIONS	眼睑、睫毛和泪腺感染、刺激和炎症	EYE DISORDERS	眼器官疾病	EYELID OEDEMA		REAC14Q4.txt
HOSPITALISATION	HOSPITALISATION	住院治疗	THERAPEUTIC PROCEDURES AND SUPPORTIVE CARE NEC	治疗类操作和支持性护理（不另分类）	THERAPEUTIC PROCEDURES NEC	治疗类操作（不另分类）	SURGICAL AND MEDICAL PROCEDURES	各种手术及医疗操作	HOSPITALISATION		REAC14Q4.txt
THERAPEUTIC RESPONSE DECREASED	THERAPEUTIC RESPONSE DECREASED	治疗反应减弱	THERAPEUTIC AND NONTHERAPEUTIC EFFECTS (EXCL TOXICITY)	治疗性及非治疗性反应类（不包括毒性）	THERAPEUTIC AND NONTHERAPEUTIC RESPONSES	各种治疗和非治疗反应	GENERAL DISORDERS AND ADMINISTRATION SITE CONDITIONS	全身性疾病及给药部位各种反应	THERAPEUTIC RESPONSE DECREASED		REAC14Q4.txt
DRUG ABUSE	DRUG ABUSE	药物滥用	PSYCHIATRIC DISORDERS NEC	精神病类（不另分类）	SUBSTANCE RELATED AND ADDICTIVE DISORDERS	各种物质使用相关及成瘾性障碍	PSYCHIATRIC DISORDERS	精神病类	DRUG ABUSE		REAC14Q4.txt
INTENTIONAL OVERDOSE	INTENTIONAL OVERDOSE	有意用药过量	OVERDOSES AND UNDERDOSES NEC	用药过量及用药剂量不足（不另分类）	OVERDOSES NEC	用药过量（不另分类）	INJURY, POISONING AND PROCEDURAL COMPLICATIONS	各类损伤、中毒及操作并发症	INTENTIONAL OVERDOSE		REAC14Q4.txt
TREATMENT NONCOMPLIANCE	TREATMENT NONCOMPLIANCE	治疗不服从	THERAPEUTIC AND NONTHERAPEUTIC EFFECTS (EXCL TOXICITY)	治疗性及非治疗性反应类（不包括毒性）	THERAPEUTIC AND NONTHERAPEUTIC RESPONSES	各种治疗和非治疗反应	GENERAL DISORDERS AND ADMINISTRATION SITE CONDITIONS	全身性疾病及给药部位各种反应	TREATMENT NONCOMPLIANCE		REAC14Q4.txt
BLOOD CREATINE PHOSPHOKINASE INCREASED	BLOOD CREATINE PHOSPHOKINASE INCREASED	血肌酸磷酸激酶升高	ENZYME INVESTIGATIONS NEC	酶检查（不另分类）	SKELETAL AND CARDIAC MUSCLE ANALYSES	骨和心肌分析检验	INVESTIGATIONS	各类检查	BLOOD CREATINE PHOSPHOKINASE INCREASED		REAC14Q4.txt
RENAL FAILURE	RENAL FAILURE	肾衰	RENAL DISORDERS (EXCL NEPHROPATHIES)	肾脏各种异常（不包括肾病）	RENAL FAILURE AND IMPAIRMENT	肾衰和肾损害	RENAL AND URINARY DISORDERS	肾脏及泌尿系统疾病	RENAL FAILURE		REAC14Q4.txt
DYSKINESIA	DYSKINESIA	运动障碍	MOVEMENT DISORDERS (INCL PARKINSONISM)	运动障碍类（包括帕金森病）	DYSKINESIAS AND MOVEMENT DISORDERS NEC	运动障碍和运动失调（不另分类）	NERVOUS SYSTEM DISORDERS	各类神经系统疾病	DYSKINESIA		REAC14Q4.txt
TARDIVE DYSKINESIA	TARDIVE DYSKINESIA	迟发性运动障碍	MOVEMENT DISORDERS (INCL PARKINSONISM)	运动障碍类（包括帕金森病）	DYSKINESIAS AND MOVEMENT DISORDERS NEC	运动障碍和运动失调（不另分类）	NERVOUS SYSTEM DISORDERS	各类神经系统疾病	TARDIVE DYSKINESIA		REAC14Q4.txt
CHEST DISCOMFORT	CHEST DISCOMFORT	胸部不适	GENERAL SYSTEM DISORDERS NEC	全身系统疾病（不另分类）	PAIN AND DISCOMFORT NEC	疼痛和不适（不另分类）	GENERAL DISORDERS AND ADMINISTRATION SITE CONDITIONS	全身性疾病及给药部位各种反应	CHEST DISCOMFORT		REAC14Q4.txt
PALPITATIONS	PALPITATIONS	心悸	CARDIAC DISORDERS, SIGNS AND SYMPTOMS NEC	心脏相关疾病、症状和体征（不另分类）	CARDIAC SIGNS AND SYMPTOMS NEC	各种心脏体征和症状（不另分类）	CARDIAC DISORDERS	心脏器官疾病	PALPITATIONS		REAC14Q4.txt
VENTRICULAR EXTRASYSTOLES	VENTRICULAR EXTRASYSTOLES	室性期外收缩	CARDIAC ARRHYTHMIAS	心律失常类疾病	VENTRICULAR ARRHYTHMIAS AND CARDIAC ARREST	室性心律失常和心搏停止	CARDIAC DISORDERS	心脏器官疾病	VENTRICULAR EXTRASYSTOLES		REAC14Q4.txt
DYSARTHRIA	DYSARTHRIA	构音不良	NEUROLOGICAL DISORDERS NEC	神经类疾病（不另分类）	SPEECH AND LANGUAGE ABNORMALITIES	说话和语言异常	NERVOUS SYSTEM DISORDERS	各类神经系统疾病	DYSARTHRIA		REAC14Q4.txt
GENERAL PHYSICAL HEALTH DETERIORATION	GENERAL PHYSICAL HEALTH DETERIORATION	全身状况恶化	GENERAL SYSTEM DISORDERS NEC	全身系统疾病（不另分类）	GENERAL SIGNS AND SYMPTOMS NEC	一般症状和体征（不另分类）	GENERAL DISORDERS AND ADMINISTRATION SITE CONDITIONS	全身性疾病及给药部位各种反应	GENERAL PHYSICAL HEALTH DETERIORATION		REAC14Q4.txt
GENERALISED TONIC-CLONIC SEIZURE	GENERALISED TONIC-CLONIC SEIZURE	全身强直阵挛性癫痫发作	SEIZURES (INCL SUBTYPES)	癫痫发作（包括各种亚型）	GENERALISED TONIC-CLONIC SEIZURES	全面性强直-痉挛性癫痫发作	NERVOUS SYSTEM DISORDERS	各类神经系统疾病	GENERALISED TONIC-CLONIC SEIZURE		REAC14Q4.txt
HYPONATRAEMIA	HYPONATRAEMIA	低钠血症	ELECTROLYTE AND FLUID BALANCE CONDITIONS	电解质及液体平衡状况	SODIUM IMBALANCE	钠平衡失调	METABOLISM AND NUTRITION DISORDERS	代谢及营养类疾病	HYPONATRAEMIA		REAC14Q4.txt
POLYDIPSIA PSYCHOGENIC	POLYDIPSIA PSYCHOGENIC	精神性烦渴	SOMATIC SYMPTOM AND RELATED DISORDERS	躯体症状及相关障碍	SOMATIC SYMPTOM DISORDERS	各种躯体症状障碍	PSYCHIATRIC DISORDERS	精神病类	POLYDIPSIA PSYCHOGENIC		REAC14Q4.txt
SOMNOLENCE	SOMNOLENCE	嗜睡	NEUROLOGICAL DISORDERS NEC	神经类疾病（不另分类）	DISTURBANCES IN CONSCIOUSNESS NEC	意识障碍（不另分类）	NERVOUS SYSTEM DISORDERS	各类神经系统疾病	SOMNOLENCE		REAC14Q4.txt
STRABISMUS	STRABISMUS	斜视	OCULAR NEUROMUSCULAR DISORDERS	眼神经肌肉类疾病	OCULAR NERVE AND MUSCLE DISORDERS	各种眼神经和肌肉疾病	EYE DISORDERS	眼器官疾病	STRABISMUS		REAC14Q4.txt
HYPONATRAEMIA	HYPONATRAEMIA	低钠血症	ELECTROLYTE AND FLUID BALANCE CONDITIONS	电解质及液体平衡状况	SODIUM IMBALANCE	钠平衡失调	METABOLISM AND NUTRITION DISORDERS	代谢及营养类疾病	HYPONATRAEMIA		REAC14Q4.txt
DRUG INTERACTION	DRUG INTERACTION	药物相互作用	THERAPEUTIC AND NONTHERAPEUTIC EFFECTS (EXCL TOXICITY)	治疗性及非治疗性反应类（不包括毒性）	INTERACTIONS	各种相互作用	GENERAL DISORDERS AND ADMINISTRATION SITE CONDITIONS	全身性疾病及给药部位各种反应	DRUG INTERACTION		REAC14Q4.txt
GENERALISED TONIC-CLONIC SEIZURE	GENERALISED TONIC-CLONIC SEIZURE	全身强直阵挛性癫痫发作	SEIZURES (INCL SUBTYPES)	癫痫发作（包括各种亚型）	GENERALISED TONIC-CLONIC SEIZURES	全面性强直-痉挛性癫痫发作	NERVOUS SYSTEM DISORDERS	各类神经系统疾病	GENERALISED TONIC-CLONIC SEIZURE		REAC14Q4.txt
PNEUMONIA ASPIRATION	PNEUMONIA ASPIRATION	感染性吸入性肺炎	INFECTIONS - PATHOGEN UNSPECIFIED	感染 - 未指明病原	LOWER RESPIRATORY TRACT AND LUNG INFECTIONS	下呼吸道和肺部感染	INFECTIONS AND INFESTATIONS	感染及侵染类疾病	PNEUMONIA ASPIRATION		REAC14Q4.txt
EXTRAPYRAMIDAL DISORDER	EXTRAPYRAMIDAL DISORDER	锥体外系疾病	MOVEMENT DISORDERS (INCL PARKINSONISM)	运动障碍类（包括帕金森病）	DYSKINESIAS AND MOVEMENT DISORDERS NEC	运动障碍和运动失调（不另分类）	NERVOUS SYSTEM DISORDERS	各类神经系统疾病	EXTRAPYRAMIDAL DISORDER		REAC14Q4.txt
DRUG INTERACTION	DRUG INTERACTION	药物相互作用	THERAPEUTIC AND NONTHERAPEUTIC EFFECTS (EXCL TOXICITY)	治疗性及非治疗性反应类（不包括毒性）	INTERACTIONS	各种相互作用	GENERAL DISORDERS AND ADMINISTRATION SITE CONDITIONS	全身性疾病及给药部位各种反应	DRUG INTERACTION		REAC14Q4.txt
PARKINSONISM	PARKINSONISM	帕金森综合征	MOVEMENT DISORDERS (INCL PARKINSONISM)	运动障碍类（包括帕金森病）	PARKINSON'S DISEASE AND PARKINSONISM	帕金森病和帕金森综合征	NERVOUS SYSTEM DISORDERS	各类神经系统疾病	PARKINSONISM		REAC14Q4.txt
SEIZURE	SEIZURE	痫性发作	SEIZURES (INCL SUBTYPES)	癫痫发作（包括各种亚型）	SEIZURES AND SEIZURE DISORDERS NEC	癫痫和癫痫类疾病 （不另分类）	NERVOUS SYSTEM DISORDERS	各类神经系统疾病	SEIZURE		REAC14Q4.txt
DRUG INTERACTION	DRUG INTERACTION	药物相互作用	THERAPEUTIC AND NONTHERAPEUTIC EFFECTS (EXCL TOXICITY)	治疗性及非治疗性反应类（不包括毒性）	INTERACTIONS	各种相互作用	GENERAL DISORDERS AND ADMINISTRATION SITE CONDITIONS	全身性疾病及给药部位各种反应	DRUG INTERACTION		REAC14Q4.txt
EXTRAPYRAMIDAL DISORDER	EXTRAPYRAMIDAL DISORDER	锥体外系疾病	MOVEMENT DISORDERS (INCL PARKINSONISM)	运动障碍类（包括帕金森病）	DYSKINESIAS AND MOVEMENT DISORDERS NEC	运动障碍和运动失调（不另分类）	NERVOUS SYSTEM DISORDERS	各类神经系统疾病	EXTRAPYRAMIDAL DISORDER		REAC14Q4.txt
GENERALISED TONIC-CLONIC SEIZURE	GENERALISED TONIC-CLONIC SEIZURE	全身强直阵挛性癫痫发作	SEIZURES (INCL SUBTYPES)	癫痫发作（包括各种亚型）	GENERALISED TONIC-CLONIC SEIZURES	全面性强直-痉挛性癫痫发作	NERVOUS SYSTEM DISORDERS	各类神经系统疾病	GENERALISED TONIC-CLONIC SEIZURE		REAC14Q4.txt
SCHIZOPHRENIA	SCHIZOPHRENIA	精神分裂症	SCHIZOPHRENIA AND OTHER PSYCHOTIC DISORDERS	精神分裂症和其他精神疾病	SCHIZOPHRENIA NEC	各种精神分裂障碍（不另分类）	PSYCHIATRIC DISORDERS	精神病类	SCHIZOPHRENIA		REAC14Q4.txt
DECREASED APPETITE	DECREASED APPETITE	食欲减退	APPETITE AND GENERAL NUTRITIONAL DISORDERS	食欲及一般性营养障碍	APPETITE DISORDERS	各种食欲障碍	METABOLISM AND NUTRITION DISORDERS	代谢及营养类疾病	DECREASED APPETITE		REAC15Q3.txt
DECREASED INTEREST	DECREASED INTEREST	兴趣减少	DEPRESSED MOOD DISORDERS AND DISTURBANCES	抑郁性心境障碍和混乱	MOOD ALTERATIONS WITH DEPRESSIVE SYMPTOMS	伴忧郁症状的情绪变化	PSYCHIATRIC DISORDERS	精神病类	DECREASED INTEREST		REAC15Q3.txt
DEPRESSED MOOD	DEPRESSED MOOD	心境抑郁	DEPRESSED MOOD DISORDERS AND DISTURBANCES	抑郁性心境障碍和混乱	MOOD ALTERATIONS WITH DEPRESSIVE SYMPTOMS	伴忧郁症状的情绪变化	PSYCHIATRIC DISORDERS	精神病类	DEPRESSED MOOD		REAC15Q3.txt
HALLUCINATION, AUDITORY	HALLUCINATION, AUDITORY	幻觉，听觉	DISTURBANCES IN THINKING AND PERCEPTION	思维及感知紊乱	HALLUCINATIONS (EXCL SLEEP-RELATED)	各种幻觉（睡眠相关性除外）	PSYCHIATRIC DISORDERS	精神病类	HALLUCINATION, AUDITORY		REAC15Q3.txt
INSOMNIA	INSOMNIA	失眠	SLEEP DISORDERS AND DISTURBANCES	睡眠异常和混乱	DISTURBANCES IN INITIATING AND MAINTAINING SLEEP	入睡和睡眠障碍	PSYCHIATRIC DISORDERS	精神病类	INSOMNIA		REAC15Q3.txt
INTENTIONAL OVERDOSE	INTENTIONAL OVERDOSE	有意用药过量	OVERDOSES AND UNDERDOSES NEC	用药过量及用药剂量不足（不另分类）	OVERDOSES NEC	用药过量（不另分类）	INJURY, POISONING AND PROCEDURAL COMPLICATIONS	各类损伤、中毒及操作并发症	INTENTIONAL OVERDOSE		REAC15Q3.txt
MYOCLONUS	MYOCLONUS	肌阵挛	NEUROLOGICAL DISORDERS NEC	神经类疾病（不另分类）	NEUROLOGICAL SIGNS AND SYMPTOMS NEC	神经学症状和体征（不另分类）	NERVOUS SYSTEM DISORDERS	各类神经系统疾病	MYOCLONUS		REAC15Q3.txt
NEGATIVE THOUGHTS	NEGATIVE THOUGHTS	消极想法	DEPRESSED MOOD DISORDERS AND DISTURBANCES	抑郁性心境障碍和混乱	MOOD ALTERATIONS WITH DEPRESSIVE SYMPTOMS	伴忧郁症状的情绪变化	PSYCHIATRIC DISORDERS	精神病类	NEGATIVE THOUGHTS		REAC15Q3.txt
PERSECUTORY DELUSION	PERSECUTORY DELUSION	被害妄想	DISTURBANCES IN THINKING AND PERCEPTION	思维及感知紊乱	DELUSIONAL SYMPTOMS	妄想综合征	PSYCHIATRIC DISORDERS	精神病类	PERSECUTORY DELUSION		REAC15Q3.txt
RHABDOMYOLYSIS	RHABDOMYOLYSIS	横纹肌溶解	MUSCLE DISORDERS	肌肉类疾病	MYOPATHIES	各种肌病	MUSCULOSKELETAL AND CONNECTIVE TISSUE DISORDERS	各种肌肉骨骼及结缔组织疾病	RHABDOMYOLYSIS		REAC15Q3.txt
SOCIAL AVOIDANT BEHAVIOUR	SOCIAL AVOIDANT BEHAVIOUR	社交回避行为	PERSONALITY DISORDERS AND DISTURBANCES IN BEHAVIOUR	人性格异常及行为混乱	BEHAVIOUR AND SOCIALISATION DISTURBANCES	行为和社会关系障碍	PSYCHIATRIC DISORDERS	精神病类	SOCIAL AVOIDANT BEHAVIOUR		REAC15Q3.txt
SUICIDAL IDEATION	SUICIDAL IDEATION	自杀想法	SUICIDAL AND SELF-INJURIOUS BEHAVIOURS NEC	各种自杀及自我伤害行为（不另分类）	SUICIDAL AND SELF-INJURIOUS BEHAVIOUR	自杀和自我伤害行为	PSYCHIATRIC DISORDERS	精神病类	SUICIDAL IDEATION		REAC15Q3.txt
SUICIDE ATTEMPT	SUICIDE ATTEMPT	实施自杀行为	SUICIDAL AND SELF-INJURIOUS BEHAVIOURS NEC	各种自杀及自我伤害行为（不另分类）	SUICIDAL AND SELF-INJURIOUS BEHAVIOUR	自杀和自我伤害行为	PSYCHIATRIC DISORDERS	精神病类	SUICIDE ATTEMPT		REAC15Q3.txt
WEIGHT INCREASED	WEIGHT INCREASED	体重增加	PHYSICAL EXAMINATION AND ORGAN SYSTEM STATUS TOPICS	体检和器官系统状态主题	PHYSICAL EXAMINATION PROCEDURES AND ORGAN SYSTEM STATUS	体检步骤和器官系统状态	INVESTIGATIONS	各类检查	WEIGHT INCREASED		REAC15Q3.txt
CONVULSIONS LOCAL	CONVULSIONS LOCAL	部分惊厥	SEIZURES (INCL SUBTYPES)	癫痫发作（包括各种亚型）	SEIZURES AND SEIZURE DISORDERS NEC	癫痫和癫痫类疾病 （不另分类）	NERVOUS SYSTEM DISORDERS	各类神经系统疾病	CONVULSIONS LOCAL		REAC14Q4.txt
CRYING	CRYING	哭	GENERAL SYSTEM DISORDERS NEC	全身系统疾病（不另分类）	GENERAL SIGNS AND SYMPTOMS NEC	一般症状和体征（不另分类）	GENERAL DISORDERS AND ADMINISTRATION SITE CONDITIONS	全身性疾病及给药部位各种反应	CRYING		REAC14Q4.txt
DISTURBANCE IN ATTENTION	DISTURBANCE IN ATTENTION	注意障碍	MENTAL IMPAIRMENT DISORDERS	精神损害类疾病	MENTAL IMPAIRMENT (EXCL DEMENTIA AND MEMORY LOSS)	精神损害（痴呆和记忆力丧失除外）	NERVOUS SYSTEM DISORDERS	各类神经系统疾病	DISTURBANCE IN ATTENTION		REAC14Q4.txt
DRUG INTERACTION	DRUG INTERACTION	药物相互作用	THERAPEUTIC AND NONTHERAPEUTIC EFFECTS (EXCL TOXICITY)	治疗性及非治疗性反应类（不包括毒性）	INTERACTIONS	各种相互作用	GENERAL DISORDERS AND ADMINISTRATION SITE CONDITIONS	全身性疾病及给药部位各种反应	DRUG INTERACTION		REAC14Q4.txt
HOSPITALISATION	HOSPITALISATION	住院治疗	THERAPEUTIC PROCEDURES AND SUPPORTIVE CARE NEC	治疗类操作和支持性护理（不另分类）	THERAPEUTIC PROCEDURES NEC	治疗类操作（不另分类）	SURGICAL AND MEDICAL PROCEDURES	各种手术及医疗操作	HOSPITALISATION		REAC14Q4.txt
MUSCLE RIGIDITY	MUSCLE RIGIDITY	肌肉强直	MUSCLE DISORDERS	肌肉类疾病	MUSCLE TONE ABNORMALITIES	各种肌张力异常	MUSCULOSKELETAL AND CONNECTIVE TISSUE DISORDERS	各种肌肉骨骼及结缔组织疾病	MUSCLE RIGIDITY		REAC14Q4.txt
OEDEMA	OEDEMA	水肿	GENERAL SYSTEM DISORDERS NEC	全身系统疾病（不另分类）	OEDEMA NEC	各种水肿（不另分类）	GENERAL DISORDERS AND ADMINISTRATION SITE CONDITIONS	全身性疾病及给药部位各种反应	OEDEMA		REAC14Q4.txt
OXYGEN SATURATION DECREASED	OXYGEN SATURATION DECREASED	血氧饱和度降低	METABOLIC, NUTRITIONAL AND BLOOD GAS INVESTIGATIONS	代谢、营养和血气检查	BLOOD GAS AND ACID BASE ANALYSES	血气和酸碱分析	INVESTIGATIONS	各类检查	OXYGEN SATURATION DECREASED		REAC14Q4.txt
PAIN	PAIN	疼痛	GENERAL SYSTEM DISORDERS NEC	全身系统疾病（不另分类）	PAIN AND DISCOMFORT NEC	疼痛和不适（不另分类）	GENERAL DISORDERS AND ADMINISTRATION SITE CONDITIONS	全身性疾病及给药部位各种反应	PAIN		REAC14Q4.txt
RESTLESSNESS	RESTLESSNESS	躁动	CHANGES IN PHYSICAL ACTIVITY	体力活动变化	INCREASED PHYSICAL ACTIVITY LEVELS	身体活动水平升高	PSYCHIATRIC DISORDERS	精神病类	RESTLESSNESS		REAC14Q4.txt
SEDATION	SEDATION	镇静	NEUROLOGICAL DISORDERS NEC	神经类疾病（不另分类）	DISTURBANCES IN CONSCIOUSNESS NEC	意识障碍（不另分类）	NERVOUS SYSTEM DISORDERS	各类神经系统疾病	SEDATION		REAC14Q4.txt
BLOOD GLUCOSE ABNORMAL	BLOOD GLUCOSE ABNORMAL	血葡萄糖异常	METABOLIC, NUTRITIONAL AND BLOOD GAS INVESTIGATIONS	代谢、营养和血气检查	CARBOHYDRATE TOLERANCE ANALYSES (INCL DIABETES)	碳水化合物耐受性分析（包括糖尿病）	INVESTIGATIONS	各类检查	BLOOD GLUCOSE ABNORMAL		REAC14Q4.txt
DRUG WITHDRAWAL SYNDROME	DRUG WITHDRAWAL SYNDROME	药物戒断综合征	THERAPEUTIC AND NONTHERAPEUTIC EFFECTS (EXCL TOXICITY)	治疗性及非治疗性反应类（不包括毒性）	WITHDRAWAL AND REBOUND EFFECTS	各种停药与反弹效应	GENERAL DISORDERS AND ADMINISTRATION SITE CONDITIONS	全身性疾病及给药部位各种反应	DRUG WITHDRAWAL SYNDROME		REAC14Q4.txt
MATERNAL EXPOSURE DURING PREGNANCY	MATERNAL EXPOSURE DURING PREGNANCY	孕产妇在妊娠过程中的暴露	EXPOSURES, CHEMICAL INJURIES AND POISONING	暴露、化学伤和中毒	EXPOSURES ASSOCIATED WITH PREGNANCY, DELIVERY AND LACTATION	与妊娠、分娩和泌乳有关的暴露	INJURY, POISONING AND PROCEDURAL COMPLICATIONS	各类损伤、中毒及操作并发症	MATERNAL EXPOSURE DURING PREGNANCY		REAC14Q4.txt
SEDATION	SEDATION	镇静	NEUROLOGICAL DISORDERS NEC	神经类疾病（不另分类）	DISTURBANCES IN CONSCIOUSNESS NEC	意识障碍（不另分类）	NERVOUS SYSTEM DISORDERS	各类神经系统疾病	SEDATION		REAC14Q4.txt
TARDIVE DYSKINESIA	TARDIVE DYSKINESIA	迟发性运动障碍	MOVEMENT DISORDERS (INCL PARKINSONISM)	运动障碍类（包括帕金森病）	DYSKINESIAS AND MOVEMENT DISORDERS NEC	运动障碍和运动失调（不另分类）	NERVOUS SYSTEM DISORDERS	各类神经系统疾病	TARDIVE DYSKINESIA		REAC14Q4.txt
DIALYSIS	DIALYSIS	透析	RENAL AND URINARY TRACT THERAPEUTIC PROCEDURES	肾及泌尿道治疗类操作	RENAL THERAPEUTIC PROCEDURES	肾脏治疗类操作	SURGICAL AND MEDICAL PROCEDURES	各种手术及医疗操作	DIALYSIS		REAC14Q4.txt
ALCOHOLISM	ALCOHOLISM	酗酒	PSYCHIATRIC DISORDERS NEC	精神病类（不另分类）	SUBSTANCE RELATED AND ADDICTIVE DISORDERS	各种物质使用相关及成瘾性障碍	PSYCHIATRIC DISORDERS	精神病类	ALCOHOLISM		REAC14Q4.txt
DYSKINESIA	DYSKINESIA	运动障碍	MOVEMENT DISORDERS (INCL PARKINSONISM)	运动障碍类（包括帕金森病）	DYSKINESIAS AND MOVEMENT DISORDERS NEC	运动障碍和运动失调（不另分类）	NERVOUS SYSTEM DISORDERS	各类神经系统疾病	DYSKINESIA		REAC14Q4.txt
PRODUCT USE ISSUE	PRODUCT USE ISSUE	产品使用问题	MEDICATION ERRORS AND OTHER PRODUCT USE ERRORS AND ISSUES	用药错误及其他产品使用错误和问题	MEDICATION ERRORS, PRODUCT USE ERRORS AND ISSUES NEC	不另分类的各种用药错误、产品使用错误和问题	INJURY, POISONING AND PROCEDURAL COMPLICATIONS	各类损伤、中毒及操作并发症	PRODUCT USE ISSUE		REAC14Q4.txt
DEPRESSED LEVEL OF CONSCIOUSNESS	DEPRESSED LEVEL OF CONSCIOUSNESS	意识水平下降	NEUROLOGICAL DISORDERS NEC	神经类疾病（不另分类）	DISTURBANCES IN CONSCIOUSNESS NEC	意识障碍（不另分类）	NERVOUS SYSTEM DISORDERS	各类神经系统疾病	DEPRESSED LEVEL OF CONSCIOUSNESS		REAC14Q4.txt
HYPONATRAEMIA	HYPONATRAEMIA	低钠血症	ELECTROLYTE AND FLUID BALANCE CONDITIONS	电解质及液体平衡状况	SODIUM IMBALANCE	钠平衡失调	METABOLISM AND NUTRITION DISORDERS	代谢及营养类疾病	HYPONATRAEMIA		REAC14Q4.txt
SEIZURE	SEIZURE	痫性发作	SEIZURES (INCL SUBTYPES)	癫痫发作（包括各种亚型）	SEIZURES AND SEIZURE DISORDERS NEC	癫痫和癫痫类疾病 （不另分类）	NERVOUS SYSTEM DISORDERS	各类神经系统疾病	SEIZURE		REAC14Q4.txt
HOSPITALISATION	HOSPITALISATION	住院治疗	THERAPEUTIC PROCEDURES AND SUPPORTIVE CARE NEC	治疗类操作和支持性护理（不另分类）	THERAPEUTIC PROCEDURES NEC	治疗类操作（不另分类）	SURGICAL AND MEDICAL PROCEDURES	各种手术及医疗操作	HOSPITALISATION		REAC14Q4.txt
HYPERPROLACTINAEMIA	HYPERPROLACTINAEMIA	高催乳素血症	HYPOTHALAMUS AND PITUITARY GLAND DISORDERS	下丘脑及垂体腺类疾病	ANTERIOR PITUITARY HYPERFUNCTION	垂体前叶功能亢进	ENDOCRINE DISORDERS	内分泌系统疾病	HYPERPROLACTINAEMIA		REAC15Q3.txt
PITUITARY TUMOUR BENIGN	PITUITARY TUMOUR BENIGN	垂体良性肿瘤	ENDOCRINE NEOPLASMS BENIGN	各种内分泌良性肿瘤	ENDOCRINE NEOPLASMS BENIGN NEC	内分泌良性肿瘤（不另分类）	NEOPLASMS BENIGN, MALIGNANT AND UNSPECIFIED (INCL CYSTS AND POLYPS)	良性、恶性及性质不明的肿瘤（包括囊状和息肉状）	PITUITARY TUMOUR BENIGN		REAC15Q3.txt
HYPONATRAEMIC SEIZURE	HYPONATRAEMIC SEIZURE	低血钠性癫痫发作	SEIZURES (INCL SUBTYPES)	癫痫发作（包括各种亚型）	SEIZURES AND SEIZURE DISORDERS NEC	癫痫和癫痫类疾病 （不另分类）	NERVOUS SYSTEM DISORDERS	各类神经系统疾病	HYPONATRAEMIC SEIZURE		REAC14Q4.txt
INAPPROPRIATE ANTIDIURETIC HORMONE SECRETION	INAPPROPRIATE ANTIDIURETIC HORMONE SECRETION	抗利尿激素分泌失调	HYPOTHALAMUS AND PITUITARY GLAND DISORDERS	下丘脑及垂体腺类疾病	POSTERIOR PITUITARY DISORDERS	垂体后叶疾病	ENDOCRINE DISORDERS	内分泌系统疾病	INAPPROPRIATE ANTIDIURETIC HORMONE SECRETION		REAC14Q4.txt
EMBOLISM VENOUS	EMBOLISM VENOUS	静脉栓塞	EMBOLISM AND THROMBOSIS	栓塞及血栓	NON-SITE SPECIFIC EMBOLISM AND THROMBOSIS	部位不确定的栓塞和血栓形成	VASCULAR DISORDERS	血管与淋巴管类疾病	EMBOLISM VENOUS		REAC14Q4.txt
EXTRAPYRAMIDAL DISORDER	EXTRAPYRAMIDAL DISORDER	锥体外系疾病	MOVEMENT DISORDERS (INCL PARKINSONISM)	运动障碍类（包括帕金森病）	DYSKINESIAS AND MOVEMENT DISORDERS NEC	运动障碍和运动失调（不另分类）	NERVOUS SYSTEM DISORDERS	各类神经系统疾病	EXTRAPYRAMIDAL DISORDER		REAC14Q4.txt
BLOOD PROLACTIN INCREASED	BLOOD PROLACTIN INCREASED	血催乳素升高	ENDOCRINE INVESTIGATIONS (INCL SEX HORMONES)	内分泌系统检查（包括性激素）	PITUITARY ANALYSES ANTERIOR	垂体前叶分析	INVESTIGATIONS	各类检查	BLOOD PROLACTIN INCREASED		REAC14Q4.txt
METABOLIC SYNDROME	METABOLIC SYNDROME	代谢综合征	GLUCOSE METABOLISM DISORDERS (INCL DIABETES MELLITUS)	葡萄糖代谢疾病（包括糖尿病）	HYPERGLYCAEMIC CONDITIONS NEC	各种高血糖状况（不另分类）	METABOLISM AND NUTRITION DISORDERS	代谢及营养类疾病	METABOLIC SYNDROME		REAC14Q4.txt
ELECTROCARDIOGRAM QT PROLONGED	ELECTROCARDIOGRAM QT PROLONGED	心电图 QT 间期延长	CARDIAC AND VASCULAR INVESTIGATIONS (EXCL ENZYME TESTS)	心血管检查（不包括酶检测）	ECG INVESTIGATIONS	各种心电图检查	INVESTIGATIONS	各类检查	ELECTROCARDIOGRAM QT PROLONGED		REAC14Q4.txt
HYPERTROPHY	HYPERTROPHY	肥大	TISSUE DISORDERS NEC	组织疾病（不另分类）	TROPHIC DISORDERS	营养障碍	GENERAL DISORDERS AND ADMINISTRATION SITE CONDITIONS	全身性疾病及给药部位各种反应	HYPERTROPHY		REAC14Q4.txt
SUDDEN DEATH	SUDDEN DEATH	猝死	FATAL OUTCOMES	致命后果	DEATH AND SUDDEN DEATH	死亡和猝死	GENERAL DISORDERS AND ADMINISTRATION SITE CONDITIONS	全身性疾病及给药部位各种反应	SUDDEN DEATH		REAC14Q4.txt
ABDOMINAL PAIN	ABDOMINAL PAIN	腹痛	GASTROINTESTINAL SIGNS AND SYMPTOMS	胃肠道系统症状和体征	GASTROINTESTINAL AND ABDOMINAL PAINS (EXCL ORAL AND THROAT)	胃肠道和腹部疼痛（不包括口腔和咽喉）	GASTROINTESTINAL DISORDERS	胃肠系统疾病	ABDOMINAL PAIN		REAC14Q4.txt
CHEST PAIN	CHEST PAIN	胸痛	GENERAL SYSTEM DISORDERS NEC	全身系统疾病（不另分类）	PAIN AND DISCOMFORT NEC	疼痛和不适（不另分类）	GENERAL DISORDERS AND ADMINISTRATION SITE CONDITIONS	全身性疾病及给药部位各种反应	CHEST PAIN		REAC14Q4.txt
PULMONARY EMBOLISM	PULMONARY EMBOLISM	肺栓塞	PULMONARY VASCULAR DISORDERS	肺血管类疾病	PULMONARY THROMBOTIC AND EMBOLIC CONDITIONS	肺血栓形成和栓塞病症	RESPIRATORY, THORACIC AND MEDIASTINAL DISORDERS	呼吸系统、胸及纵隔疾病	PULMONARY EMBOLISM		REAC14Q4.txt
PYELONEPHRITIS	PYELONEPHRITIS	肾盂肾炎	INFECTIONS - PATHOGEN UNSPECIFIED	感染 - 未指明病原	URINARY TRACT INFECTIONS	各种尿路感染	INFECTIONS AND INFESTATIONS	感染及侵染类疾病	PYELONEPHRITIS		REAC14Q4.txt
RENAL COLIC	RENAL COLIC	肾绞痛	URINARY TRACT SIGNS AND SYMPTOMS	各种泌尿道体征和症状	URINARY TRACT SIGNS AND SYMPTOMS NEC	泌尿道各种体征和症状（不另分类）	RENAL AND URINARY DISORDERS	肾脏及泌尿系统疾病	RENAL COLIC		REAC14Q4.txt
LACRIMATION INCREASED	LACRIMATION INCREASED	流泪增加	EYE DISORDERS NEC	眼类疾病（不另分类）	LACRIMATION DISORDERS	泪液分泌类疾病	EYE DISORDERS	眼器官疾病	LACRIMATION INCREASED		REAC14Q4.txt
PHOTOPHOBIA	PHOTOPHOBIA	畏光	OCULAR SENSORY SYMPTOMS NEC	眼感觉症状（不另分类）	OCULAR SENSATION DISORDERS	眼部感觉障碍	EYE DISORDERS	眼器官疾病	PHOTOPHOBIA		REAC14Q4.txt
VISUAL IMPAIRMENT	VISUAL IMPAIRMENT	视觉损害	VISION DISORDERS	各种视觉障碍	VISUAL IMPAIRMENT AND BLINDNESS (EXCL COLOUR BLINDNESS)	视觉损害和失明（色盲除外）	EYE DISORDERS	眼器官疾病	VISUAL IMPAIRMENT		REAC14Q4.txt
INTENTIONAL OVERDOSE	INTENTIONAL OVERDOSE	有意用药过量	OVERDOSES AND UNDERDOSES NEC	用药过量及用药剂量不足（不另分类）	OVERDOSES NEC	用药过量（不另分类）	INJURY, POISONING AND PROCEDURAL COMPLICATIONS	各类损伤、中毒及操作并发症	INTENTIONAL OVERDOSE		REAC14Q4.txt
SUICIDE ATTEMPT	SUICIDE ATTEMPT	实施自杀行为	SUICIDAL AND SELF-INJURIOUS BEHAVIOURS NEC	各种自杀及自我伤害行为（不另分类）	SUICIDAL AND SELF-INJURIOUS BEHAVIOUR	自杀和自我伤害行为	PSYCHIATRIC DISORDERS	精神病类	SUICIDE ATTEMPT		REAC14Q4.txt
ALCOHOL ABUSE	ALCOHOL ABUSE	酒精滥用	PSYCHIATRIC DISORDERS NEC	精神病类（不另分类）	SUBSTANCE RELATED AND ADDICTIVE DISORDERS	各种物质使用相关及成瘾性障碍	PSYCHIATRIC DISORDERS	精神病类	ALCOHOL ABUSE		REAC15Q2.txt
DEPRESSION	DEPRESSION	抑郁	DEPRESSED MOOD DISORDERS AND DISTURBANCES	抑郁性心境障碍和混乱	DEPRESSIVE DISORDERS	各种抑郁病	PSYCHIATRIC DISORDERS	精神病类	DEPRESSION		REAC15Q2.txt
HALLUCINATION	HALLUCINATION	幻觉	DISTURBANCES IN THINKING AND PERCEPTION	思维及感知紊乱	HALLUCINATIONS (EXCL SLEEP-RELATED)	各种幻觉（睡眠相关性除外）	PSYCHIATRIC DISORDERS	精神病类	HALLUCINATION		REAC15Q2.txt
SOCIAL AVOIDANT BEHAVIOUR	SOCIAL AVOIDANT BEHAVIOUR	社交回避行为	PERSONALITY DISORDERS AND DISTURBANCES IN BEHAVIOUR	人性格异常及行为混乱	BEHAVIOUR AND SOCIALISATION DISTURBANCES	行为和社会关系障碍	PSYCHIATRIC DISORDERS	精神病类	SOCIAL AVOIDANT BEHAVIOUR		REAC15Q2.txt
TENSION	TENSION	紧张	ANXIETY DISORDERS AND SYMPTOMS	焦虑症及症状	ANXIETY SYMPTOMS	焦虑症状	PSYCHIATRIC DISORDERS	精神病类	TENSION		REAC15Q2.txt
TREATMENT NONCOMPLIANCE	TREATMENT NONCOMPLIANCE	治疗不服从	THERAPEUTIC AND NONTHERAPEUTIC EFFECTS (EXCL TOXICITY)	治疗性及非治疗性反应类（不包括毒性）	THERAPEUTIC AND NONTHERAPEUTIC RESPONSES	各种治疗和非治疗反应	GENERAL DISORDERS AND ADMINISTRATION SITE CONDITIONS	全身性疾病及给药部位各种反应	TREATMENT NONCOMPLIANCE		REAC15Q2.txt
CONDITION AGGRAVATED	CONDITION AGGRAVATED	病情恶化	GENERAL SYSTEM DISORDERS NEC	全身系统疾病（不另分类）	GENERAL SIGNS AND SYMPTOMS NEC	一般症状和体征（不另分类）	GENERAL DISORDERS AND ADMINISTRATION SITE CONDITIONS	全身性疾病及给药部位各种反应	CONDITION AGGRAVATED		REAC15Q1.txt
HOSPITALISATION	HOSPITALISATION	住院治疗	THERAPEUTIC PROCEDURES AND SUPPORTIVE CARE NEC	治疗类操作和支持性护理（不另分类）	THERAPEUTIC PROCEDURES NEC	治疗类操作（不另分类）	SURGICAL AND MEDICAL PROCEDURES	各种手术及医疗操作	HOSPITALISATION		REAC15Q1.txt
DEATH	DEATH	死亡	FATAL OUTCOMES	致命后果	DEATH AND SUDDEN DEATH	死亡和猝死	GENERAL DISORDERS AND ADMINISTRATION SITE CONDITIONS	全身性疾病及给药部位各种反应	DEATH		REAC14Q4.txt
DRUG INEFFECTIVE	DRUG INEFFECTIVE	药物无效	THERAPEUTIC AND NONTHERAPEUTIC EFFECTS (EXCL TOXICITY)	治疗性及非治疗性反应类（不包括毒性）	THERAPEUTIC AND NONTHERAPEUTIC RESPONSES	各种治疗和非治疗反应	GENERAL DISORDERS AND ADMINISTRATION SITE CONDITIONS	全身性疾病及给药部位各种反应	DRUG INEFFECTIVE		REAC14Q4.txt
ACUTE RESPIRATORY FAILURE	ACUTE RESPIRATORY FAILURE	急性呼吸衰竭	RESPIRATORY DISORDERS NEC	呼吸系统疾病（不另分类）	RESPIRATORY FAILURES (EXCL NEONATAL)	各种呼吸衰竭（不包括新生儿）	RESPIRATORY, THORACIC AND MEDIASTINAL DISORDERS	呼吸系统、胸及纵隔疾病	ACUTE RESPIRATORY FAILURE		REAC14Q4.txt
METABOLIC ACIDOSIS	METABOLIC ACIDOSIS	代谢性酸中毒	ACID-BASE DISORDERS	酸碱平衡紊乱	METABOLIC ACIDOSES (EXCL DIABETIC ACIDOSES)	各种代谢性酸中毒（糖尿病酸中毒除外）	METABOLISM AND NUTRITION DISORDERS	代谢及营养类疾病	METABOLIC ACIDOSIS		REAC14Q4.txt
NEUROLEPTIC MALIGNANT SYNDROME	NEUROLEPTIC MALIGNANT SYNDROME	神经阻滞剂恶性综合征	NEUROMUSCULAR DISORDERS	神经肌肉类疾病	MUSCLE TONE ABNORMAL	肌张力异常	NERVOUS SYSTEM DISORDERS	各类神经系统疾病	NEUROLEPTIC MALIGNANT SYNDROME		REAC14Q4.txt
VENOUS THROMBOSIS	VENOUS THROMBOSIS	静脉血栓形成	EMBOLISM AND THROMBOSIS	栓塞及血栓	NON-SITE SPECIFIC EMBOLISM AND THROMBOSIS	部位不确定的栓塞和血栓形成	VASCULAR DISORDERS	血管与淋巴管类疾病	VENOUS THROMBOSIS		REAC14Q4.txt
DRUG INEFFECTIVE	DRUG INEFFECTIVE	药物无效	THERAPEUTIC AND NONTHERAPEUTIC EFFECTS (EXCL TOXICITY)	治疗性及非治疗性反应类（不包括毒性）	THERAPEUTIC AND NONTHERAPEUTIC RESPONSES	各种治疗和非治疗反应	GENERAL DISORDERS AND ADMINISTRATION SITE CONDITIONS	全身性疾病及给药部位各种反应	DRUG INEFFECTIVE		REAC15Q1.txt
EXTRAPYRAMIDAL DISORDER	EXTRAPYRAMIDAL DISORDER	锥体外系疾病	MOVEMENT DISORDERS (INCL PARKINSONISM)	运动障碍类（包括帕金森病）	DYSKINESIAS AND MOVEMENT DISORDERS NEC	运动障碍和运动失调（不另分类）	NERVOUS SYSTEM DISORDERS	各类神经系统疾病	EXTRAPYRAMIDAL DISORDER		REAC15Q1.txt
SUICIDE ATTEMPT	SUICIDE ATTEMPT	实施自杀行为	SUICIDAL AND SELF-INJURIOUS BEHAVIOURS NEC	各种自杀及自我伤害行为（不另分类）	SUICIDAL AND SELF-INJURIOUS BEHAVIOUR	自杀和自我伤害行为	PSYCHIATRIC DISORDERS	精神病类	SUICIDE ATTEMPT		REAC15Q1.txt
ALCOHOL INTERACTION	ALCOHOL INTERACTION	酒精相互作用	THERAPEUTIC AND NONTHERAPEUTIC EFFECTS (EXCL TOXICITY)	治疗性及非治疗性反应类（不包括毒性）	INTERACTIONS	各种相互作用	GENERAL DISORDERS AND ADMINISTRATION SITE CONDITIONS	全身性疾病及给药部位各种反应	ALCOHOL INTERACTION		REAC14Q4.txt
ARRHYTHMIA	ARRHYTHMIA	心律失常	CARDIAC ARRHYTHMIAS	心律失常类疾病	RATE AND RHYTHM DISORDERS NEC	心率和节律异常（不另分类）	CARDIAC DISORDERS	心脏器官疾病	ARRHYTHMIA		REAC14Q4.txt
COMPLETED SUICIDE	COMPLETED SUICIDE	自杀既遂	SUICIDAL AND SELF-INJURIOUS BEHAVIOURS NEC	各种自杀及自我伤害行为（不另分类）	SUICIDAL AND SELF-INJURIOUS BEHAVIOUR	自杀和自我伤害行为	PSYCHIATRIC DISORDERS	精神病类	COMPLETED SUICIDE		REAC14Q4.txt
OVERDOSE	OVERDOSE	用药过量	OVERDOSES AND UNDERDOSES NEC	用药过量及用药剂量不足（不另分类）	OVERDOSES NEC	用药过量（不另分类）	INJURY, POISONING AND PROCEDURAL COMPLICATIONS	各类损伤、中毒及操作并发症	OVERDOSE		REAC14Q4.txt
TOXICITY TO VARIOUS AGENTS	TOXICITY TO VARIOUS AGENTS	各种制剂毒性	EXPOSURES, CHEMICAL INJURIES AND POISONING	暴露、化学伤和中毒	POISONING AND TOXICITY	中毒与毒性	INJURY, POISONING AND PROCEDURAL COMPLICATIONS	各类损伤、中毒及操作并发症	TOXICITY TO VARIOUS AGENTS		REAC14Q4.txt
DRUG INTERACTION	DRUG INTERACTION	药物相互作用	THERAPEUTIC AND NONTHERAPEUTIC EFFECTS (EXCL TOXICITY)	治疗性及非治疗性反应类（不包括毒性）	INTERACTIONS	各种相互作用	GENERAL DISORDERS AND ADMINISTRATION SITE CONDITIONS	全身性疾病及给药部位各种反应	DRUG INTERACTION		REAC14Q4.txt
PRIAPISM	PRIAPISM	阴茎异常勃起	SEXUAL FUNCTION AND FERTILITY DISORDERS	性功能和生育疾病类	ERECTION AND EJACULATION CONDITIONS AND DISORDERS	勃起和射精状态和障碍	REPRODUCTIVE SYSTEM AND BREAST DISORDERS	生殖系统及乳腺疾病	PRIAPISM		REAC14Q4.txt
SEDATION	SEDATION	镇静	NEUROLOGICAL DISORDERS NEC	神经类疾病（不另分类）	DISTURBANCES IN CONSCIOUSNESS NEC	意识障碍（不另分类）	NERVOUS SYSTEM DISORDERS	各类神经系统疾病	SEDATION		REAC14Q4.txt
WEIGHT INCREASED	WEIGHT INCREASED	体重增加	PHYSICAL EXAMINATION AND ORGAN SYSTEM STATUS TOPICS	体检和器官系统状态主题	PHYSICAL EXAMINATION PROCEDURES AND ORGAN SYSTEM STATUS	体检步骤和器官系统状态	INVESTIGATIONS	各类检查	WEIGHT INCREASED		REAC14Q4.txt
DRUG INTERACTION	DRUG INTERACTION	药物相互作用	THERAPEUTIC AND NONTHERAPEUTIC EFFECTS (EXCL TOXICITY)	治疗性及非治疗性反应类（不包括毒性）	INTERACTIONS	各种相互作用	GENERAL DISORDERS AND ADMINISTRATION SITE CONDITIONS	全身性疾病及给药部位各种反应	DRUG INTERACTION		REAC14Q4.txt
ELECTROCARDIOGRAM QT PROLONGED	ELECTROCARDIOGRAM QT PROLONGED	心电图 QT 间期延长	CARDIAC AND VASCULAR INVESTIGATIONS (EXCL ENZYME TESTS)	心血管检查（不包括酶检测）	ECG INVESTIGATIONS	各种心电图检查	INVESTIGATIONS	各类检查	ELECTROCARDIOGRAM QT PROLONGED		REAC14Q4.txt
HYPOTENSION	HYPOTENSION	低血压	DECREASED AND NONSPECIFIC BLOOD PRESSURE DISORDERS AND SHOCK	血压降低和性质不明的血压异常及休克	VASCULAR HYPOTENSIVE DISORDERS	血管低血压疾病	VASCULAR DISORDERS	血管与淋巴管类疾病	HYPOTENSION		REAC14Q4.txt
PRESYNCOPE	PRESYNCOPE	晕厥前期	NEUROLOGICAL DISORDERS NEC	神经类疾病（不另分类）	NEUROLOGICAL SIGNS AND SYMPTOMS NEC	神经学症状和体征（不另分类）	NERVOUS SYSTEM DISORDERS	各类神经系统疾病	PRESYNCOPE		REAC14Q4.txt
TACHYCARDIA	TACHYCARDIA	心动过速	CARDIAC ARRHYTHMIAS	心律失常类疾病	RATE AND RHYTHM DISORDERS NEC	心率和节律异常（不另分类）	CARDIAC DISORDERS	心脏器官疾病	TACHYCARDIA		REAC14Q4.txt
DEEP VEIN THROMBOSIS	DEEP VEIN THROMBOSIS	深静脉血栓形成	EMBOLISM AND THROMBOSIS	栓塞及血栓	PERIPHERAL EMBOLISM AND THROMBOSIS	周围栓塞和血栓形成	VASCULAR DISORDERS	血管与淋巴管类疾病	DEEP VEIN THROMBOSIS		REAC14Q4.txt
INTERMITTENT CLAUDICATION	INTERMITTENT CLAUDICATION	间歇性跛行	ARTERIOSCLEROSIS, STENOSIS, VASCULAR INSUFFICIENCY AND NECROSIS	动脉硬化、狭窄、血管功能不全和坏死	PERIPHERAL VASOCONSTRICTION, NECROSIS AND VASCULAR INSUFFICIENCY	周围血管收缩、坏死和血管功能障碍	VASCULAR DISORDERS	血管与淋巴管类疾病	INTERMITTENT CLAUDICATION		REAC14Q4.txt
THROMBOPHLEBITIS	THROMBOPHLEBITIS	血栓性静脉炎	EMBOLISM AND THROMBOSIS	栓塞及血栓	PERIPHERAL EMBOLISM AND THROMBOSIS	周围栓塞和血栓形成	VASCULAR DISORDERS	血管与淋巴管类疾病	THROMBOPHLEBITIS		REAC14Q4.txt
DRUG ABUSE	DRUG ABUSE	药物滥用	PSYCHIATRIC DISORDERS NEC	精神病类（不另分类）	SUBSTANCE RELATED AND ADDICTIVE DISORDERS	各种物质使用相关及成瘾性障碍	PSYCHIATRIC DISORDERS	精神病类	DRUG ABUSE		REAC15Q1.txt
PSYCHOMOTOR RETARDATION	PSYCHOMOTOR RETARDATION	精神运动性阻滞	DEPRESSED MOOD DISORDERS AND DISTURBANCES	抑郁性心境障碍和混乱	MOOD ALTERATIONS WITH DEPRESSIVE SYMPTOMS	伴忧郁症状的情绪变化	PSYCHIATRIC DISORDERS	精神病类	PSYCHOMOTOR RETARDATION		REAC15Q1.txt
SLUGGISHNESS	SLUGGISHNESS	反应迟缓	GENERAL SYSTEM DISORDERS NEC	全身系统疾病（不另分类）	ASTHENIC CONDITIONS	虚弱状态	GENERAL DISORDERS AND ADMINISTRATION SITE CONDITIONS	全身性疾病及给药部位各种反应	SLUGGISHNESS		REAC15Q1.txt
ASTHENIA	ASTHENIA	虚弱	GENERAL SYSTEM DISORDERS NEC	全身系统疾病（不另分类）	ASTHENIC CONDITIONS	虚弱状态	GENERAL DISORDERS AND ADMINISTRATION SITE CONDITIONS	全身性疾病及给药部位各种反应	ASTHENIA		REAC14Q4.txt
FATIGUE	FATIGUE	疲劳	GENERAL SYSTEM DISORDERS NEC	全身系统疾病（不另分类）	ASTHENIC CONDITIONS	虚弱状态	GENERAL DISORDERS AND ADMINISTRATION SITE CONDITIONS	全身性疾病及给药部位各种反应	FATIGUE		REAC14Q4.txt
INTENTIONAL OVERDOSE	INTENTIONAL OVERDOSE	有意用药过量	OVERDOSES AND UNDERDOSES NEC	用药过量及用药剂量不足（不另分类）	OVERDOSES NEC	用药过量（不另分类）	INJURY, POISONING AND PROCEDURAL COMPLICATIONS	各类损伤、中毒及操作并发症	INTENTIONAL OVERDOSE		REAC14Q4.txt
SUICIDE ATTEMPT	SUICIDE ATTEMPT	实施自杀行为	SUICIDAL AND SELF-INJURIOUS BEHAVIOURS NEC	各种自杀及自我伤害行为（不另分类）	SUICIDAL AND SELF-INJURIOUS BEHAVIOUR	自杀和自我伤害行为	PSYCHIATRIC DISORDERS	精神病类	SUICIDE ATTEMPT		REAC14Q4.txt
SYNCOPE	SYNCOPE	晕厥	NEUROLOGICAL DISORDERS NEC	神经类疾病（不另分类）	DISTURBANCES IN CONSCIOUSNESS NEC	意识障碍（不另分类）	NERVOUS SYSTEM DISORDERS	各类神经系统疾病	SYNCOPE		REAC14Q4.txt
LACRIMATION INCREASED	LACRIMATION INCREASED	流泪增加	EYE DISORDERS NEC	眼类疾病（不另分类）	LACRIMATION DISORDERS	泪液分泌类疾病	EYE DISORDERS	眼器官疾病	LACRIMATION INCREASED		REAC14Q4.txt
PHOTOPHOBIA	PHOTOPHOBIA	畏光	OCULAR SENSORY SYMPTOMS NEC	眼感觉症状（不另分类）	OCULAR SENSATION DISORDERS	眼部感觉障碍	EYE DISORDERS	眼器官疾病	PHOTOPHOBIA		REAC14Q4.txt
VISUAL IMPAIRMENT	VISUAL IMPAIRMENT	视觉损害	VISION DISORDERS	各种视觉障碍	VISUAL IMPAIRMENT AND BLINDNESS (EXCL COLOUR BLINDNESS)	视觉损害和失明（色盲除外）	EYE DISORDERS	眼器官疾病	VISUAL IMPAIRMENT		REAC14Q4.txt
EXTRAPYRAMIDAL DISORDER	EXTRAPYRAMIDAL DISORDER	锥体外系疾病	MOVEMENT DISORDERS (INCL PARKINSONISM)	运动障碍类（包括帕金森病）	DYSKINESIAS AND MOVEMENT DISORDERS NEC	运动障碍和运动失调（不另分类）	NERVOUS SYSTEM DISORDERS	各类神经系统疾病	EXTRAPYRAMIDAL DISORDER		REAC14Q4.txt
DELUSION	DELUSION	妄想	DISTURBANCES IN THINKING AND PERCEPTION	思维及感知紊乱	DELUSIONAL SYMPTOMS	妄想综合征	PSYCHIATRIC DISORDERS	精神病类	DELUSION		REAC15Q1.txt
DRUG TOLERANCE	DRUG TOLERANCE	药物耐受性	THERAPEUTIC AND NONTHERAPEUTIC EFFECTS (EXCL TOXICITY)	治疗性及非治疗性反应类（不包括毒性）	THERAPEUTIC AND NONTHERAPEUTIC RESPONSES	各种治疗和非治疗反应	GENERAL DISORDERS AND ADMINISTRATION SITE CONDITIONS	全身性疾病及给药部位各种反应	DRUG TOLERANCE		REAC15Q1.txt
HALLUCINATION, AUDITORY	HALLUCINATION, AUDITORY	幻觉，听觉	DISTURBANCES IN THINKING AND PERCEPTION	思维及感知紊乱	HALLUCINATIONS (EXCL SLEEP-RELATED)	各种幻觉（睡眠相关性除外）	PSYCHIATRIC DISORDERS	精神病类	HALLUCINATION, AUDITORY		REAC15Q1.txt
INSOMNIA	INSOMNIA	失眠	SLEEP DISORDERS AND DISTURBANCES	睡眠异常和混乱	DISTURBANCES IN INITIATING AND MAINTAINING SLEEP	入睡和睡眠障碍	PSYCHIATRIC DISORDERS	精神病类	INSOMNIA		REAC15Q1.txt
LOOSE ASSOCIATIONS	LOOSE ASSOCIATIONS	关联不良	DISTURBANCES IN THINKING AND PERCEPTION	思维及感知紊乱	THINKING DISTURBANCES	思维障碍	PSYCHIATRIC DISORDERS	精神病类	LOOSE ASSOCIATIONS		REAC15Q1.txt
ABDOMINAL DISCOMFORT	ABDOMINAL DISCOMFORT	腹部不适	GASTROINTESTINAL SIGNS AND SYMPTOMS	胃肠道系统症状和体征	GASTROINTESTINAL SIGNS AND SYMPTOMS NEC	各种胃肠道症状和体征（不另分类）	GASTROINTESTINAL DISORDERS	胃肠系统疾病	ABDOMINAL DISCOMFORT		REAC14Q4.txt
ASPARTATE AMINOTRANSFERASE INCREASED	ASPARTATE AMINOTRANSFERASE INCREASED	天门冬氨酸氨基转移酶升高	HEPATOBILIARY INVESTIGATIONS	肝胆系统检查	HEPATOBILIARY FUNCTION DIAGNOSTIC PROCEDURES	肝胆功能诊断性操作	INVESTIGATIONS	各类检查	ASPARTATE AMINOTRANSFERASE INCREASED		REAC14Q4.txt
AUTOIMMUNE HAEMOLYTIC ANAEMIA	AUTOIMMUNE HAEMOLYTIC ANAEMIA	自身免疫性溶血性贫血	HAEMOLYSES AND RELATED CONDITIONS	溶血及相关状况	ANAEMIAS HAEMOLYTIC IMMUNE	免疫性溶血性贫血	BLOOD AND LYMPHATIC SYSTEM DISORDERS	血液及淋巴系统疾病	AUTOIMMUNE HAEMOLYTIC ANAEMIA		REAC14Q4.txt
BLOOD BILIRUBIN INCREASED	BLOOD BILIRUBIN INCREASED	血胆红素升高	HEPATOBILIARY INVESTIGATIONS	肝胆系统检查	HEPATOBILIARY FUNCTION DIAGNOSTIC PROCEDURES	肝胆功能诊断性操作	INVESTIGATIONS	各类检查	BLOOD BILIRUBIN INCREASED		REAC14Q4.txt
BLOOD LACTATE DEHYDROGENASE INCREASED	BLOOD LACTATE DEHYDROGENASE INCREASED	血乳酸脱氢酶升高	ENZYME INVESTIGATIONS NEC	酶检查（不另分类）	TISSUE ENZYME ANALYSES NEC	组织酶分析（不另分类）	INVESTIGATIONS	各类检查	BLOOD LACTATE DEHYDROGENASE INCREASED		REAC14Q4.txt
COOMBS DIRECT TEST POSITIVE	COOMBS DIRECT TEST POSITIVE	直接库姆斯试验阳性	HAEMATOLOGY INVESTIGATIONS (INCL BLOOD GROUPS)	血液类检查（包括血型）	BLOOD GROUPING AND CROSS-MATCHING ANALYSES	血型测定和交叉配血分析	INVESTIGATIONS	各类检查	COOMBS DIRECT TEST POSITIVE		REAC14Q4.txt
CRYING	CRYING	哭	GENERAL SYSTEM DISORDERS NEC	全身系统疾病（不另分类）	GENERAL SIGNS AND SYMPTOMS NEC	一般症状和体征（不另分类）	GENERAL DISORDERS AND ADMINISTRATION SITE CONDITIONS	全身性疾病及给药部位各种反应	CRYING		REAC14Q4.txt
DECREASED ACTIVITY	DECREASED ACTIVITY	活动减少	GENERAL SYSTEM DISORDERS NEC	全身系统疾病（不另分类）	ASTHENIC CONDITIONS	虚弱状态	GENERAL DISORDERS AND ADMINISTRATION SITE CONDITIONS	全身性疾病及给药部位各种反应	DECREASED ACTIVITY		REAC14Q4.txt
DECREASED APPETITE	DECREASED APPETITE	食欲减退	APPETITE AND GENERAL NUTRITIONAL DISORDERS	食欲及一般性营养障碍	APPETITE DISORDERS	各种食欲障碍	METABOLISM AND NUTRITION DISORDERS	代谢及营养类疾病	DECREASED APPETITE		REAC14Q4.txt
DRUG INEFFECTIVE	DRUG INEFFECTIVE	药物无效	THERAPEUTIC AND NONTHERAPEUTIC EFFECTS (EXCL TOXICITY)	治疗性及非治疗性反应类（不包括毒性）	THERAPEUTIC AND NONTHERAPEUTIC RESPONSES	各种治疗和非治疗反应	GENERAL DISORDERS AND ADMINISTRATION SITE CONDITIONS	全身性疾病及给药部位各种反应	DRUG INEFFECTIVE		REAC14Q4.txt
FATIGUE	FATIGUE	疲劳	GENERAL SYSTEM DISORDERS NEC	全身系统疾病（不另分类）	ASTHENIC CONDITIONS	虚弱状态	GENERAL DISORDERS AND ADMINISTRATION SITE CONDITIONS	全身性疾病及给药部位各种反应	FATIGUE		REAC14Q4.txt
GAIT DISTURBANCE	GAIT DISTURBANCE	步态障碍	GENERAL SYSTEM DISORDERS NEC	全身系统疾病（不另分类）	GAIT DISTURBANCES	行走障碍	GENERAL DISORDERS AND ADMINISTRATION SITE CONDITIONS	全身性疾病及给药部位各种反应	GAIT DISTURBANCE		REAC14Q4.txt
GENERAL PHYSICAL CONDITION ABNORMAL	GENERAL PHYSICAL CONDITION ABNORMAL	一般身体状况异常	PHYSICAL EXAMINATION AND ORGAN SYSTEM STATUS TOPICS	体检和器官系统状态主题	PHYSICAL EXAMINATION PROCEDURES AND ORGAN SYSTEM STATUS	体检步骤和器官系统状态	INVESTIGATIONS	各类检查	GENERAL PHYSICAL CONDITION ABNORMAL		REAC14Q4.txt
HAPTOGLOBIN DECREASED	HAPTOGLOBIN DECREASED	结合珠蛋白降低	METABOLIC, NUTRITIONAL AND BLOOD GAS INVESTIGATIONS	代谢、营养和血气检查	HAEM METABOLISM ANALYSES	血红素代谢分析	INVESTIGATIONS	各类检查	HAPTOGLOBIN DECREASED		REAC14Q4.txt
MALAISE	MALAISE	难受	GENERAL SYSTEM DISORDERS NEC	全身系统疾病（不另分类）	ASTHENIC CONDITIONS	虚弱状态	GENERAL DISORDERS AND ADMINISTRATION SITE CONDITIONS	全身性疾病及给药部位各种反应	MALAISE		REAC14Q4.txt
NAUSEA	NAUSEA	恶心	GASTROINTESTINAL SIGNS AND SYMPTOMS	胃肠道系统症状和体征	NAUSEA AND VOMITING SYMPTOMS	恶心和呕吐症状	GASTROINTESTINAL DISORDERS	胃肠系统疾病	NAUSEA		REAC14Q4.txt
PALLOR	PALLOR	苍白	VASCULAR DISORDERS NEC	血管疾病（不另分类）	SITE SPECIFIC VASCULAR DISORDERS NEC	特定部位血管疾病（不另分类）	VASCULAR DISORDERS	血管与淋巴管类疾病	PALLOR		REAC14Q4.txt
RETICULOCYTOSIS	RETICULOCYTOSIS	网织细胞过多症	RED BLOOD CELL DISORDERS	红血球类疾病	RED BLOOD CELL ABNORMAL FINDINGS NEC	各种红细胞异常发现（不另分类）	BLOOD AND LYMPHATIC SYSTEM DISORDERS	血液及淋巴系统疾病	RETICULOCYTOSIS		REAC14Q4.txt
URINARY TRACT INFECTION	URINARY TRACT INFECTION	尿路感染	INFECTIONS - PATHOGEN UNSPECIFIED	感染 - 未指明病原	URINARY TRACT INFECTIONS	各种尿路感染	INFECTIONS AND INFESTATIONS	感染及侵染类疾病	URINARY TRACT INFECTION		REAC14Q4.txt
AKATHISIA	AKATHISIA	静坐不能	MOVEMENT DISORDERS (INCL PARKINSONISM)	运动障碍类（包括帕金森病）	DYSKINESIAS AND MOVEMENT DISORDERS NEC	运动障碍和运动失调（不另分类）	NERVOUS SYSTEM DISORDERS	各类神经系统疾病	AKATHISIA		REAC14Q4.txt
DYSKINESIA	DYSKINESIA	运动障碍	MOVEMENT DISORDERS (INCL PARKINSONISM)	运动障碍类（包括帕金森病）	DYSKINESIAS AND MOVEMENT DISORDERS NEC	运动障碍和运动失调（不另分类）	NERVOUS SYSTEM DISORDERS	各类神经系统疾病	DYSKINESIA		REAC14Q4.txt
DYSPHAGIA	DYSPHAGIA	吞咽困难	GASTROINTESTINAL SIGNS AND SYMPTOMS	胃肠道系统症状和体征	GASTROINTESTINAL SIGNS AND SYMPTOMS NEC	各种胃肠道症状和体征（不另分类）	GASTROINTESTINAL DISORDERS	胃肠系统疾病	DYSPHAGIA		REAC14Q4.txt
EXTRAPYRAMIDAL DISORDER	EXTRAPYRAMIDAL DISORDER	锥体外系疾病	MOVEMENT DISORDERS (INCL PARKINSONISM)	运动障碍类（包括帕金森病）	DYSKINESIAS AND MOVEMENT DISORDERS NEC	运动障碍和运动失调（不另分类）	NERVOUS SYSTEM DISORDERS	各类神经系统疾病	EXTRAPYRAMIDAL DISORDER		REAC14Q4.txt
GAIT DISTURBANCE	GAIT DISTURBANCE	步态障碍	GENERAL SYSTEM DISORDERS NEC	全身系统疾病（不另分类）	GAIT DISTURBANCES	行走障碍	GENERAL DISORDERS AND ADMINISTRATION SITE CONDITIONS	全身性疾病及给药部位各种反应	GAIT DISTURBANCE		REAC14Q4.txt
MOVEMENT DISORDER	MOVEMENT DISORDER	运动失调	MOVEMENT DISORDERS (INCL PARKINSONISM)	运动障碍类（包括帕金森病）	DYSKINESIAS AND MOVEMENT DISORDERS NEC	运动障碍和运动失调（不另分类）	NERVOUS SYSTEM DISORDERS	各类神经系统疾病	MOVEMENT DISORDER		REAC14Q4.txt
URINARY RETENTION	URINARY RETENTION	尿潴留	URINARY TRACT SIGNS AND SYMPTOMS	各种泌尿道体征和症状	BLADDER AND URETHRAL SYMPTOMS	膀胱和尿道症状	RENAL AND URINARY DISORDERS	肾脏及泌尿系统疾病	URINARY RETENTION		REAC14Q4.txt
VISUAL IMPAIRMENT	VISUAL IMPAIRMENT	视觉损害	VISION DISORDERS	各种视觉障碍	VISUAL IMPAIRMENT AND BLINDNESS (EXCL COLOUR BLINDNESS)	视觉损害和失明（色盲除外）	EYE DISORDERS	眼器官疾病	VISUAL IMPAIRMENT		REAC14Q4.txt
CHEST INJURY	CHEST INJURY	胸部损伤	INJURIES NEC	各种损伤（不另分类）	CHEST AND RESPIRATORY TRACT INJURIES NEC	胸部和呼吸道损伤（不另分类）	INJURY, POISONING AND PROCEDURAL COMPLICATIONS	各类损伤、中毒及操作并发症	CHEST INJURY		REAC14Q4.txt
PULMONARY EMBOLISM	PULMONARY EMBOLISM	肺栓塞	PULMONARY VASCULAR DISORDERS	肺血管类疾病	PULMONARY THROMBOTIC AND EMBOLIC CONDITIONS	肺血栓形成和栓塞病症	RESPIRATORY, THORACIC AND MEDIASTINAL DISORDERS	呼吸系统、胸及纵隔疾病	PULMONARY EMBOLISM		REAC14Q4.txt
RIB FRACTURE	RIB FRACTURE	肋骨骨折	BONE AND JOINT INJURIES	骨骼及关节损伤	THORACIC CAGE FRACTURES AND DISLOCATIONS	胸廓骨折和脱臼	INJURY, POISONING AND PROCEDURAL COMPLICATIONS	各类损伤、中毒及操作并发症	RIB FRACTURE		REAC14Q4.txt
DILATATION VENTRICULAR	DILATATION VENTRICULAR	心室扩张	MYOCARDIAL DISORDERS	心肌类疾病	MYOCARDIAL DISORDERS NEC	各种心肌疾病（不另分类）	CARDIAC DISORDERS	心脏器官疾病	DILATATION VENTRICULAR		REAC14Q4.txt
PULMONARY EMBOLISM	PULMONARY EMBOLISM	肺栓塞	PULMONARY VASCULAR DISORDERS	肺血管类疾病	PULMONARY THROMBOTIC AND EMBOLIC CONDITIONS	肺血栓形成和栓塞病症	RESPIRATORY, THORACIC AND MEDIASTINAL DISORDERS	呼吸系统、胸及纵隔疾病	PULMONARY EMBOLISM		REAC14Q4.txt
PULMONARY HYPERTENSION	PULMONARY HYPERTENSION	肺性高血压	PULMONARY VASCULAR DISORDERS	肺血管类疾病	PULMONARY HYPERTENSIONS	各种肺动脉高压	RESPIRATORY, THORACIC AND MEDIASTINAL DISORDERS	呼吸系统、胸及纵隔疾病	PULMONARY HYPERTENSION		REAC14Q4.txt
PULMONARY VALVE INCOMPETENCE	PULMONARY VALVE INCOMPETENCE	肺动脉瓣关闭不全	CARDIAC VALVE DISORDERS	心脏瓣膜类疾病	PULMONARY VALVULAR DISORDERS	肺动脉瓣异常	CARDIAC DISORDERS	心脏器官疾病	PULMONARY VALVE INCOMPETENCE		REAC14Q4.txt
RIGHT ATRIAL DILATATION	RIGHT ATRIAL DILATATION	右心房扩张	MYOCARDIAL DISORDERS	心肌类疾病	MYOCARDIAL DISORDERS NEC	各种心肌疾病（不另分类）	CARDIAC DISORDERS	心脏器官疾病	RIGHT ATRIAL DILATATION		REAC14Q4.txt
RIGHT VENTRICULAR DYSFUNCTION	RIGHT VENTRICULAR DYSFUNCTION	右心室功能障碍	MYOCARDIAL DISORDERS	心肌类疾病	MYOCARDIAL DISORDERS NEC	各种心肌疾病（不另分类）	CARDIAC DISORDERS	心脏器官疾病	RIGHT VENTRICULAR DYSFUNCTION		REAC14Q4.txt
VENTRICULAR HYPOKINESIA	VENTRICULAR HYPOKINESIA	心室运动功能减退	MYOCARDIAL DISORDERS	心肌类疾病	MYOCARDIAL DISORDERS NEC	各种心肌疾病（不另分类）	CARDIAC DISORDERS	心脏器官疾病	VENTRICULAR HYPOKINESIA		REAC14Q4.txt
BUNDLE BRANCH BLOCK RIGHT	BUNDLE BRANCH BLOCK RIGHT	右束支阻滞	CARDIAC ARRHYTHMIAS	心律失常类疾病	CARDIAC CONDUCTION DISORDERS	心脏传导系统异常	CARDIAC DISORDERS	心脏器官疾病	BUNDLE BRANCH BLOCK RIGHT		REAC14Q4.txt
CARDIAC FAILURE	CARDIAC FAILURE	心力衰竭	HEART FAILURES	各类心脏衰竭	HEART FAILURES NEC	各种心衰（不另分类）	CARDIAC DISORDERS	心脏器官疾病	CARDIAC FAILURE		REAC14Q4.txt
DEEP VEIN THROMBOSIS	DEEP VEIN THROMBOSIS	深静脉血栓形成	EMBOLISM AND THROMBOSIS	栓塞及血栓	PERIPHERAL EMBOLISM AND THROMBOSIS	周围栓塞和血栓形成	VASCULAR DISORDERS	血管与淋巴管类疾病	DEEP VEIN THROMBOSIS		REAC14Q4.txt
PLEURAL EFFUSION	PLEURAL EFFUSION	胸腔积液	PLEURAL DISORDERS	胸膜类疾病	PNEUMOTHORAX AND PLEURAL EFFUSIONS NEC	气胸和胸腔积液 （不另分类）	RESPIRATORY, THORACIC AND MEDIASTINAL DISORDERS	呼吸系统、胸及纵隔疾病	PLEURAL EFFUSION		REAC14Q4.txt
PULMONARY EMBOLISM	PULMONARY EMBOLISM	肺栓塞	PULMONARY VASCULAR DISORDERS	肺血管类疾病	PULMONARY THROMBOTIC AND EMBOLIC CONDITIONS	肺血栓形成和栓塞病症	RESPIRATORY, THORACIC AND MEDIASTINAL DISORDERS	呼吸系统、胸及纵隔疾病	PULMONARY EMBOLISM		REAC14Q4.txt
PULMONARY INFARCTION	PULMONARY INFARCTION	肺梗死	PULMONARY VASCULAR DISORDERS	肺血管类疾病	PULMONARY THROMBOTIC AND EMBOLIC CONDITIONS	肺血栓形成和栓塞病症	RESPIRATORY, THORACIC AND MEDIASTINAL DISORDERS	呼吸系统、胸及纵隔疾病	PULMONARY INFARCTION		REAC14Q4.txt
SINUS TACHYCARDIA	SINUS TACHYCARDIA	窦性心动过速	CARDIAC ARRHYTHMIAS	心律失常类疾病	SUPRAVENTRICULAR ARRHYTHMIAS	各种室上性心律失常	CARDIAC DISORDERS	心脏器官疾病	SINUS TACHYCARDIA		REAC14Q4.txt
FATIGUE	FATIGUE	疲劳	GENERAL SYSTEM DISORDERS NEC	全身系统疾病（不另分类）	ASTHENIC CONDITIONS	虚弱状态	GENERAL DISORDERS AND ADMINISTRATION SITE CONDITIONS	全身性疾病及给药部位各种反应	FATIGUE		REAC14Q4.txt
SUICIDE ATTEMPT	SUICIDE ATTEMPT	实施自杀行为	SUICIDAL AND SELF-INJURIOUS BEHAVIOURS NEC	各种自杀及自我伤害行为（不另分类）	SUICIDAL AND SELF-INJURIOUS BEHAVIOUR	自杀和自我伤害行为	PSYCHIATRIC DISORDERS	精神病类	SUICIDE ATTEMPT		REAC14Q4.txt
DRUG INTERACTION	DRUG INTERACTION	药物相互作用	THERAPEUTIC AND NONTHERAPEUTIC EFFECTS (EXCL TOXICITY)	治疗性及非治疗性反应类（不包括毒性）	INTERACTIONS	各种相互作用	GENERAL DISORDERS AND ADMINISTRATION SITE CONDITIONS	全身性疾病及给药部位各种反应	DRUG INTERACTION		REAC14Q4.txt
MYOCLONUS	MYOCLONUS	肌阵挛	NEUROLOGICAL DISORDERS NEC	神经类疾病（不另分类）	NEUROLOGICAL SIGNS AND SYMPTOMS NEC	神经学症状和体征（不另分类）	NERVOUS SYSTEM DISORDERS	各类神经系统疾病	MYOCLONUS		REAC14Q4.txt
OVERDOSE	OVERDOSE	用药过量	OVERDOSES AND UNDERDOSES NEC	用药过量及用药剂量不足（不另分类）	OVERDOSES NEC	用药过量（不另分类）	INJURY, POISONING AND PROCEDURAL COMPLICATIONS	各类损伤、中毒及操作并发症	OVERDOSE		REAC14Q4.txt
RHABDOMYOLYSIS	RHABDOMYOLYSIS	横纹肌溶解	MUSCLE DISORDERS	肌肉类疾病	MYOPATHIES	各种肌病	MUSCULOSKELETAL AND CONNECTIVE TISSUE DISORDERS	各种肌肉骨骼及结缔组织疾病	RHABDOMYOLYSIS		REAC14Q4.txt
SINUS TACHYCARDIA	SINUS TACHYCARDIA	窦性心动过速	CARDIAC ARRHYTHMIAS	心律失常类疾病	SUPRAVENTRICULAR ARRHYTHMIAS	各种室上性心律失常	CARDIAC DISORDERS	心脏器官疾病	SINUS TACHYCARDIA		REAC14Q4.txt
SUICIDE ATTEMPT	SUICIDE ATTEMPT	实施自杀行为	SUICIDAL AND SELF-INJURIOUS BEHAVIOURS NEC	各种自杀及自我伤害行为（不另分类）	SUICIDAL AND SELF-INJURIOUS BEHAVIOUR	自杀和自我伤害行为	PSYCHIATRIC DISORDERS	精神病类	SUICIDE ATTEMPT		REAC14Q4.txt
DRUG INTERACTION	DRUG INTERACTION	药物相互作用	THERAPEUTIC AND NONTHERAPEUTIC EFFECTS (EXCL TOXICITY)	治疗性及非治疗性反应类（不包括毒性）	INTERACTIONS	各种相互作用	GENERAL DISORDERS AND ADMINISTRATION SITE CONDITIONS	全身性疾病及给药部位各种反应	DRUG INTERACTION		REAC14Q4.txt
ENCEPHALOPATHY	ENCEPHALOPATHY	脑病	ENCEPHALOPATHIES	各类脑病	ENCEPHALOPATHIES NEC	各种脑病（不另分类）	NERVOUS SYSTEM DISORDERS	各类神经系统疾病	ENCEPHALOPATHY		REAC14Q4.txt
SEDATION	SEDATION	镇静	NEUROLOGICAL DISORDERS NEC	神经类疾病（不另分类）	DISTURBANCES IN CONSCIOUSNESS NEC	意识障碍（不另分类）	NERVOUS SYSTEM DISORDERS	各类神经系统疾病	SEDATION		REAC14Q4.txt
SOMNOLENCE	SOMNOLENCE	嗜睡	NEUROLOGICAL DISORDERS NEC	神经类疾病（不另分类）	DISTURBANCES IN CONSCIOUSNESS NEC	意识障碍（不另分类）	NERVOUS SYSTEM DISORDERS	各类神经系统疾病	SOMNOLENCE		REAC14Q4.txt
DRY MOUTH	DRY MOUTH	口干	SALIVARY GLAND CONDITIONS	唾液腺疾病类	ORAL DRYNESS AND SALIVA ALTERED	口腔干燥和唾液改变	GASTROINTESTINAL DISORDERS	胃肠系统疾病	DRY MOUTH		REAC14Q4.txt
PAROTITIS	PAROTITIS	腮腺炎	INFECTIONS - PATHOGEN UNSPECIFIED	感染 - 未指明病原	DENTAL AND ORAL SOFT TISSUE INFECTIONS	牙齿和口腔软组织感染	INFECTIONS AND INFESTATIONS	感染及侵染类疾病	PAROTITIS		REAC14Q4.txt
DRUG INTERACTION	DRUG INTERACTION	药物相互作用	THERAPEUTIC AND NONTHERAPEUTIC EFFECTS (EXCL TOXICITY)	治疗性及非治疗性反应类（不包括毒性）	INTERACTIONS	各种相互作用	GENERAL DISORDERS AND ADMINISTRATION SITE CONDITIONS	全身性疾病及给药部位各种反应	DRUG INTERACTION		REAC14Q4.txt
SEROTONIN SYNDROME	SEROTONIN SYNDROME	血清素综合征	NEUROMUSCULAR DISORDERS	神经肌肉类疾病	MUSCLE TONE ABNORMAL	肌张力异常	NERVOUS SYSTEM DISORDERS	各类神经系统疾病	SEROTONIN SYNDROME		REAC14Q4.txt
BLOOD PRESSURE SYSTOLIC INCREASED	BLOOD PRESSURE SYSTOLIC INCREASED	收缩压升高	CARDIAC AND VASCULAR INVESTIGATIONS (EXCL ENZYME TESTS)	心血管检查（不包括酶检测）	VASCULAR TESTS NEC (INCL BLOOD PRESSURE)	各种血管检查（不另分类）（包括血压）	INVESTIGATIONS	各类检查	BLOOD PRESSURE SYSTOLIC INCREASED		REAC14Q4.txt
BODY MASS INDEX INCREASED	BODY MASS INDEX INCREASED	体重指数升高	PHYSICAL EXAMINATION AND ORGAN SYSTEM STATUS TOPICS	体检和器官系统状态主题	PHYSICAL EXAMINATION PROCEDURES AND ORGAN SYSTEM STATUS	体检步骤和器官系统状态	INVESTIGATIONS	各类检查	BODY MASS INDEX INCREASED		REAC14Q4.txt
DIABETES MELLITUS	DIABETES MELLITUS	糖尿病	GLUCOSE METABOLISM DISORDERS (INCL DIABETES MELLITUS)	葡萄糖代谢疾病（包括糖尿病）	DIABETES MELLITUS (INCL SUBTYPES)	各种糖尿病（包括亚型）	METABOLISM AND NUTRITION DISORDERS	代谢及营养类疾病	DIABETES MELLITUS		REAC14Q4.txt
DRUG INEFFECTIVE	DRUG INEFFECTIVE	药物无效	THERAPEUTIC AND NONTHERAPEUTIC EFFECTS (EXCL TOXICITY)	治疗性及非治疗性反应类（不包括毒性）	THERAPEUTIC AND NONTHERAPEUTIC RESPONSES	各种治疗和非治疗反应	GENERAL DISORDERS AND ADMINISTRATION SITE CONDITIONS	全身性疾病及给药部位各种反应	DRUG INEFFECTIVE		REAC14Q4.txt
DYSLIPIDAEMIA	DYSLIPIDAEMIA	血脂异常	LIPID METABOLISM DISORDERS	脂质代谢类异常	LIPID METABOLISM AND DEPOSIT DISORDERS NEC	脂质代谢和沉积障碍（不另分类）	METABOLISM AND NUTRITION DISORDERS	代谢及营养类疾病	DYSLIPIDAEMIA		REAC14Q4.txt
HYPERCHOLESTEROLAEMIA	HYPERCHOLESTEROLAEMIA	高胆固醇血症	LIPID METABOLISM DISORDERS	脂质代谢类异常	ELEVATED CHOLESTEROL	胆固醇升高	METABOLISM AND NUTRITION DISORDERS	代谢及营养类疾病	HYPERCHOLESTEROLAEMIA		REAC14Q4.txt
HYPERGLYCAEMIA	HYPERGLYCAEMIA	高血糖症	GLUCOSE METABOLISM DISORDERS (INCL DIABETES MELLITUS)	葡萄糖代谢疾病（包括糖尿病）	HYPERGLYCAEMIC CONDITIONS NEC	各种高血糖状况（不另分类）	METABOLISM AND NUTRITION DISORDERS	代谢及营养类疾病	HYPERGLYCAEMIA		REAC14Q4.txt
HYPERTRIGLYCERIDAEMIA	HYPERTRIGLYCERIDAEMIA	高甘油三酯血症	LIPID METABOLISM DISORDERS	脂质代谢类异常	ELEVATED TRIGLYCERIDES	甘油三酯升高	METABOLISM AND NUTRITION DISORDERS	代谢及营养类疾病	HYPERTRIGLYCERIDAEMIA		REAC14Q4.txt
METABOLIC SYNDROME	METABOLIC SYNDROME	代谢综合征	GLUCOSE METABOLISM DISORDERS (INCL DIABETES MELLITUS)	葡萄糖代谢疾病（包括糖尿病）	HYPERGLYCAEMIC CONDITIONS NEC	各种高血糖状况（不另分类）	METABOLISM AND NUTRITION DISORDERS	代谢及营养类疾病	METABOLIC SYNDROME		REAC14Q4.txt
TREATMENT NONCOMPLIANCE	TREATMENT NONCOMPLIANCE	治疗不服从	THERAPEUTIC AND NONTHERAPEUTIC EFFECTS (EXCL TOXICITY)	治疗性及非治疗性反应类（不包括毒性）	THERAPEUTIC AND NONTHERAPEUTIC RESPONSES	各种治疗和非治疗反应	GENERAL DISORDERS AND ADMINISTRATION SITE CONDITIONS	全身性疾病及给药部位各种反应	TREATMENT NONCOMPLIANCE		REAC14Q4.txt
WEIGHT INCREASED	WEIGHT INCREASED	体重增加	PHYSICAL EXAMINATION AND ORGAN SYSTEM STATUS TOPICS	体检和器官系统状态主题	PHYSICAL EXAMINATION PROCEDURES AND ORGAN SYSTEM STATUS	体检步骤和器官系统状态	INVESTIGATIONS	各类检查	WEIGHT INCREASED		REAC14Q4.txt
BLOOD BICARBONATE INCREASED	BLOOD BICARBONATE INCREASED	血碳酸氢盐升高	METABOLIC, NUTRITIONAL AND BLOOD GAS INVESTIGATIONS	代谢、营养和血气检查	BLOOD GAS AND ACID BASE ANALYSES	血气和酸碱分析	INVESTIGATIONS	各类检查	BLOOD BICARBONATE INCREASED		REAC14Q4.txt
METABOLIC ACIDOSIS	METABOLIC ACIDOSIS	代谢性酸中毒	ACID-BASE DISORDERS	酸碱平衡紊乱	METABOLIC ACIDOSES (EXCL DIABETIC ACIDOSES)	各种代谢性酸中毒（糖尿病酸中毒除外）	METABOLISM AND NUTRITION DISORDERS	代谢及营养类疾病	METABOLIC ACIDOSIS		REAC14Q4.txt
PRODUCT USE ISSUE	PRODUCT USE ISSUE	产品使用问题	MEDICATION ERRORS AND OTHER PRODUCT USE ERRORS AND ISSUES	用药错误及其他产品使用错误和问题	MEDICATION ERRORS, PRODUCT USE ERRORS AND ISSUES NEC	不另分类的各种用药错误、产品使用错误和问题	INJURY, POISONING AND PROCEDURAL COMPLICATIONS	各类损伤、中毒及操作并发症	PRODUCT USE ISSUE		REAC14Q4.txt
SINUS TACHYCARDIA	SINUS TACHYCARDIA	窦性心动过速	CARDIAC ARRHYTHMIAS	心律失常类疾病	SUPRAVENTRICULAR ARRHYTHMIAS	各种室上性心律失常	CARDIAC DISORDERS	心脏器官疾病	SINUS TACHYCARDIA		REAC14Q4.txt
ASPIRATION	ASPIRATION	误吸	RESPIRATORY DISORDERS NEC	呼吸系统疾病（不另分类）	RESPIRATORY TRACT DISORDERS NEC	呼吸道疾病（不另分类）	RESPIRATORY, THORACIC AND MEDIASTINAL DISORDERS	呼吸系统、胸及纵隔疾病	ASPIRATION		REAC14Q4.txt
DYSKINESIA	DYSKINESIA	运动障碍	MOVEMENT DISORDERS (INCL PARKINSONISM)	运动障碍类（包括帕金森病）	DYSKINESIAS AND MOVEMENT DISORDERS NEC	运动障碍和运动失调（不另分类）	NERVOUS SYSTEM DISORDERS	各类神经系统疾病	DYSKINESIA		REAC14Q4.txt
DYSPHAGIA	DYSPHAGIA	吞咽困难	GASTROINTESTINAL SIGNS AND SYMPTOMS	胃肠道系统症状和体征	GASTROINTESTINAL SIGNS AND SYMPTOMS NEC	各种胃肠道症状和体征（不另分类）	GASTROINTESTINAL DISORDERS	胃肠系统疾病	DYSPHAGIA		REAC14Q4.txt
PNEUMONIA ASPIRATION	PNEUMONIA ASPIRATION	感染性吸入性肺炎	INFECTIONS - PATHOGEN UNSPECIFIED	感染 - 未指明病原	LOWER RESPIRATORY TRACT AND LUNG INFECTIONS	下呼吸道和肺部感染	INFECTIONS AND INFESTATIONS	感染及侵染类疾病	PNEUMONIA ASPIRATION		REAC14Q4.txt
TREMOR	TREMOR	震颤	MOVEMENT DISORDERS (INCL PARKINSONISM)	运动障碍类（包括帕金森病）	TREMOR (EXCL CONGENITAL)	各种颤抖（不包括先天性）	NERVOUS SYSTEM DISORDERS	各类神经系统疾病	TREMOR		REAC14Q4.txt
PAROTITIS	PAROTITIS	腮腺炎	INFECTIONS - PATHOGEN UNSPECIFIED	感染 - 未指明病原	DENTAL AND ORAL SOFT TISSUE INFECTIONS	牙齿和口腔软组织感染	INFECTIONS AND INFESTATIONS	感染及侵染类疾病	PAROTITIS		REAC14Q4.txt
HOSPITALISATION	HOSPITALISATION	住院治疗	THERAPEUTIC PROCEDURES AND SUPPORTIVE CARE NEC	治疗类操作和支持性护理（不另分类）	THERAPEUTIC PROCEDURES NEC	治疗类操作（不另分类）	SURGICAL AND MEDICAL PROCEDURES	各种手术及医疗操作	HOSPITALISATION		REAC15Q1.txt
HYPERPROLACTINAEMIA	HYPERPROLACTINAEMIA	高催乳素血症	HYPOTHALAMUS AND PITUITARY GLAND DISORDERS	下丘脑及垂体腺类疾病	ANTERIOR PITUITARY HYPERFUNCTION	垂体前叶功能亢进	ENDOCRINE DISORDERS	内分泌系统疾病	HYPERPROLACTINAEMIA		REAC14Q4.txt
PRECOCIOUS PUBERTY	PRECOCIOUS PUBERTY	性早熟	ENDOCRINE DISORDERS OF GONADAL FUNCTION	性腺内分泌功能异常	ENDOCRINE ABNORMALITIES OF PUBERTY	青春期内分泌功能异常	ENDOCRINE DISORDERS	内分泌系统疾病	PRECOCIOUS PUBERTY		REAC14Q4.txt
PRECOCIOUS PUBERTY	PRECOCIOUS PUBERTY	性早熟	ENDOCRINE DISORDERS OF GONADAL FUNCTION	性腺内分泌功能异常	ENDOCRINE ABNORMALITIES OF PUBERTY	青春期内分泌功能异常	ENDOCRINE DISORDERS	内分泌系统疾病	PRECOCIOUS PUBERTY		REAC17Q3.txt
DYSTONIA	DYSTONIA	肌张力障碍	MOVEMENT DISORDERS (INCL PARKINSONISM)	运动障碍类（包括帕金森病）	DYSTONIAS	各种肌张力障碍	NERVOUS SYSTEM DISORDERS	各类神经系统疾病	DYSTONIA		REAC14Q4.txt
PRODUCT USE ISSUE	PRODUCT USE ISSUE	产品使用问题	MEDICATION ERRORS AND OTHER PRODUCT USE ERRORS AND ISSUES	用药错误及其他产品使用错误和问题	MEDICATION ERRORS, PRODUCT USE ERRORS AND ISSUES NEC	不另分类的各种用药错误、产品使用错误和问题	INJURY, POISONING AND PROCEDURAL COMPLICATIONS	各类损伤、中毒及操作并发症	PRODUCT USE ISSUE		REAC14Q4.txt
SUICIDE ATTEMPT	SUICIDE ATTEMPT	实施自杀行为	SUICIDAL AND SELF-INJURIOUS BEHAVIOURS NEC	各种自杀及自我伤害行为（不另分类）	SUICIDAL AND SELF-INJURIOUS BEHAVIOUR	自杀和自我伤害行为	PSYCHIATRIC DISORDERS	精神病类	SUICIDE ATTEMPT		REAC14Q4.txt
DRUG INTERACTION	DRUG INTERACTION	药物相互作用	THERAPEUTIC AND NONTHERAPEUTIC EFFECTS (EXCL TOXICITY)	治疗性及非治疗性反应类（不包括毒性）	INTERACTIONS	各种相互作用	GENERAL DISORDERS AND ADMINISTRATION SITE CONDITIONS	全身性疾病及给药部位各种反应	DRUG INTERACTION		REAC14Q4.txt
ENCEPHALOPATHY	ENCEPHALOPATHY	脑病	ENCEPHALOPATHIES	各类脑病	ENCEPHALOPATHIES NEC	各种脑病（不另分类）	NERVOUS SYSTEM DISORDERS	各类神经系统疾病	ENCEPHALOPATHY		REAC14Q4.txt
SEDATION	SEDATION	镇静	NEUROLOGICAL DISORDERS NEC	神经类疾病（不另分类）	DISTURBANCES IN CONSCIOUSNESS NEC	意识障碍（不另分类）	NERVOUS SYSTEM DISORDERS	各类神经系统疾病	SEDATION		REAC14Q4.txt
SOMNOLENCE	SOMNOLENCE	嗜睡	NEUROLOGICAL DISORDERS NEC	神经类疾病（不另分类）	DISTURBANCES IN CONSCIOUSNESS NEC	意识障碍（不另分类）	NERVOUS SYSTEM DISORDERS	各类神经系统疾病	SOMNOLENCE		REAC14Q4.txt
ACCIDENTAL OVERDOSE	ACCIDENTAL OVERDOSE	意外用药过量	MEDICATION ERRORS AND OTHER PRODUCT USE ERRORS AND ISSUES	用药错误及其他产品使用错误和问题	PRODUCT ADMINISTRATION ERRORS AND ISSUES	各种产品给用错误和问题	INJURY, POISONING AND PROCEDURAL COMPLICATIONS	各类损伤、中毒及操作并发症	ACCIDENTAL OVERDOSE		REAC14Q4.txt
BRADYCARDIA	BRADYCARDIA	心动过缓	CARDIAC ARRHYTHMIAS	心律失常类疾病	RATE AND RHYTHM DISORDERS NEC	心率和节律异常（不另分类）	CARDIAC DISORDERS	心脏器官疾病	BRADYCARDIA		REAC14Q4.txt
DRUG INTERACTION	DRUG INTERACTION	药物相互作用	THERAPEUTIC AND NONTHERAPEUTIC EFFECTS (EXCL TOXICITY)	治疗性及非治疗性反应类（不包括毒性）	INTERACTIONS	各种相互作用	GENERAL DISORDERS AND ADMINISTRATION SITE CONDITIONS	全身性疾病及给药部位各种反应	DRUG INTERACTION		REAC14Q4.txt
HYPOTENSION	HYPOTENSION	低血压	DECREASED AND NONSPECIFIC BLOOD PRESSURE DISORDERS AND SHOCK	血压降低和性质不明的血压异常及休克	VASCULAR HYPOTENSIVE DISORDERS	血管低血压疾病	VASCULAR DISORDERS	血管与淋巴管类疾病	HYPOTENSION		REAC14Q4.txt
DRUG INTERACTION	DRUG INTERACTION	药物相互作用	THERAPEUTIC AND NONTHERAPEUTIC EFFECTS (EXCL TOXICITY)	治疗性及非治疗性反应类（不包括毒性）	INTERACTIONS	各种相互作用	GENERAL DISORDERS AND ADMINISTRATION SITE CONDITIONS	全身性疾病及给药部位各种反应	DRUG INTERACTION		REAC15Q1.txt
EPILEPSY	EPILEPSY	癫痫	SEIZURES (INCL SUBTYPES)	癫痫发作（包括各种亚型）	SEIZURES AND SEIZURE DISORDERS NEC	癫痫和癫痫类疾病 （不另分类）	NERVOUS SYSTEM DISORDERS	各类神经系统疾病	EPILEPSY		REAC15Q1.txt
LUPUS-LIKE SYNDROME	LUPUS-LIKE SYNDROME	狼疮样综合征	CONNECTIVE TISSUE DISORDERS (EXCL CONGENITAL)	结缔组织类疾病（不包括先天性）	LUPUS ERYTHEMATOSUS (INCL SUBTYPES)	红斑狼疮（包括亚型）	MUSCULOSKELETAL AND CONNECTIVE TISSUE DISORDERS	各种肌肉骨骼及结缔组织疾病	LUPUS-LIKE SYNDROME		REAC14Q4.txt
DRUG INTERACTION	DRUG INTERACTION	药物相互作用	THERAPEUTIC AND NONTHERAPEUTIC EFFECTS (EXCL TOXICITY)	治疗性及非治疗性反应类（不包括毒性）	INTERACTIONS	各种相互作用	GENERAL DISORDERS AND ADMINISTRATION SITE CONDITIONS	全身性疾病及给药部位各种反应	DRUG INTERACTION		REAC14Q4.txt
ENCEPHALOPATHY	ENCEPHALOPATHY	脑病	ENCEPHALOPATHIES	各类脑病	ENCEPHALOPATHIES NEC	各种脑病（不另分类）	NERVOUS SYSTEM DISORDERS	各类神经系统疾病	ENCEPHALOPATHY		REAC14Q4.txt
URINARY TRACT INFECTION	URINARY TRACT INFECTION	尿路感染	INFECTIONS - PATHOGEN UNSPECIFIED	感染 - 未指明病原	URINARY TRACT INFECTIONS	各种尿路感染	INFECTIONS AND INFESTATIONS	感染及侵染类疾病	URINARY TRACT INFECTION		REAC14Q4.txt
AFFECTIVE DISORDER	AFFECTIVE DISORDER	情感障碍	MOOD DISORDERS AND DISTURBANCES NEC	心境障碍和混乱（不另分类）	MOOD DISORDERS NEC	心境障碍性疾病（不另分类）	PSYCHIATRIC DISORDERS	精神病类	AFFECTIVE DISORDER		REAC14Q4.txt
DELUSIONAL PERCEPTION	DELUSIONAL PERCEPTION	妄想知觉	DISTURBANCES IN THINKING AND PERCEPTION	思维及感知紊乱	PERCEPTION DISTURBANCES NEC	各种认知障碍（不另分类）	PSYCHIATRIC DISORDERS	精神病类	DELUSIONAL PERCEPTION		REAC14Q4.txt
EUPHORIC MOOD	EUPHORIC MOOD	欣快感	MOOD DISORDERS AND DISTURBANCES NEC	心境障碍和混乱（不另分类）	EMOTIONAL AND MOOD DISTURBANCES NEC	情感和情绪障碍（不另分类）	PSYCHIATRIC DISORDERS	精神病类	EUPHORIC MOOD		REAC14Q4.txt
GRANDIOSITY	GRANDIOSITY	自大狂	PERSONALITY DISORDERS AND DISTURBANCES IN BEHAVIOUR	人性格异常及行为混乱	BEHAVIOUR AND SOCIALISATION DISTURBANCES	行为和社会关系障碍	PSYCHIATRIC DISORDERS	精神病类	GRANDIOSITY		REAC14Q4.txt
HALLUCINATION, AUDITORY	HALLUCINATION, AUDITORY	幻觉，听觉	DISTURBANCES IN THINKING AND PERCEPTION	思维及感知紊乱	HALLUCINATIONS (EXCL SLEEP-RELATED)	各种幻觉（睡眠相关性除外）	PSYCHIATRIC DISORDERS	精神病类	HALLUCINATION, AUDITORY		REAC14Q4.txt
POVERTY OF THOUGHT CONTENT	POVERTY OF THOUGHT CONTENT	思维内容贫乏	DISTURBANCES IN THINKING AND PERCEPTION	思维及感知紊乱	THINKING DISTURBANCES	思维障碍	PSYCHIATRIC DISORDERS	精神病类	POVERTY OF THOUGHT CONTENT		REAC14Q4.txt
SELF ESTEEM INFLATED	SELF ESTEEM INFLATED	自我膨胀	PERSONALITY DISORDERS AND DISTURBANCES IN BEHAVIOUR	人性格异常及行为混乱	PERSONALITY DISORDERS NEC	各种人格障碍（不另分类）	PSYCHIATRIC DISORDERS	精神病类	SELF ESTEEM INFLATED		REAC14Q4.txt
DIARRHOEA	DIARRHOEA	腹泻	GASTROINTESTINAL MOTILITY AND DEFAECATION CONDITIONS	胃肠运动及排便状况	DIARRHOEA (EXCL INFECTIVE)	各种腹泻（不包括感染性的）	GASTROINTESTINAL DISORDERS	胃肠系统疾病	DIARRHOEA		REAC14Q4.txt
DIZZINESS	DIZZINESS	头晕	NEUROLOGICAL DISORDERS NEC	神经类疾病（不另分类）	NEUROLOGICAL SIGNS AND SYMPTOMS NEC	神经学症状和体征（不另分类）	NERVOUS SYSTEM DISORDERS	各类神经系统疾病	DIZZINESS		REAC14Q4.txt
HYPOTENSION	HYPOTENSION	低血压	DECREASED AND NONSPECIFIC BLOOD PRESSURE DISORDERS AND SHOCK	血压降低和性质不明的血压异常及休克	VASCULAR HYPOTENSIVE DISORDERS	血管低血压疾病	VASCULAR DISORDERS	血管与淋巴管类疾病	HYPOTENSION		REAC14Q4.txt
LEUKOCYTOSIS	LEUKOCYTOSIS	白细胞增多症	WHITE BLOOD CELL DISORDERS	白血球类疾病	LEUKOCYTOSES NEC	各种白细胞增多症（不另分类）	BLOOD AND LYMPHATIC SYSTEM DISORDERS	血液及淋巴系统疾病	LEUKOCYTOSIS		REAC14Q4.txt
PALLOR	PALLOR	苍白	VASCULAR DISORDERS NEC	血管疾病（不另分类）	SITE SPECIFIC VASCULAR DISORDERS NEC	特定部位血管疾病（不另分类）	VASCULAR DISORDERS	血管与淋巴管类疾病	PALLOR		REAC14Q4.txt
PYREXIA	PYREXIA	发热	BODY TEMPERATURE CONDITIONS	体温状况类	FEBRILE DISORDERS	发热疾病	GENERAL DISORDERS AND ADMINISTRATION SITE CONDITIONS	全身性疾病及给药部位各种反应	PYREXIA		REAC14Q4.txt
VISUAL IMPAIRMENT	VISUAL IMPAIRMENT	视觉损害	VISION DISORDERS	各种视觉障碍	VISUAL IMPAIRMENT AND BLINDNESS (EXCL COLOUR BLINDNESS)	视觉损害和失明（色盲除外）	EYE DISORDERS	眼器官疾病	VISUAL IMPAIRMENT		REAC14Q4.txt
PARALYSIS	PARALYSIS	瘫痪	MOVEMENT DISORDERS (INCL PARKINSONISM)	运动障碍类（包括帕金森病）	PARALYSIS AND PARESIS (EXCL CRANIAL NERVE)	瘫痪和轻瘫（不包括颅神经）	NERVOUS SYSTEM DISORDERS	各类神经系统疾病	PARALYSIS		REAC14Q4.txt
DRUG INTERACTION	DRUG INTERACTION	药物相互作用	THERAPEUTIC AND NONTHERAPEUTIC EFFECTS (EXCL TOXICITY)	治疗性及非治疗性反应类（不包括毒性）	INTERACTIONS	各种相互作用	GENERAL DISORDERS AND ADMINISTRATION SITE CONDITIONS	全身性疾病及给药部位各种反应	DRUG INTERACTION		REAC18Q1.txt
SEROTONIN SYNDROME	SEROTONIN SYNDROME	血清素综合征	NEUROMUSCULAR DISORDERS	神经肌肉类疾病	MUSCLE TONE ABNORMAL	肌张力异常	NERVOUS SYSTEM DISORDERS	各类神经系统疾病	SEROTONIN SYNDROME		REAC18Q1.txt
DRUG INTERACTION	DRUG INTERACTION	药物相互作用	THERAPEUTIC AND NONTHERAPEUTIC EFFECTS (EXCL TOXICITY)	治疗性及非治疗性反应类（不包括毒性）	INTERACTIONS	各种相互作用	GENERAL DISORDERS AND ADMINISTRATION SITE CONDITIONS	全身性疾病及给药部位各种反应	DRUG INTERACTION		REAC15Q1.txt
EPILEPSY	EPILEPSY	癫痫	SEIZURES (INCL SUBTYPES)	癫痫发作（包括各种亚型）	SEIZURES AND SEIZURE DISORDERS NEC	癫痫和癫痫类疾病 （不另分类）	NERVOUS SYSTEM DISORDERS	各类神经系统疾病	EPILEPSY		REAC15Q1.txt
HYPERGLYCAEMIA	HYPERGLYCAEMIA	高血糖症	GLUCOSE METABOLISM DISORDERS (INCL DIABETES MELLITUS)	葡萄糖代谢疾病（包括糖尿病）	HYPERGLYCAEMIC CONDITIONS NEC	各种高血糖状况（不另分类）	METABOLISM AND NUTRITION DISORDERS	代谢及营养类疾病	HYPERGLYCAEMIA		REAC15Q1.txt
OBESITY	OBESITY	肥胖	APPETITE AND GENERAL NUTRITIONAL DISORDERS	食欲及一般性营养障碍	GENERAL NUTRITIONAL DISORDERS NEC	一般性营养障碍（不另分类）	METABOLISM AND NUTRITION DISORDERS	代谢及营养类疾病	OBESITY		REAC15Q1.txt
SPINAL LIGAMENT OSSIFICATION	SPINAL LIGAMENT OSSIFICATION	脊椎韧带骨化	TENDON, LIGAMENT AND CARTILAGE DISORDERS	肌腱、韧带及软骨疾病	LIGAMENT DISORDERS	各种韧带疾病	MUSCULOSKELETAL AND CONNECTIVE TISSUE DISORDERS	各种肌肉骨骼及结缔组织疾病	SPINAL LIGAMENT OSSIFICATION		REAC15Q1.txt
ACUTE KIDNEY INJURY	ACUTE KIDNEY INJURY	急性肾损伤	RENAL DISORDERS (EXCL NEPHROPATHIES)	肾脏各种异常（不包括肾病）	RENAL FAILURE AND IMPAIRMENT	肾衰和肾损害	RENAL AND URINARY DISORDERS	肾脏及泌尿系统疾病	ACUTE KIDNEY INJURY		REAC15Q1.txt
CONFUSIONAL STATE	CONFUSIONAL STATE	意识模糊状态	DELIRIA (INCL CONFUSION)	谵妄类（包括意识模糊）	CONFUSION AND DISORIENTATION	精神错乱和定向障碍	PSYCHIATRIC DISORDERS	精神病类	CONFUSIONAL STATE		REAC15Q1.txt
CONSTIPATION	CONSTIPATION	便秘	GASTROINTESTINAL MOTILITY AND DEFAECATION CONDITIONS	胃肠运动及排便状况	GASTROINTESTINAL ATONIC AND HYPOMOTILITY DISORDERS NEC	各种胃肠道弛缓和动力不足性疾病（不另分类）	GASTROINTESTINAL DISORDERS	胃肠系统疾病	CONSTIPATION		REAC15Q1.txt
DYSKINESIA	DYSKINESIA	运动障碍	MOVEMENT DISORDERS (INCL PARKINSONISM)	运动障碍类（包括帕金森病）	DYSKINESIAS AND MOVEMENT DISORDERS NEC	运动障碍和运动失调（不另分类）	NERVOUS SYSTEM DISORDERS	各类神经系统疾病	DYSKINESIA		REAC15Q1.txt
HYPOTENSION	HYPOTENSION	低血压	DECREASED AND NONSPECIFIC BLOOD PRESSURE DISORDERS AND SHOCK	血压降低和性质不明的血压异常及休克	VASCULAR HYPOTENSIVE DISORDERS	血管低血压疾病	VASCULAR DISORDERS	血管与淋巴管类疾病	HYPOTENSION		REAC15Q1.txt
PARKINSONISM	PARKINSONISM	帕金森综合征	MOVEMENT DISORDERS (INCL PARKINSONISM)	运动障碍类（包括帕金森病）	PARKINSON'S DISEASE AND PARKINSONISM	帕金森病和帕金森综合征	NERVOUS SYSTEM DISORDERS	各类神经系统疾病	PARKINSONISM		REAC15Q1.txt
SEPSIS	SEPSIS	脓毒症	INFECTIONS - PATHOGEN UNSPECIFIED	感染 - 未指明病原	SEPSIS, BACTERAEMIA, VIRAEMIA AND FUNGAEMIA NEC	脓毒症、菌血症、病毒血症和真菌血症（不另分类）	INFECTIONS AND INFESTATIONS	感染及侵染类疾病	SEPSIS		REAC15Q1.txt
URINARY RETENTION	URINARY RETENTION	尿潴留	URINARY TRACT SIGNS AND SYMPTOMS	各种泌尿道体征和症状	BLADDER AND URETHRAL SYMPTOMS	膀胱和尿道症状	RENAL AND URINARY DISORDERS	肾脏及泌尿系统疾病	URINARY RETENTION		REAC15Q1.txt
DELIRIUM	DELIRIUM	谵妄	DELIRIA (INCL CONFUSION)	谵妄类（包括意识模糊）	DELIRIA	各种谵妄	PSYCHIATRIC DISORDERS	精神病类	DELIRIUM		REAC15Q1.txt
POISONING	POISONING	中毒	EXPOSURES, CHEMICAL INJURIES AND POISONING	暴露、化学伤和中毒	POISONING AND TOXICITY	中毒与毒性	INJURY, POISONING AND PROCEDURAL COMPLICATIONS	各类损伤、中毒及操作并发症	POISONING		REAC15Q1.txt
TREATMENT NONCOMPLIANCE	TREATMENT NONCOMPLIANCE	治疗不服从	THERAPEUTIC AND NONTHERAPEUTIC EFFECTS (EXCL TOXICITY)	治疗性及非治疗性反应类（不包括毒性）	THERAPEUTIC AND NONTHERAPEUTIC RESPONSES	各种治疗和非治疗反应	GENERAL DISORDERS AND ADMINISTRATION SITE CONDITIONS	全身性疾病及给药部位各种反应	TREATMENT NONCOMPLIANCE		REAC15Q1.txt
DRUG INTERACTION	DRUG INTERACTION	药物相互作用	THERAPEUTIC AND NONTHERAPEUTIC EFFECTS (EXCL TOXICITY)	治疗性及非治疗性反应类（不包括毒性）	INTERACTIONS	各种相互作用	GENERAL DISORDERS AND ADMINISTRATION SITE CONDITIONS	全身性疾病及给药部位各种反应	DRUG INTERACTION		REAC15Q1.txt
EPILEPSY	EPILEPSY	癫痫	SEIZURES (INCL SUBTYPES)	癫痫发作（包括各种亚型）	SEIZURES AND SEIZURE DISORDERS NEC	癫痫和癫痫类疾病 （不另分类）	NERVOUS SYSTEM DISORDERS	各类神经系统疾病	EPILEPSY		REAC15Q1.txt
PRODUCT USE ISSUE	PRODUCT USE ISSUE	产品使用问题	MEDICATION ERRORS AND OTHER PRODUCT USE ERRORS AND ISSUES	用药错误及其他产品使用错误和问题	MEDICATION ERRORS, PRODUCT USE ERRORS AND ISSUES NEC	不另分类的各种用药错误、产品使用错误和问题	INJURY, POISONING AND PROCEDURAL COMPLICATIONS	各类损伤、中毒及操作并发症	PRODUCT USE ISSUE		REAC15Q1.txt
RENAL IMPAIRMENT	RENAL IMPAIRMENT	肾功能损害	RENAL DISORDERS (EXCL NEPHROPATHIES)	肾脏各种异常（不包括肾病）	RENAL FAILURE AND IMPAIRMENT	肾衰和肾损害	RENAL AND URINARY DISORDERS	肾脏及泌尿系统疾病	RENAL IMPAIRMENT		REAC15Q1.txt
SEDATION	SEDATION	镇静	NEUROLOGICAL DISORDERS NEC	神经类疾病（不另分类）	DISTURBANCES IN CONSCIOUSNESS NEC	意识障碍（不另分类）	NERVOUS SYSTEM DISORDERS	各类神经系统疾病	SEDATION		REAC15Q1.txt
DRUG INTERACTION	DRUG INTERACTION	药物相互作用	THERAPEUTIC AND NONTHERAPEUTIC EFFECTS (EXCL TOXICITY)	治疗性及非治疗性反应类（不包括毒性）	INTERACTIONS	各种相互作用	GENERAL DISORDERS AND ADMINISTRATION SITE CONDITIONS	全身性疾病及给药部位各种反应	DRUG INTERACTION		REAC15Q1.txt
THROMBOCYTOPENIA	THROMBOCYTOPENIA	血小板减少症	PLATELET DISORDERS	血小板类疾病	THROMBOCYTOPENIAS	各种血小板减少症	BLOOD AND LYMPHATIC SYSTEM DISORDERS	血液及淋巴系统疾病	THROMBOCYTOPENIA		REAC15Q1.txt
JOINT DISLOCATION	JOINT DISLOCATION	关节脱位	BONE AND JOINT INJURIES	骨骼及关节损伤	FRACTURES AND DISLOCATIONS NEC	骨折和脱臼（不另分类）	INJURY, POISONING AND PROCEDURAL COMPLICATIONS	各类损伤、中毒及操作并发症	JOINT DISLOCATION		REAC15Q1.txt
OROMANDIBULAR DYSTONIA	OROMANDIBULAR DYSTONIA	下颌肌张力障碍	MOVEMENT DISORDERS (INCL PARKINSONISM)	运动障碍类（包括帕金森病）	DYSTONIAS	各种肌张力障碍	NERVOUS SYSTEM DISORDERS	各类神经系统疾病	OROMANDIBULAR DYSTONIA		REAC15Q1.txt
DRUG INTERACTION	DRUG INTERACTION	药物相互作用	THERAPEUTIC AND NONTHERAPEUTIC EFFECTS (EXCL TOXICITY)	治疗性及非治疗性反应类（不包括毒性）	INTERACTIONS	各种相互作用	GENERAL DISORDERS AND ADMINISTRATION SITE CONDITIONS	全身性疾病及给药部位各种反应	DRUG INTERACTION		REAC15Q1.txt
THROMBOCYTOPENIA	THROMBOCYTOPENIA	血小板减少症	PLATELET DISORDERS	血小板类疾病	THROMBOCYTOPENIAS	各种血小板减少症	BLOOD AND LYMPHATIC SYSTEM DISORDERS	血液及淋巴系统疾病	THROMBOCYTOPENIA		REAC15Q1.txt
ACCIDENTAL OVERDOSE	ACCIDENTAL OVERDOSE	意外用药过量	MEDICATION ERRORS AND OTHER PRODUCT USE ERRORS AND ISSUES	用药错误及其他产品使用错误和问题	PRODUCT ADMINISTRATION ERRORS AND ISSUES	各种产品给用错误和问题	INJURY, POISONING AND PROCEDURAL COMPLICATIONS	各类损伤、中毒及操作并发症	ACCIDENTAL OVERDOSE		REAC15Q1.txt
BRADYCARDIA	BRADYCARDIA	心动过缓	CARDIAC ARRHYTHMIAS	心律失常类疾病	RATE AND RHYTHM DISORDERS NEC	心率和节律异常（不另分类）	CARDIAC DISORDERS	心脏器官疾病	BRADYCARDIA		REAC15Q1.txt
DRUG INTERACTION	DRUG INTERACTION	药物相互作用	THERAPEUTIC AND NONTHERAPEUTIC EFFECTS (EXCL TOXICITY)	治疗性及非治疗性反应类（不包括毒性）	INTERACTIONS	各种相互作用	GENERAL DISORDERS AND ADMINISTRATION SITE CONDITIONS	全身性疾病及给药部位各种反应	DRUG INTERACTION		REAC15Q1.txt
FATIGUE	FATIGUE	疲劳	GENERAL SYSTEM DISORDERS NEC	全身系统疾病（不另分类）	ASTHENIC CONDITIONS	虚弱状态	GENERAL DISORDERS AND ADMINISTRATION SITE CONDITIONS	全身性疾病及给药部位各种反应	FATIGUE		REAC15Q1.txt
HYPOTENSION	HYPOTENSION	低血压	DECREASED AND NONSPECIFIC BLOOD PRESSURE DISORDERS AND SHOCK	血压降低和性质不明的血压异常及休克	VASCULAR HYPOTENSIVE DISORDERS	血管低血压疾病	VASCULAR DISORDERS	血管与淋巴管类疾病	HYPOTENSION		REAC15Q1.txt
SOMNOLENCE	SOMNOLENCE	嗜睡	NEUROLOGICAL DISORDERS NEC	神经类疾病（不另分类）	DISTURBANCES IN CONSCIOUSNESS NEC	意识障碍（不另分类）	NERVOUS SYSTEM DISORDERS	各类神经系统疾病	SOMNOLENCE		REAC15Q1.txt
ANXIETY	ANXIETY	焦虑	ANXIETY DISORDERS AND SYMPTOMS	焦虑症及症状	ANXIETY SYMPTOMS	焦虑症状	PSYCHIATRIC DISORDERS	精神病类	ANXIETY		REAC15Q1.txt
CATARACT	CATARACT	白内障	ANTERIOR EYE STRUCTURAL CHANGE, DEPOSIT AND DEGENERATION	眼前部结构改变、沉积及变性	CATARACT CONDITIONS	各种白内障	EYE DISORDERS	眼器官疾病	CATARACT		REAC15Q1.txt
JOINT DISLOCATION	JOINT DISLOCATION	关节脱位	BONE AND JOINT INJURIES	骨骼及关节损伤	FRACTURES AND DISLOCATIONS NEC	骨折和脱臼（不另分类）	INJURY, POISONING AND PROCEDURAL COMPLICATIONS	各类损伤、中毒及操作并发症	JOINT DISLOCATION		REAC15Q1.txt
OROMANDIBULAR DYSTONIA	OROMANDIBULAR DYSTONIA	下颌肌张力障碍	MOVEMENT DISORDERS (INCL PARKINSONISM)	运动障碍类（包括帕金森病）	DYSTONIAS	各种肌张力障碍	NERVOUS SYSTEM DISORDERS	各类神经系统疾病	OROMANDIBULAR DYSTONIA		REAC15Q1.txt
JOINT DISLOCATION	JOINT DISLOCATION	关节脱位	BONE AND JOINT INJURIES	骨骼及关节损伤	FRACTURES AND DISLOCATIONS NEC	骨折和脱臼（不另分类）	INJURY, POISONING AND PROCEDURAL COMPLICATIONS	各类损伤、中毒及操作并发症	JOINT DISLOCATION		REAC15Q1.txt
OROMANDIBULAR DYSTONIA	OROMANDIBULAR DYSTONIA	下颌肌张力障碍	MOVEMENT DISORDERS (INCL PARKINSONISM)	运动障碍类（包括帕金森病）	DYSTONIAS	各种肌张力障碍	NERVOUS SYSTEM DISORDERS	各类神经系统疾病	OROMANDIBULAR DYSTONIA		REAC15Q1.txt
INTENTIONAL PRODUCT MISUSE	INTENTIONAL PRODUCT MISUSE	有意误用产品	OFF LABEL USES AND INTENTIONAL PRODUCT MISUSES/USE ISSUES	超说明书使用及故意导致的产品误用/使用类问题	INTENTIONAL PRODUCT MISUSES	各种故意导致的产品误用问题	INJURY, POISONING AND PROCEDURAL COMPLICATIONS	各类损伤、中毒及操作并发症	INTENTIONAL PRODUCT MISUSE		REAC15Q1.txt
SUICIDE ATTEMPT	SUICIDE ATTEMPT	实施自杀行为	SUICIDAL AND SELF-INJURIOUS BEHAVIOURS NEC	各种自杀及自我伤害行为（不另分类）	SUICIDAL AND SELF-INJURIOUS BEHAVIOUR	自杀和自我伤害行为	PSYCHIATRIC DISORDERS	精神病类	SUICIDE ATTEMPT		REAC15Q1.txt
HYPERPROLACTINAEMIA	HYPERPROLACTINAEMIA	高催乳素血症	HYPOTHALAMUS AND PITUITARY GLAND DISORDERS	下丘脑及垂体腺类疾病	ANTERIOR PITUITARY HYPERFUNCTION	垂体前叶功能亢进	ENDOCRINE DISORDERS	内分泌系统疾病	HYPERPROLACTINAEMIA		REAC18Q3.txt
PRECOCIOUS PUBERTY	PRECOCIOUS PUBERTY	性早熟	ENDOCRINE DISORDERS OF GONADAL FUNCTION	性腺内分泌功能异常	ENDOCRINE ABNORMALITIES OF PUBERTY	青春期内分泌功能异常	ENDOCRINE DISORDERS	内分泌系统疾病	PRECOCIOUS PUBERTY		REAC18Q3.txt
BLOOD CREATINE PHOSPHOKINASE INCREASED	BLOOD CREATINE PHOSPHOKINASE INCREASED	血肌酸磷酸激酶升高	ENZYME INVESTIGATIONS NEC	酶检查（不另分类）	SKELETAL AND CARDIAC MUSCLE ANALYSES	骨和心肌分析检验	INVESTIGATIONS	各类检查	BLOOD CREATINE PHOSPHOKINASE INCREASED		REAC15Q1.txt
MYOPATHY	MYOPATHY	肌病	MUSCLE DISORDERS	肌肉类疾病	MYOPATHIES	各种肌病	MUSCULOSKELETAL AND CONNECTIVE TISSUE DISORDERS	各种肌肉骨骼及结缔组织疾病	MYOPATHY		REAC15Q1.txt
COMPLETED SUICIDE	COMPLETED SUICIDE	自杀既遂	SUICIDAL AND SELF-INJURIOUS BEHAVIOURS NEC	各种自杀及自我伤害行为（不另分类）	SUICIDAL AND SELF-INJURIOUS BEHAVIOUR	自杀和自我伤害行为	PSYCHIATRIC DISORDERS	精神病类	COMPLETED SUICIDE		REAC15Q1.txt
TREATMENT NONCOMPLIANCE	TREATMENT NONCOMPLIANCE	治疗不服从	THERAPEUTIC AND NONTHERAPEUTIC EFFECTS (EXCL TOXICITY)	治疗性及非治疗性反应类（不包括毒性）	THERAPEUTIC AND NONTHERAPEUTIC RESPONSES	各种治疗和非治疗反应	GENERAL DISORDERS AND ADMINISTRATION SITE CONDITIONS	全身性疾病及给药部位各种反应	TREATMENT NONCOMPLIANCE		REAC15Q1.txt
DRUG INTERACTION	DRUG INTERACTION	药物相互作用	THERAPEUTIC AND NONTHERAPEUTIC EFFECTS (EXCL TOXICITY)	治疗性及非治疗性反应类（不包括毒性）	INTERACTIONS	各种相互作用	GENERAL DISORDERS AND ADMINISTRATION SITE CONDITIONS	全身性疾病及给药部位各种反应	DRUG INTERACTION		REAC15Q1.txt
INTENTIONAL OVERDOSE	INTENTIONAL OVERDOSE	有意用药过量	OVERDOSES AND UNDERDOSES NEC	用药过量及用药剂量不足（不另分类）	OVERDOSES NEC	用药过量（不另分类）	INJURY, POISONING AND PROCEDURAL COMPLICATIONS	各类损伤、中毒及操作并发症	INTENTIONAL OVERDOSE		REAC15Q1.txt
MYOCLONUS	MYOCLONUS	肌阵挛	NEUROLOGICAL DISORDERS NEC	神经类疾病（不另分类）	NEUROLOGICAL SIGNS AND SYMPTOMS NEC	神经学症状和体征（不另分类）	NERVOUS SYSTEM DISORDERS	各类神经系统疾病	MYOCLONUS		REAC15Q1.txt
RHABDOMYOLYSIS	RHABDOMYOLYSIS	横纹肌溶解	MUSCLE DISORDERS	肌肉类疾病	MYOPATHIES	各种肌病	MUSCULOSKELETAL AND CONNECTIVE TISSUE DISORDERS	各种肌肉骨骼及结缔组织疾病	RHABDOMYOLYSIS		REAC15Q1.txt
SUICIDE ATTEMPT	SUICIDE ATTEMPT	实施自杀行为	SUICIDAL AND SELF-INJURIOUS BEHAVIOURS NEC	各种自杀及自我伤害行为（不另分类）	SUICIDAL AND SELF-INJURIOUS BEHAVIOUR	自杀和自我伤害行为	PSYCHIATRIC DISORDERS	精神病类	SUICIDE ATTEMPT		REAC15Q1.txt
COMPLETED SUICIDE	COMPLETED SUICIDE	自杀既遂	SUICIDAL AND SELF-INJURIOUS BEHAVIOURS NEC	各种自杀及自我伤害行为（不另分类）	SUICIDAL AND SELF-INJURIOUS BEHAVIOUR	自杀和自我伤害行为	PSYCHIATRIC DISORDERS	精神病类	COMPLETED SUICIDE		REAC15Q1.txt
TOXICITY TO VARIOUS AGENTS	TOXICITY TO VARIOUS AGENTS	各种制剂毒性	EXPOSURES, CHEMICAL INJURIES AND POISONING	暴露、化学伤和中毒	POISONING AND TOXICITY	中毒与毒性	INJURY, POISONING AND PROCEDURAL COMPLICATIONS	各类损伤、中毒及操作并发症	TOXICITY TO VARIOUS AGENTS		REAC15Q1.txt
NEUROLEPTIC MALIGNANT SYNDROME	NEUROLEPTIC MALIGNANT SYNDROME	神经阻滞剂恶性综合征	NEUROMUSCULAR DISORDERS	神经肌肉类疾病	MUSCLE TONE ABNORMAL	肌张力异常	NERVOUS SYSTEM DISORDERS	各类神经系统疾病	NEUROLEPTIC MALIGNANT SYNDROME		REAC14Q4.txt
PRIAPISM	PRIAPISM	阴茎异常勃起	SEXUAL FUNCTION AND FERTILITY DISORDERS	性功能和生育疾病类	ERECTION AND EJACULATION CONDITIONS AND DISORDERS	勃起和射精状态和障碍	REPRODUCTIVE SYSTEM AND BREAST DISORDERS	生殖系统及乳腺疾病	PRIAPISM		REAC14Q4.txt
COMPLETED SUICIDE	COMPLETED SUICIDE	自杀既遂	SUICIDAL AND SELF-INJURIOUS BEHAVIOURS NEC	各种自杀及自我伤害行为（不另分类）	SUICIDAL AND SELF-INJURIOUS BEHAVIOUR	自杀和自我伤害行为	PSYCHIATRIC DISORDERS	精神病类	COMPLETED SUICIDE		REAC15Q1.txt
TOXICITY TO VARIOUS AGENTS	TOXICITY TO VARIOUS AGENTS	各种制剂毒性	EXPOSURES, CHEMICAL INJURIES AND POISONING	暴露、化学伤和中毒	POISONING AND TOXICITY	中毒与毒性	INJURY, POISONING AND PROCEDURAL COMPLICATIONS	各类损伤、中毒及操作并发症	TOXICITY TO VARIOUS AGENTS		REAC15Q1.txt
TOXICITY TO VARIOUS AGENTS	TOXICITY TO VARIOUS AGENTS	各种制剂毒性	EXPOSURES, CHEMICAL INJURIES AND POISONING	暴露、化学伤和中毒	POISONING AND TOXICITY	中毒与毒性	INJURY, POISONING AND PROCEDURAL COMPLICATIONS	各类损伤、中毒及操作并发症	TOXICITY TO VARIOUS AGENTS		REAC15Q1.txt
TOXICITY TO VARIOUS AGENTS	TOXICITY TO VARIOUS AGENTS	各种制剂毒性	EXPOSURES, CHEMICAL INJURIES AND POISONING	暴露、化学伤和中毒	POISONING AND TOXICITY	中毒与毒性	INJURY, POISONING AND PROCEDURAL COMPLICATIONS	各类损伤、中毒及操作并发症	TOXICITY TO VARIOUS AGENTS		REAC15Q1.txt
INTENTIONAL PRODUCT MISUSE	INTENTIONAL PRODUCT MISUSE	有意误用产品	OFF LABEL USES AND INTENTIONAL PRODUCT MISUSES/USE ISSUES	超说明书使用及故意导致的产品误用/使用类问题	INTENTIONAL PRODUCT MISUSES	各种故意导致的产品误用问题	INJURY, POISONING AND PROCEDURAL COMPLICATIONS	各类损伤、中毒及操作并发症	INTENTIONAL PRODUCT MISUSE		REAC15Q1.txt
TOXICITY TO VARIOUS AGENTS	TOXICITY TO VARIOUS AGENTS	各种制剂毒性	EXPOSURES, CHEMICAL INJURIES AND POISONING	暴露、化学伤和中毒	POISONING AND TOXICITY	中毒与毒性	INJURY, POISONING AND PROCEDURAL COMPLICATIONS	各类损伤、中毒及操作并发症	TOXICITY TO VARIOUS AGENTS		REAC15Q1.txt
ALANINE AMINOTRANSFERASE INCREASED	ALANINE AMINOTRANSFERASE INCREASED	丙氨酸氨基转移酶升高	HEPATOBILIARY INVESTIGATIONS	肝胆系统检查	HEPATOBILIARY FUNCTION DIAGNOSTIC PROCEDURES	肝胆功能诊断性操作	INVESTIGATIONS	各类检查	ALANINE AMINOTRANSFERASE INCREASED		REAC15Q1.txt
ANHEDONIA	ANHEDONIA	快感缺乏	DEPRESSED MOOD DISORDERS AND DISTURBANCES	抑郁性心境障碍和混乱	MOOD ALTERATIONS WITH DEPRESSIVE SYMPTOMS	伴忧郁症状的情绪变化	PSYCHIATRIC DISORDERS	精神病类	ANHEDONIA		REAC15Q1.txt
ASPARTATE AMINOTRANSFERASE INCREASED	ASPARTATE AMINOTRANSFERASE INCREASED	天门冬氨酸氨基转移酶升高	HEPATOBILIARY INVESTIGATIONS	肝胆系统检查	HEPATOBILIARY FUNCTION DIAGNOSTIC PROCEDURES	肝胆功能诊断性操作	INVESTIGATIONS	各类检查	ASPARTATE AMINOTRANSFERASE INCREASED		REAC15Q1.txt
BLOOD UREA INCREASED	BLOOD UREA INCREASED	血尿素升高	RENAL AND URINARY TRACT INVESTIGATIONS AND URINALYSES	肾脏、泌尿道检查及尿液分析	RENAL FUNCTION ANALYSES	各种肾功能分析	INVESTIGATIONS	各类检查	BLOOD UREA INCREASED		REAC15Q1.txt
DECREASED APPETITE	DECREASED APPETITE	食欲减退	APPETITE AND GENERAL NUTRITIONAL DISORDERS	食欲及一般性营养障碍	APPETITE DISORDERS	各种食欲障碍	METABOLISM AND NUTRITION DISORDERS	代谢及营养类疾病	DECREASED APPETITE		REAC15Q1.txt
DEPRESSED MOOD	DEPRESSED MOOD	心境抑郁	DEPRESSED MOOD DISORDERS AND DISTURBANCES	抑郁性心境障碍和混乱	MOOD ALTERATIONS WITH DEPRESSIVE SYMPTOMS	伴忧郁症状的情绪变化	PSYCHIATRIC DISORDERS	精神病类	DEPRESSED MOOD		REAC15Q1.txt
DRUG INTERACTION	DRUG INTERACTION	药物相互作用	THERAPEUTIC AND NONTHERAPEUTIC EFFECTS (EXCL TOXICITY)	治疗性及非治疗性反应类（不包括毒性）	INTERACTIONS	各种相互作用	GENERAL DISORDERS AND ADMINISTRATION SITE CONDITIONS	全身性疾病及给药部位各种反应	DRUG INTERACTION		REAC15Q1.txt
HALLUCINATION, AUDITORY	HALLUCINATION, AUDITORY	幻觉，听觉	DISTURBANCES IN THINKING AND PERCEPTION	思维及感知紊乱	HALLUCINATIONS (EXCL SLEEP-RELATED)	各种幻觉（睡眠相关性除外）	PSYCHIATRIC DISORDERS	精神病类	HALLUCINATION, AUDITORY		REAC15Q1.txt
INSOMNIA	INSOMNIA	失眠	SLEEP DISORDERS AND DISTURBANCES	睡眠异常和混乱	DISTURBANCES IN INITIATING AND MAINTAINING SLEEP	入睡和睡眠障碍	PSYCHIATRIC DISORDERS	精神病类	INSOMNIA		REAC15Q1.txt
INTENTIONAL OVERDOSE	INTENTIONAL OVERDOSE	有意用药过量	OVERDOSES AND UNDERDOSES NEC	用药过量及用药剂量不足（不另分类）	OVERDOSES NEC	用药过量（不另分类）	INJURY, POISONING AND PROCEDURAL COMPLICATIONS	各类损伤、中毒及操作并发症	INTENTIONAL OVERDOSE		REAC15Q1.txt
MYOCLONUS	MYOCLONUS	肌阵挛	NEUROLOGICAL DISORDERS NEC	神经类疾病（不另分类）	NEUROLOGICAL SIGNS AND SYMPTOMS NEC	神经学症状和体征（不另分类）	NERVOUS SYSTEM DISORDERS	各类神经系统疾病	MYOCLONUS		REAC15Q1.txt
NEGATIVE THOUGHTS	NEGATIVE THOUGHTS	消极想法	DEPRESSED MOOD DISORDERS AND DISTURBANCES	抑郁性心境障碍和混乱	MOOD ALTERATIONS WITH DEPRESSIVE SYMPTOMS	伴忧郁症状的情绪变化	PSYCHIATRIC DISORDERS	精神病类	NEGATIVE THOUGHTS		REAC15Q1.txt
PERSECUTORY DELUSION	PERSECUTORY DELUSION	被害妄想	DISTURBANCES IN THINKING AND PERCEPTION	思维及感知紊乱	DELUSIONAL SYMPTOMS	妄想综合征	PSYCHIATRIC DISORDERS	精神病类	PERSECUTORY DELUSION		REAC15Q1.txt
RHABDOMYOLYSIS	RHABDOMYOLYSIS	横纹肌溶解	MUSCLE DISORDERS	肌肉类疾病	MYOPATHIES	各种肌病	MUSCULOSKELETAL AND CONNECTIVE TISSUE DISORDERS	各种肌肉骨骼及结缔组织疾病	RHABDOMYOLYSIS		REAC15Q1.txt
SINUS TACHYCARDIA	SINUS TACHYCARDIA	窦性心动过速	CARDIAC ARRHYTHMIAS	心律失常类疾病	SUPRAVENTRICULAR ARRHYTHMIAS	各种室上性心律失常	CARDIAC DISORDERS	心脏器官疾病	SINUS TACHYCARDIA		REAC15Q1.txt
SOCIAL AVOIDANT BEHAVIOUR	SOCIAL AVOIDANT BEHAVIOUR	社交回避行为	PERSONALITY DISORDERS AND DISTURBANCES IN BEHAVIOUR	人性格异常及行为混乱	BEHAVIOUR AND SOCIALISATION DISTURBANCES	行为和社会关系障碍	PSYCHIATRIC DISORDERS	精神病类	SOCIAL AVOIDANT BEHAVIOUR		REAC15Q1.txt
SUICIDAL IDEATION	SUICIDAL IDEATION	自杀想法	SUICIDAL AND SELF-INJURIOUS BEHAVIOURS NEC	各种自杀及自我伤害行为（不另分类）	SUICIDAL AND SELF-INJURIOUS BEHAVIOUR	自杀和自我伤害行为	PSYCHIATRIC DISORDERS	精神病类	SUICIDAL IDEATION		REAC15Q1.txt
SUICIDE ATTEMPT	SUICIDE ATTEMPT	实施自杀行为	SUICIDAL AND SELF-INJURIOUS BEHAVIOURS NEC	各种自杀及自我伤害行为（不另分类）	SUICIDAL AND SELF-INJURIOUS BEHAVIOUR	自杀和自我伤害行为	PSYCHIATRIC DISORDERS	精神病类	SUICIDE ATTEMPT		REAC15Q1.txt
THERAPY CESSATION	THERAPY CESSATION	治疗终止	THERAPEUTIC PROCEDURES AND SUPPORTIVE CARE NEC	治疗类操作和支持性护理（不另分类）	THERAPEUTIC PROCEDURES NEC	治疗类操作（不另分类）	SURGICAL AND MEDICAL PROCEDURES	各种手术及医疗操作	THERAPY CESSATION		REAC15Q1.txt
WEIGHT INCREASED	WEIGHT INCREASED	体重增加	PHYSICAL EXAMINATION AND ORGAN SYSTEM STATUS TOPICS	体检和器官系统状态主题	PHYSICAL EXAMINATION PROCEDURES AND ORGAN SYSTEM STATUS	体检步骤和器官系统状态	INVESTIGATIONS	各类检查	WEIGHT INCREASED		REAC15Q1.txt
WHITE BLOOD CELL COUNT INCREASED	WHITE BLOOD CELL COUNT INCREASED	白细胞计数升高	HAEMATOLOGY INVESTIGATIONS (INCL BLOOD GROUPS)	血液类检查（包括血型）	WHITE BLOOD CELL ANALYSES	各种白细胞分析	INVESTIGATIONS	各类检查	WHITE BLOOD CELL COUNT INCREASED		REAC15Q1.txt
TOXICITY TO VARIOUS AGENTS	TOXICITY TO VARIOUS AGENTS	各种制剂毒性	EXPOSURES, CHEMICAL INJURIES AND POISONING	暴露、化学伤和中毒	POISONING AND TOXICITY	中毒与毒性	INJURY, POISONING AND PROCEDURAL COMPLICATIONS	各类损伤、中毒及操作并发症	TOXICITY TO VARIOUS AGENTS		REAC15Q1.txt
COMPLETED SUICIDE	COMPLETED SUICIDE	自杀既遂	SUICIDAL AND SELF-INJURIOUS BEHAVIOURS NEC	各种自杀及自我伤害行为（不另分类）	SUICIDAL AND SELF-INJURIOUS BEHAVIOUR	自杀和自我伤害行为	PSYCHIATRIC DISORDERS	精神病类	COMPLETED SUICIDE		REAC15Q1.txt
TOXICITY TO VARIOUS AGENTS	TOXICITY TO VARIOUS AGENTS	各种制剂毒性	EXPOSURES, CHEMICAL INJURIES AND POISONING	暴露、化学伤和中毒	POISONING AND TOXICITY	中毒与毒性	INJURY, POISONING AND PROCEDURAL COMPLICATIONS	各类损伤、中毒及操作并发症	TOXICITY TO VARIOUS AGENTS		REAC15Q1.txt
COMPLETED SUICIDE	COMPLETED SUICIDE	自杀既遂	SUICIDAL AND SELF-INJURIOUS BEHAVIOURS NEC	各种自杀及自我伤害行为（不另分类）	SUICIDAL AND SELF-INJURIOUS BEHAVIOUR	自杀和自我伤害行为	PSYCHIATRIC DISORDERS	精神病类	COMPLETED SUICIDE		REAC15Q1.txt
TOXICITY TO VARIOUS AGENTS	TOXICITY TO VARIOUS AGENTS	各种制剂毒性	EXPOSURES, CHEMICAL INJURIES AND POISONING	暴露、化学伤和中毒	POISONING AND TOXICITY	中毒与毒性	INJURY, POISONING AND PROCEDURAL COMPLICATIONS	各类损伤、中毒及操作并发症	TOXICITY TO VARIOUS AGENTS		REAC15Q1.txt
HOSPITALISATION	HOSPITALISATION	住院治疗	THERAPEUTIC PROCEDURES AND SUPPORTIVE CARE NEC	治疗类操作和支持性护理（不另分类）	THERAPEUTIC PROCEDURES NEC	治疗类操作（不另分类）	SURGICAL AND MEDICAL PROCEDURES	各种手术及医疗操作	HOSPITALISATION		REAC15Q1.txt
PRODUCT USE ISSUE	PRODUCT USE ISSUE	产品使用问题	MEDICATION ERRORS AND OTHER PRODUCT USE ERRORS AND ISSUES	用药错误及其他产品使用错误和问题	MEDICATION ERRORS, PRODUCT USE ERRORS AND ISSUES NEC	不另分类的各种用药错误、产品使用错误和问题	INJURY, POISONING AND PROCEDURAL COMPLICATIONS	各类损伤、中毒及操作并发症	PRODUCT USE ISSUE		REAC15Q1.txt
RENAL IMPAIRMENT	RENAL IMPAIRMENT	肾功能损害	RENAL DISORDERS (EXCL NEPHROPATHIES)	肾脏各种异常（不包括肾病）	RENAL FAILURE AND IMPAIRMENT	肾衰和肾损害	RENAL AND URINARY DISORDERS	肾脏及泌尿系统疾病	RENAL IMPAIRMENT		REAC15Q1.txt
SOMNOLENCE	SOMNOLENCE	嗜睡	NEUROLOGICAL DISORDERS NEC	神经类疾病（不另分类）	DISTURBANCES IN CONSCIOUSNESS NEC	意识障碍（不另分类）	NERVOUS SYSTEM DISORDERS	各类神经系统疾病	SOMNOLENCE		REAC15Q1.txt
ABDOMINAL DISCOMFORT	ABDOMINAL DISCOMFORT	腹部不适	GASTROINTESTINAL SIGNS AND SYMPTOMS	胃肠道系统症状和体征	GASTROINTESTINAL SIGNS AND SYMPTOMS NEC	各种胃肠道症状和体征（不另分类）	GASTROINTESTINAL DISORDERS	胃肠系统疾病	ABDOMINAL DISCOMFORT		REAC15Q1.txt
PSYCHOMOTOR HYPERACTIVITY	PSYCHOMOTOR HYPERACTIVITY	精神运动功能亢进	MOVEMENT DISORDERS (INCL PARKINSONISM)	运动障碍类（包括帕金森病）	DYSKINESIAS AND MOVEMENT DISORDERS NEC	运动障碍和运动失调（不另分类）	NERVOUS SYSTEM DISORDERS	各类神经系统疾病	PSYCHOMOTOR HYPERACTIVITY		REAC15Q1.txt
DYSPHAGIA	DYSPHAGIA	吞咽困难	GASTROINTESTINAL SIGNS AND SYMPTOMS	胃肠道系统症状和体征	GASTROINTESTINAL SIGNS AND SYMPTOMS NEC	各种胃肠道症状和体征（不另分类）	GASTROINTESTINAL DISORDERS	胃肠系统疾病	DYSPHAGIA		REAC15Q2.txt
EXTRAPYRAMIDAL DISORDER	EXTRAPYRAMIDAL DISORDER	锥体外系疾病	MOVEMENT DISORDERS (INCL PARKINSONISM)	运动障碍类（包括帕金森病）	DYSKINESIAS AND MOVEMENT DISORDERS NEC	运动障碍和运动失调（不另分类）	NERVOUS SYSTEM DISORDERS	各类神经系统疾病	EXTRAPYRAMIDAL DISORDER		REAC15Q2.txt
PNEUMONIA ASPIRATION	PNEUMONIA ASPIRATION	感染性吸入性肺炎	INFECTIONS - PATHOGEN UNSPECIFIED	感染 - 未指明病原	LOWER RESPIRATORY TRACT AND LUNG INFECTIONS	下呼吸道和肺部感染	INFECTIONS AND INFESTATIONS	感染及侵染类疾病	PNEUMONIA ASPIRATION		REAC15Q2.txt
JOINT DISLOCATION	JOINT DISLOCATION	关节脱位	BONE AND JOINT INJURIES	骨骼及关节损伤	FRACTURES AND DISLOCATIONS NEC	骨折和脱臼（不另分类）	INJURY, POISONING AND PROCEDURAL COMPLICATIONS	各类损伤、中毒及操作并发症	JOINT DISLOCATION		REAC15Q1.txt
OROMANDIBULAR DYSTONIA	OROMANDIBULAR DYSTONIA	下颌肌张力障碍	MOVEMENT DISORDERS (INCL PARKINSONISM)	运动障碍类（包括帕金森病）	DYSTONIAS	各种肌张力障碍	NERVOUS SYSTEM DISORDERS	各类神经系统疾病	OROMANDIBULAR DYSTONIA		REAC15Q1.txt
TRISMUS	TRISMUS	牙关紧闭	MUSCLE DISORDERS	肌肉类疾病	MUSCLE TONE ABNORMALITIES	各种肌张力异常	MUSCULOSKELETAL AND CONNECTIVE TISSUE DISORDERS	各种肌肉骨骼及结缔组织疾病	TRISMUS		REAC15Q1.txt
JOINT DISLOCATION	JOINT DISLOCATION	关节脱位	BONE AND JOINT INJURIES	骨骼及关节损伤	FRACTURES AND DISLOCATIONS NEC	骨折和脱臼（不另分类）	INJURY, POISONING AND PROCEDURAL COMPLICATIONS	各类损伤、中毒及操作并发症	JOINT DISLOCATION		REAC15Q1.txt
OROMANDIBULAR DYSTONIA	OROMANDIBULAR DYSTONIA	下颌肌张力障碍	MOVEMENT DISORDERS (INCL PARKINSONISM)	运动障碍类（包括帕金森病）	DYSTONIAS	各种肌张力障碍	NERVOUS SYSTEM DISORDERS	各类神经系统疾病	OROMANDIBULAR DYSTONIA		REAC15Q1.txt
PAIN	PAIN	疼痛	GENERAL SYSTEM DISORDERS NEC	全身系统疾病（不另分类）	PAIN AND DISCOMFORT NEC	疼痛和不适（不另分类）	GENERAL DISORDERS AND ADMINISTRATION SITE CONDITIONS	全身性疾病及给药部位各种反应	PAIN		REAC15Q1.txt
TRISMUS	TRISMUS	牙关紧闭	MUSCLE DISORDERS	肌肉类疾病	MUSCLE TONE ABNORMALITIES	各种肌张力异常	MUSCULOSKELETAL AND CONNECTIVE TISSUE DISORDERS	各种肌肉骨骼及结缔组织疾病	TRISMUS		REAC15Q1.txt
EXTRAPYRAMIDAL DISORDER	EXTRAPYRAMIDAL DISORDER	锥体外系疾病	MOVEMENT DISORDERS (INCL PARKINSONISM)	运动障碍类（包括帕金森病）	DYSKINESIAS AND MOVEMENT DISORDERS NEC	运动障碍和运动失调（不另分类）	NERVOUS SYSTEM DISORDERS	各类神经系统疾病	EXTRAPYRAMIDAL DISORDER		REAC15Q1.txt
JOINT DISLOCATION	JOINT DISLOCATION	关节脱位	BONE AND JOINT INJURIES	骨骼及关节损伤	FRACTURES AND DISLOCATIONS NEC	骨折和脱臼（不另分类）	INJURY, POISONING AND PROCEDURAL COMPLICATIONS	各类损伤、中毒及操作并发症	JOINT DISLOCATION		REAC15Q1.txt
OROMANDIBULAR DYSTONIA	OROMANDIBULAR DYSTONIA	下颌肌张力障碍	MOVEMENT DISORDERS (INCL PARKINSONISM)	运动障碍类（包括帕金森病）	DYSTONIAS	各种肌张力障碍	NERVOUS SYSTEM DISORDERS	各类神经系统疾病	OROMANDIBULAR DYSTONIA		REAC15Q1.txt
TRISMUS	TRISMUS	牙关紧闭	MUSCLE DISORDERS	肌肉类疾病	MUSCLE TONE ABNORMALITIES	各种肌张力异常	MUSCULOSKELETAL AND CONNECTIVE TISSUE DISORDERS	各种肌肉骨骼及结缔组织疾病	TRISMUS		REAC15Q1.txt
DEATH	DEATH	死亡	FATAL OUTCOMES	致命后果	DEATH AND SUDDEN DEATH	死亡和猝死	GENERAL DISORDERS AND ADMINISTRATION SITE CONDITIONS	全身性疾病及给药部位各种反应	DEATH		REAC15Q1.txt
TOXICITY TO VARIOUS AGENTS	TOXICITY TO VARIOUS AGENTS	各种制剂毒性	EXPOSURES, CHEMICAL INJURIES AND POISONING	暴露、化学伤和中毒	POISONING AND TOXICITY	中毒与毒性	INJURY, POISONING AND PROCEDURAL COMPLICATIONS	各类损伤、中毒及操作并发症	TOXICITY TO VARIOUS AGENTS		REAC15Q1.txt
COMPLETED SUICIDE	COMPLETED SUICIDE	自杀既遂	SUICIDAL AND SELF-INJURIOUS BEHAVIOURS NEC	各种自杀及自我伤害行为（不另分类）	SUICIDAL AND SELF-INJURIOUS BEHAVIOUR	自杀和自我伤害行为	PSYCHIATRIC DISORDERS	精神病类	COMPLETED SUICIDE		REAC15Q1.txt
DEATH	DEATH	死亡	FATAL OUTCOMES	致命后果	DEATH AND SUDDEN DEATH	死亡和猝死	GENERAL DISORDERS AND ADMINISTRATION SITE CONDITIONS	全身性疾病及给药部位各种反应	DEATH		REAC15Q1.txt
CARDIO-RESPIRATORY ARREST	CARDIO-RESPIRATORY ARREST	心脏呼吸骤停	CARDIAC ARRHYTHMIAS	心律失常类疾病	VENTRICULAR ARRHYTHMIAS AND CARDIAC ARREST	室性心律失常和心搏停止	CARDIAC DISORDERS	心脏器官疾病	CARDIO-RESPIRATORY ARREST		REAC15Q1.txt
DEATH	DEATH	死亡	FATAL OUTCOMES	致命后果	DEATH AND SUDDEN DEATH	死亡和猝死	GENERAL DISORDERS AND ADMINISTRATION SITE CONDITIONS	全身性疾病及给药部位各种反应	DEATH		REAC15Q1.txt
POISONING DELIBERATE	POISONING DELIBERATE	故意中毒	EXPOSURES, CHEMICAL INJURIES AND POISONING	暴露、化学伤和中毒	POISONING AND TOXICITY	中毒与毒性	INJURY, POISONING AND PROCEDURAL COMPLICATIONS	各类损伤、中毒及操作并发症	POISONING DELIBERATE		REAC15Q1.txt
COMPLETED SUICIDE	COMPLETED SUICIDE	自杀既遂	SUICIDAL AND SELF-INJURIOUS BEHAVIOURS NEC	各种自杀及自我伤害行为（不另分类）	SUICIDAL AND SELF-INJURIOUS BEHAVIOUR	自杀和自我伤害行为	PSYCHIATRIC DISORDERS	精神病类	COMPLETED SUICIDE		REAC15Q1.txt
DEATH	DEATH	死亡	FATAL OUTCOMES	致命后果	DEATH AND SUDDEN DEATH	死亡和猝死	GENERAL DISORDERS AND ADMINISTRATION SITE CONDITIONS	全身性疾病及给药部位各种反应	DEATH		REAC15Q1.txt
COMPLETED SUICIDE	COMPLETED SUICIDE	自杀既遂	SUICIDAL AND SELF-INJURIOUS BEHAVIOURS NEC	各种自杀及自我伤害行为（不另分类）	SUICIDAL AND SELF-INJURIOUS BEHAVIOUR	自杀和自我伤害行为	PSYCHIATRIC DISORDERS	精神病类	COMPLETED SUICIDE		REAC15Q1.txt
DEATH	DEATH	死亡	FATAL OUTCOMES	致命后果	DEATH AND SUDDEN DEATH	死亡和猝死	GENERAL DISORDERS AND ADMINISTRATION SITE CONDITIONS	全身性疾病及给药部位各种反应	DEATH		REAC15Q1.txt
COMPLETED SUICIDE	COMPLETED SUICIDE	自杀既遂	SUICIDAL AND SELF-INJURIOUS BEHAVIOURS NEC	各种自杀及自我伤害行为（不另分类）	SUICIDAL AND SELF-INJURIOUS BEHAVIOUR	自杀和自我伤害行为	PSYCHIATRIC DISORDERS	精神病类	COMPLETED SUICIDE		REAC15Q1.txt
DEATH	DEATH	死亡	FATAL OUTCOMES	致命后果	DEATH AND SUDDEN DEATH	死亡和猝死	GENERAL DISORDERS AND ADMINISTRATION SITE CONDITIONS	全身性疾病及给药部位各种反应	DEATH		REAC15Q1.txt
EXTRAPYRAMIDAL DISORDER	EXTRAPYRAMIDAL DISORDER	锥体外系疾病	MOVEMENT DISORDERS (INCL PARKINSONISM)	运动障碍类（包括帕金森病）	DYSKINESIAS AND MOVEMENT DISORDERS NEC	运动障碍和运动失调（不另分类）	NERVOUS SYSTEM DISORDERS	各类神经系统疾病	EXTRAPYRAMIDAL DISORDER		REAC15Q1.txt
BLOOD PRESSURE FLUCTUATION	BLOOD PRESSURE FLUCTUATION	血压波动	DECREASED AND NONSPECIFIC BLOOD PRESSURE DISORDERS AND SHOCK	血压降低和性质不明的血压异常及休克	BLOOD PRESSURE DISORDERS NEC	血压疾病（不另分类）	VASCULAR DISORDERS	血管与淋巴管类疾病	BLOOD PRESSURE FLUCTUATION		REAC15Q1.txt
FALL	FALL	跌倒	INJURIES NEC	各种损伤（不另分类）	NON-SITE SPECIFIC INJURIES NEC	部位不确定的各种损伤（不另分类）	INJURY, POISONING AND PROCEDURAL COMPLICATIONS	各类损伤、中毒及操作并发症	FALL		REAC15Q1.txt
GAIT DISTURBANCE	GAIT DISTURBANCE	步态障碍	GENERAL SYSTEM DISORDERS NEC	全身系统疾病（不另分类）	GAIT DISTURBANCES	行走障碍	GENERAL DISORDERS AND ADMINISTRATION SITE CONDITIONS	全身性疾病及给药部位各种反应	GAIT DISTURBANCE		REAC15Q1.txt
HIP FRACTURE	HIP FRACTURE	髋部骨折	BONE AND JOINT INJURIES	骨骼及关节损伤	LIMB FRACTURES AND DISLOCATIONS	四肢骨折与脱位	INJURY, POISONING AND PROCEDURAL COMPLICATIONS	各类损伤、中毒及操作并发症	HIP FRACTURE		REAC15Q1.txt
OSTEOPOROTIC FRACTURE	OSTEOPOROTIC FRACTURE	骨质疏松性骨折	FRACTURES	各种骨折	FRACTURES NEC	各种骨折（不另分类）	MUSCULOSKELETAL AND CONNECTIVE TISSUE DISORDERS	各种肌肉骨骼及结缔组织疾病	OSTEOPOROTIC FRACTURE		REAC15Q1.txt
SEDATION	SEDATION	镇静	NEUROLOGICAL DISORDERS NEC	神经类疾病（不另分类）	DISTURBANCES IN CONSCIOUSNESS NEC	意识障碍（不另分类）	NERVOUS SYSTEM DISORDERS	各类神经系统疾病	SEDATION		REAC15Q1.txt
ACCIDENTAL OVERDOSE	ACCIDENTAL OVERDOSE	意外用药过量	MEDICATION ERRORS AND OTHER PRODUCT USE ERRORS AND ISSUES	用药错误及其他产品使用错误和问题	PRODUCT ADMINISTRATION ERRORS AND ISSUES	各种产品给用错误和问题	INJURY, POISONING AND PROCEDURAL COMPLICATIONS	各类损伤、中毒及操作并发症	ACCIDENTAL OVERDOSE		REAC15Q1.txt
BRADYCARDIA	BRADYCARDIA	心动过缓	CARDIAC ARRHYTHMIAS	心律失常类疾病	RATE AND RHYTHM DISORDERS NEC	心率和节律异常（不另分类）	CARDIAC DISORDERS	心脏器官疾病	BRADYCARDIA		REAC15Q1.txt
FATIGUE	FATIGUE	疲劳	GENERAL SYSTEM DISORDERS NEC	全身系统疾病（不另分类）	ASTHENIC CONDITIONS	虚弱状态	GENERAL DISORDERS AND ADMINISTRATION SITE CONDITIONS	全身性疾病及给药部位各种反应	FATIGUE		REAC15Q1.txt
FEELING COLD	FEELING COLD	感到寒冷	GENERAL SYSTEM DISORDERS NEC	全身系统疾病（不另分类）	FEELINGS AND SENSATIONS NEC	各种感受与感觉（不另分类）	GENERAL DISORDERS AND ADMINISTRATION SITE CONDITIONS	全身性疾病及给药部位各种反应	FEELING COLD		REAC15Q1.txt
HYPERHIDROSIS	HYPERHIDROSIS	多汗	SKIN APPENDAGE CONDITIONS	皮肤附属物各种状况	APOCRINE AND ECCRINE GLAND DISORDERS	顶浆分泌腺和小汗腺疾病	SKIN AND SUBCUTANEOUS TISSUE DISORDERS	皮肤及皮下组织类疾病	HYPERHIDROSIS		REAC15Q1.txt
HYPOTENSION	HYPOTENSION	低血压	DECREASED AND NONSPECIFIC BLOOD PRESSURE DISORDERS AND SHOCK	血压降低和性质不明的血压异常及休克	VASCULAR HYPOTENSIVE DISORDERS	血管低血压疾病	VASCULAR DISORDERS	血管与淋巴管类疾病	HYPOTENSION		REAC15Q1.txt
ANXIETY	ANXIETY	焦虑	ANXIETY DISORDERS AND SYMPTOMS	焦虑症及症状	ANXIETY SYMPTOMS	焦虑症状	PSYCHIATRIC DISORDERS	精神病类	ANXIETY		REAC15Q1.txt
HEART RATE IRREGULAR	HEART RATE IRREGULAR	心率不规则	CARDIAC AND VASCULAR INVESTIGATIONS (EXCL ENZYME TESTS)	心血管检查（不包括酶检测）	HEART RATE AND PULSE INVESTIGATIONS	心率和脉搏检查	INVESTIGATIONS	各类检查	HEART RATE IRREGULAR		REAC15Q1.txt
DENTAL CARIES	DENTAL CARIES	龋齿	DENTAL AND GINGIVAL CONDITIONS	牙齿和牙龈类疾病	DENTAL AND PERIODONTAL INFECTIONS AND INFLAMMATIONS	牙齿和牙周感染及炎症	GASTROINTESTINAL DISORDERS	胃肠系统疾病	DENTAL CARIES		REAC15Q1.txt
DRY MOUTH	DRY MOUTH	口干	SALIVARY GLAND CONDITIONS	唾液腺疾病类	ORAL DRYNESS AND SALIVA ALTERED	口腔干燥和唾液改变	GASTROINTESTINAL DISORDERS	胃肠系统疾病	DRY MOUTH		REAC15Q1.txt
INCREASED APPETITE	INCREASED APPETITE	食欲增加	APPETITE AND GENERAL NUTRITIONAL DISORDERS	食欲及一般性营养障碍	APPETITE DISORDERS	各种食欲障碍	METABOLISM AND NUTRITION DISORDERS	代谢及营养类疾病	INCREASED APPETITE		REAC15Q1.txt
NONINFECTIVE GINGIVITIS	NONINFECTIVE GINGIVITIS	非感染性龈炎	DENTAL AND GINGIVAL CONDITIONS	牙齿和牙龈类疾病	GINGIVAL DISORDERS, SIGNS AND SYMPTOMS NEC	各种牙龈疾病、症状和体征（不另分类）	GASTROINTESTINAL DISORDERS	胃肠系统疾病	NONINFECTIVE GINGIVITIS		REAC15Q1.txt
TREMOR	TREMOR	震颤	MOVEMENT DISORDERS (INCL PARKINSONISM)	运动障碍类（包括帕金森病）	TREMOR (EXCL CONGENITAL)	各种颤抖（不包括先天性）	NERVOUS SYSTEM DISORDERS	各类神经系统疾病	TREMOR		REAC15Q1.txt
WEIGHT INCREASED	WEIGHT INCREASED	体重增加	PHYSICAL EXAMINATION AND ORGAN SYSTEM STATUS TOPICS	体检和器官系统状态主题	PHYSICAL EXAMINATION PROCEDURES AND ORGAN SYSTEM STATUS	体检步骤和器官系统状态	INVESTIGATIONS	各类检查	WEIGHT INCREASED		REAC15Q1.txt
FOETAL ARRHYTHMIA	FOETAL ARRHYTHMIA	胎儿心律失常	CARDIAC ARRHYTHMIAS	心律失常类疾病	RATE AND RHYTHM DISORDERS NEC	心率和节律异常（不另分类）	CARDIAC DISORDERS	心脏器官疾病	FOETAL ARRHYTHMIA		REAC15Q2.txt
FOETAL EXPOSURE DURING PREGNANCY	FOETAL EXPOSURE DURING PREGNANCY	妊娠过程中胎儿暴露	EXPOSURES, CHEMICAL INJURIES AND POISONING	暴露、化学伤和中毒	EXPOSURES ASSOCIATED WITH PREGNANCY, DELIVERY AND LACTATION	与妊娠、分娩和泌乳有关的暴露	INJURY, POISONING AND PROCEDURAL COMPLICATIONS	各类损伤、中毒及操作并发症	FOETAL EXPOSURE DURING PREGNANCY		REAC15Q2.txt
PREMATURE BABY	PREMATURE BABY	早产儿	NEONATAL AND PERINATAL CONDITIONS	新生儿及围产期状况	GESTATIONAL AGE AND WEIGHT CONDITIONS	胎龄和体重状况	PREGNANCY, PUERPERIUM AND PERINATAL CONDITIONS	妊娠期、产褥期及围产期状况	PREMATURE BABY		REAC15Q2.txt
DEATH	DEATH	死亡	FATAL OUTCOMES	致命后果	DEATH AND SUDDEN DEATH	死亡和猝死	GENERAL DISORDERS AND ADMINISTRATION SITE CONDITIONS	全身性疾病及给药部位各种反应	DEATH		REAC15Q1.txt
BLOOD CREATINE PHOSPHOKINASE INCREASED	BLOOD CREATINE PHOSPHOKINASE INCREASED	血肌酸磷酸激酶升高	ENZYME INVESTIGATIONS NEC	酶检查（不另分类）	SKELETAL AND CARDIAC MUSCLE ANALYSES	骨和心肌分析检验	INVESTIGATIONS	各类检查	BLOOD CREATINE PHOSPHOKINASE INCREASED		REAC15Q1.txt
BLOOD CREATINE PHOSPHOKINASE INCREASED	BLOOD CREATINE PHOSPHOKINASE INCREASED	血肌酸磷酸激酶升高	ENZYME INVESTIGATIONS NEC	酶检查（不另分类）	SKELETAL AND CARDIAC MUSCLE ANALYSES	骨和心肌分析检验	INVESTIGATIONS	各类检查	BLOOD CREATINE PHOSPHOKINASE INCREASED		REAC15Q1.txt
AKATHISIA	AKATHISIA	静坐不能	MOVEMENT DISORDERS (INCL PARKINSONISM)	运动障碍类（包括帕金森病）	DYSKINESIAS AND MOVEMENT DISORDERS NEC	运动障碍和运动失调（不另分类）	NERVOUS SYSTEM DISORDERS	各类神经系统疾病	AKATHISIA		REAC15Q1.txt
CONDITION AGGRAVATED	CONDITION AGGRAVATED	病情恶化	GENERAL SYSTEM DISORDERS NEC	全身系统疾病（不另分类）	GENERAL SIGNS AND SYMPTOMS NEC	一般症状和体征（不另分类）	GENERAL DISORDERS AND ADMINISTRATION SITE CONDITIONS	全身性疾病及给药部位各种反应	CONDITION AGGRAVATED		REAC15Q1.txt
INTENTIONAL SELF-INJURY	INTENTIONAL SELF-INJURY	故意的自我伤害	SUICIDAL AND SELF-INJURIOUS BEHAVIOURS NEC	各种自杀及自我伤害行为（不另分类）	SUICIDAL AND SELF-INJURIOUS BEHAVIOUR	自杀和自我伤害行为	PSYCHIATRIC DISORDERS	精神病类	INTENTIONAL SELF-INJURY		REAC15Q1.txt
MYELODYSPLASTIC SYNDROME	MYELODYSPLASTIC SYNDROME	骨髓增生异常综合征	LEUKAEMIAS	各类白血病	MYELODYSPLASTIC SYNDROMES	骨髓发育异常综合征	NEOPLASMS BENIGN, MALIGNANT AND UNSPECIFIED (INCL CYSTS AND POLYPS)	良性、恶性及性质不明的肿瘤（包括囊状和息肉状）	MYELODYSPLASTIC SYNDROME		REAC15Q1.txt
PRODUCT USE ISSUE	PRODUCT USE ISSUE	产品使用问题	MEDICATION ERRORS AND OTHER PRODUCT USE ERRORS AND ISSUES	用药错误及其他产品使用错误和问题	MEDICATION ERRORS, PRODUCT USE ERRORS AND ISSUES NEC	不另分类的各种用药错误、产品使用错误和问题	INJURY, POISONING AND PROCEDURAL COMPLICATIONS	各类损伤、中毒及操作并发症	PRODUCT USE ISSUE		REAC15Q1.txt
SURGERY	SURGERY	手术	THERAPEUTIC PROCEDURES AND SUPPORTIVE CARE NEC	治疗类操作和支持性护理（不另分类）	THERAPEUTIC PROCEDURES NEC	治疗类操作（不另分类）	SURGICAL AND MEDICAL PROCEDURES	各种手术及医疗操作	SURGERY		REAC15Q1.txt
BLOOD PROLACTIN INCREASED	BLOOD PROLACTIN INCREASED	血催乳素升高	ENDOCRINE INVESTIGATIONS (INCL SEX HORMONES)	内分泌系统检查（包括性激素）	PITUITARY ANALYSES ANTERIOR	垂体前叶分析	INVESTIGATIONS	各类检查	BLOOD PROLACTIN INCREASED		REAC15Q1.txt
PRECOCIOUS PUBERTY	PRECOCIOUS PUBERTY	性早熟	ENDOCRINE DISORDERS OF GONADAL FUNCTION	性腺内分泌功能异常	ENDOCRINE ABNORMALITIES OF PUBERTY	青春期内分泌功能异常	ENDOCRINE DISORDERS	内分泌系统疾病	PRECOCIOUS PUBERTY		REAC15Q1.txt
DRUG INEFFECTIVE	DRUG INEFFECTIVE	药物无效	THERAPEUTIC AND NONTHERAPEUTIC EFFECTS (EXCL TOXICITY)	治疗性及非治疗性反应类（不包括毒性）	THERAPEUTIC AND NONTHERAPEUTIC RESPONSES	各种治疗和非治疗反应	GENERAL DISORDERS AND ADMINISTRATION SITE CONDITIONS	全身性疾病及给药部位各种反应	DRUG INEFFECTIVE		REAC15Q1.txt
FALL	FALL	跌倒	INJURIES NEC	各种损伤（不另分类）	NON-SITE SPECIFIC INJURIES NEC	部位不确定的各种损伤（不另分类）	INJURY, POISONING AND PROCEDURAL COMPLICATIONS	各类损伤、中毒及操作并发症	FALL		REAC15Q1.txt
MUSCLE CONTRACTIONS INVOLUNTARY	MUSCLE CONTRACTIONS INVOLUNTARY	肌肉不自主收缩	NEUROMUSCULAR DISORDERS	神经肌肉类疾病	NEUROMUSCULAR DISORDERS NEC	各种神经性肌肉疾病（不另分类）	NERVOUS SYSTEM DISORDERS	各类神经系统疾病	MUSCLE CONTRACTIONS INVOLUNTARY		REAC15Q1.txt
OVERDOSE	OVERDOSE	用药过量	OVERDOSES AND UNDERDOSES NEC	用药过量及用药剂量不足（不另分类）	OVERDOSES NEC	用药过量（不另分类）	INJURY, POISONING AND PROCEDURAL COMPLICATIONS	各类损伤、中毒及操作并发症	OVERDOSE		REAC15Q1.txt
SPEECH DISORDER	SPEECH DISORDER	言语障碍	NEUROLOGICAL DISORDERS NEC	神经类疾病（不另分类）	SPEECH AND LANGUAGE ABNORMALITIES	说话和语言异常	NERVOUS SYSTEM DISORDERS	各类神经系统疾病	SPEECH DISORDER		REAC15Q1.txt
SUICIDE ATTEMPT	SUICIDE ATTEMPT	实施自杀行为	SUICIDAL AND SELF-INJURIOUS BEHAVIOURS NEC	各种自杀及自我伤害行为（不另分类）	SUICIDAL AND SELF-INJURIOUS BEHAVIOUR	自杀和自我伤害行为	PSYCHIATRIC DISORDERS	精神病类	SUICIDE ATTEMPT		REAC15Q1.txt
SYNCOPE	SYNCOPE	晕厥	NEUROLOGICAL DISORDERS NEC	神经类疾病（不另分类）	DISTURBANCES IN CONSCIOUSNESS NEC	意识障碍（不另分类）	NERVOUS SYSTEM DISORDERS	各类神经系统疾病	SYNCOPE		REAC15Q1.txt
CARDIAC FAILURE	CARDIAC FAILURE	心力衰竭	HEART FAILURES	各类心脏衰竭	HEART FAILURES NEC	各种心衰（不另分类）	CARDIAC DISORDERS	心脏器官疾病	CARDIAC FAILURE		REAC15Q1.txt
DISORIENTATION	DISORIENTATION	定向力障碍	DELIRIA (INCL CONFUSION)	谵妄类（包括意识模糊）	CONFUSION AND DISORIENTATION	精神错乱和定向障碍	PSYCHIATRIC DISORDERS	精神病类	DISORIENTATION		REAC15Q1.txt
DYSARTHRIA	DYSARTHRIA	构音不良	NEUROLOGICAL DISORDERS NEC	神经类疾病（不另分类）	SPEECH AND LANGUAGE ABNORMALITIES	说话和语言异常	NERVOUS SYSTEM DISORDERS	各类神经系统疾病	DYSARTHRIA		REAC15Q1.txt
FALL	FALL	跌倒	INJURIES NEC	各种损伤（不另分类）	NON-SITE SPECIFIC INJURIES NEC	部位不确定的各种损伤（不另分类）	INJURY, POISONING AND PROCEDURAL COMPLICATIONS	各类损伤、中毒及操作并发症	FALL		REAC15Q1.txt
GENERAL PHYSICAL HEALTH DETERIORATION	GENERAL PHYSICAL HEALTH DETERIORATION	全身状况恶化	GENERAL SYSTEM DISORDERS NEC	全身系统疾病（不另分类）	GENERAL SIGNS AND SYMPTOMS NEC	一般症状和体征（不另分类）	GENERAL DISORDERS AND ADMINISTRATION SITE CONDITIONS	全身性疾病及给药部位各种反应	GENERAL PHYSICAL HEALTH DETERIORATION		REAC15Q1.txt
HEAD INJURY	HEAD INJURY	头部损伤	INJURIES NEC	各种损伤（不另分类）	SITE SPECIFIC INJURIES NEC	部位确定的各种损伤（不另分类）	INJURY, POISONING AND PROCEDURAL COMPLICATIONS	各类损伤、中毒及操作并发症	HEAD INJURY		REAC15Q1.txt
HOSPITALISATION	HOSPITALISATION	住院治疗	THERAPEUTIC PROCEDURES AND SUPPORTIVE CARE NEC	治疗类操作和支持性护理（不另分类）	THERAPEUTIC PROCEDURES NEC	治疗类操作（不另分类）	SURGICAL AND MEDICAL PROCEDURES	各种手术及医疗操作	HOSPITALISATION		REAC15Q1.txt
HYPOAESTHESIA	HYPOAESTHESIA	感觉减退	NEUROLOGICAL DISORDERS NEC	神经类疾病（不另分类）	PARAESTHESIAS AND DYSAESTHESIAS	感觉异常和感觉迟钝	NERVOUS SYSTEM DISORDERS	各类神经系统疾病	HYPOAESTHESIA		REAC15Q1.txt
HYPOTHERMIA	HYPOTHERMIA	体温过低	BODY TEMPERATURE CONDITIONS	体温状况类	BODY TEMPERATURE ALTERED	体温变化	GENERAL DISORDERS AND ADMINISTRATION SITE CONDITIONS	全身性疾病及给药部位各种反应	HYPOTHERMIA		REAC15Q1.txt
NEUTROPENIA	NEUTROPENIA	中性粒细胞减少症	WHITE BLOOD CELL DISORDERS	白血球类疾病	NEUTROPENIAS	各种嗜中性白细胞减少症	BLOOD AND LYMPHATIC SYSTEM DISORDERS	血液及淋巴系统疾病	NEUTROPENIA		REAC15Q1.txt
SOMNOLENCE	SOMNOLENCE	嗜睡	NEUROLOGICAL DISORDERS NEC	神经类疾病（不另分类）	DISTURBANCES IN CONSCIOUSNESS NEC	意识障碍（不另分类）	NERVOUS SYSTEM DISORDERS	各类神经系统疾病	SOMNOLENCE		REAC15Q1.txt
SWOLLEN TONGUE	SWOLLEN TONGUE	肿舌	TONGUE CONDITIONS	舌疾病	TONGUE SIGNS AND SYMPTOMS	舌部症状和体征	GASTROINTESTINAL DISORDERS	胃肠系统疾病	SWOLLEN TONGUE		REAC15Q1.txt
TARDIVE DYSKINESIA	TARDIVE DYSKINESIA	迟发性运动障碍	MOVEMENT DISORDERS (INCL PARKINSONISM)	运动障碍类（包括帕金森病）	DYSKINESIAS AND MOVEMENT DISORDERS NEC	运动障碍和运动失调（不另分类）	NERVOUS SYSTEM DISORDERS	各类神经系统疾病	TARDIVE DYSKINESIA		REAC15Q1.txt
THROMBOCYTOPENIA	THROMBOCYTOPENIA	血小板减少症	PLATELET DISORDERS	血小板类疾病	THROMBOCYTOPENIAS	各种血小板减少症	BLOOD AND LYMPHATIC SYSTEM DISORDERS	血液及淋巴系统疾病	THROMBOCYTOPENIA		REAC15Q1.txt
LIMB INJURY	LIMB INJURY	肢体损伤	INJURIES NEC	各种损伤（不另分类）	SITE SPECIFIC INJURIES NEC	部位确定的各种损伤（不另分类）	INJURY, POISONING AND PROCEDURAL COMPLICATIONS	各类损伤、中毒及操作并发症	LIMB INJURY		REAC15Q1.txt
HEPATIC FAILURE	HEPATIC FAILURE	肝衰竭	HEPATIC AND HEPATOBILIARY DISORDERS	肝脏及肝胆类疾病	HEPATIC FAILURE AND ASSOCIATED DISORDERS	肝衰竭和相关疾病	HEPATOBILIARY DISORDERS	肝胆系统疾病	HEPATIC FAILURE		REAC15Q1.txt
LEUKOPENIA	LEUKOPENIA	白细胞减少症	WHITE BLOOD CELL DISORDERS	白血球类疾病	LEUKOPENIAS NEC	各种白细胞减少症（不另分类）	BLOOD AND LYMPHATIC SYSTEM DISORDERS	血液及淋巴系统疾病	LEUKOPENIA		REAC15Q1.txt
HAEMANGIOMA	HAEMANGIOMA	血管瘤	MISCELLANEOUS AND SITE UNSPECIFIED NEOPLASMS BENIGN	混杂性及部位不明的良性肿瘤	CARDIOVASCULAR NEOPLASMS BENIGN	各种良性心血管肿瘤	NEOPLASMS BENIGN, MALIGNANT AND UNSPECIFIED (INCL CYSTS AND POLYPS)	良性、恶性及性质不明的肿瘤（包括囊状和息肉状）	HAEMANGIOMA		REAC15Q1.txt
COMPLETED SUICIDE	COMPLETED SUICIDE	自杀既遂	SUICIDAL AND SELF-INJURIOUS BEHAVIOURS NEC	各种自杀及自我伤害行为（不另分类）	SUICIDAL AND SELF-INJURIOUS BEHAVIOUR	自杀和自我伤害行为	PSYCHIATRIC DISORDERS	精神病类	COMPLETED SUICIDE		REAC15Q1.txt
COMPLETED SUICIDE	COMPLETED SUICIDE	自杀既遂	SUICIDAL AND SELF-INJURIOUS BEHAVIOURS NEC	各种自杀及自我伤害行为（不另分类）	SUICIDAL AND SELF-INJURIOUS BEHAVIOUR	自杀和自我伤害行为	PSYCHIATRIC DISORDERS	精神病类	COMPLETED SUICIDE		REAC15Q1.txt
RESPIRATORY DEPRESSION	RESPIRATORY DEPRESSION	呼吸抑制	RESPIRATORY DISORDERS NEC	呼吸系统疾病（不另分类）	BREATHING ABNORMALITIES	各种呼吸异常	RESPIRATORY, THORACIC AND MEDIASTINAL DISORDERS	呼吸系统、胸及纵隔疾病	RESPIRATORY DEPRESSION		REAC15Q1.txt
HIDRADENITIS	HIDRADENITIS	汗腺炎	SKIN APPENDAGE CONDITIONS	皮肤附属物各种状况	APOCRINE AND ECCRINE GLAND DISORDERS	顶浆分泌腺和小汗腺疾病	SKIN AND SUBCUTANEOUS TISSUE DISORDERS	皮肤及皮下组织类疾病	HIDRADENITIS		REAC15Q1.txt
WEIGHT INCREASED	WEIGHT INCREASED	体重增加	PHYSICAL EXAMINATION AND ORGAN SYSTEM STATUS TOPICS	体检和器官系统状态主题	PHYSICAL EXAMINATION PROCEDURES AND ORGAN SYSTEM STATUS	体检步骤和器官系统状态	INVESTIGATIONS	各类检查	WEIGHT INCREASED		REAC15Q1.txt
AGGRESSION	AGGRESSION	攻击	PERSONALITY DISORDERS AND DISTURBANCES IN BEHAVIOUR	人性格异常及行为混乱	BEHAVIOUR AND SOCIALISATION DISTURBANCES	行为和社会关系障碍	PSYCHIATRIC DISORDERS	精神病类	AGGRESSION		REAC15Q1.txt
DISEASE RECURRENCE	DISEASE RECURRENCE	疾病复发	GENERAL SYSTEM DISORDERS NEC	全身系统疾病（不另分类）	GENERAL SIGNS AND SYMPTOMS NEC	一般症状和体征（不另分类）	GENERAL DISORDERS AND ADMINISTRATION SITE CONDITIONS	全身性疾病及给药部位各种反应	DISEASE RECURRENCE		REAC15Q1.txt
TOXICITY TO VARIOUS AGENTS	TOXICITY TO VARIOUS AGENTS	各种制剂毒性	EXPOSURES, CHEMICAL INJURIES AND POISONING	暴露、化学伤和中毒	POISONING AND TOXICITY	中毒与毒性	INJURY, POISONING AND PROCEDURAL COMPLICATIONS	各类损伤、中毒及操作并发症	TOXICITY TO VARIOUS AGENTS		REAC15Q1.txt
DECREASED APPETITE	DECREASED APPETITE	食欲减退	APPETITE AND GENERAL NUTRITIONAL DISORDERS	食欲及一般性营养障碍	APPETITE DISORDERS	各种食欲障碍	METABOLISM AND NUTRITION DISORDERS	代谢及营养类疾病	DECREASED APPETITE		REAC15Q1.txt
GINGIVAL PAIN	GINGIVAL PAIN	牙龈疼痛	DENTAL AND GINGIVAL CONDITIONS	牙齿和牙龈类疾病	GINGIVAL DISORDERS, SIGNS AND SYMPTOMS NEC	各种牙龈疾病、症状和体征（不另分类）	GASTROINTESTINAL DISORDERS	胃肠系统疾病	GINGIVAL PAIN		REAC15Q1.txt
PAIN	PAIN	疼痛	GENERAL SYSTEM DISORDERS NEC	全身系统疾病（不另分类）	PAIN AND DISCOMFORT NEC	疼痛和不适（不另分类）	GENERAL DISORDERS AND ADMINISTRATION SITE CONDITIONS	全身性疾病及给药部位各种反应	PAIN		REAC15Q1.txt
WEIGHT DECREASED	WEIGHT DECREASED	体重降低	PHYSICAL EXAMINATION AND ORGAN SYSTEM STATUS TOPICS	体检和器官系统状态主题	PHYSICAL EXAMINATION PROCEDURES AND ORGAN SYSTEM STATUS	体检步骤和器官系统状态	INVESTIGATIONS	各类检查	WEIGHT DECREASED		REAC15Q1.txt
DRUG INEFFECTIVE	DRUG INEFFECTIVE	药物无效	THERAPEUTIC AND NONTHERAPEUTIC EFFECTS (EXCL TOXICITY)	治疗性及非治疗性反应类（不包括毒性）	THERAPEUTIC AND NONTHERAPEUTIC RESPONSES	各种治疗和非治疗反应	GENERAL DISORDERS AND ADMINISTRATION SITE CONDITIONS	全身性疾病及给药部位各种反应	DRUG INEFFECTIVE		REAC15Q1.txt
TREATMENT NONCOMPLIANCE	TREATMENT NONCOMPLIANCE	治疗不服从	THERAPEUTIC AND NONTHERAPEUTIC EFFECTS (EXCL TOXICITY)	治疗性及非治疗性反应类（不包括毒性）	THERAPEUTIC AND NONTHERAPEUTIC RESPONSES	各种治疗和非治疗反应	GENERAL DISORDERS AND ADMINISTRATION SITE CONDITIONS	全身性疾病及给药部位各种反应	TREATMENT NONCOMPLIANCE		REAC15Q1.txt
ALTERED STATE OF CONSCIOUSNESS	ALTERED STATE OF CONSCIOUSNESS	意识状态改变	NEUROLOGICAL DISORDERS NEC	神经类疾病（不另分类）	DISTURBANCES IN CONSCIOUSNESS NEC	意识障碍（不另分类）	NERVOUS SYSTEM DISORDERS	各类神经系统疾病	ALTERED STATE OF CONSCIOUSNESS		REAC15Q1.txt
DYSPHAGIA	DYSPHAGIA	吞咽困难	GASTROINTESTINAL SIGNS AND SYMPTOMS	胃肠道系统症状和体征	GASTROINTESTINAL SIGNS AND SYMPTOMS NEC	各种胃肠道症状和体征（不另分类）	GASTROINTESTINAL DISORDERS	胃肠系统疾病	DYSPHAGIA		REAC15Q1.txt
PNEUMONIA ASPIRATION	PNEUMONIA ASPIRATION	感染性吸入性肺炎	INFECTIONS - PATHOGEN UNSPECIFIED	感染 - 未指明病原	LOWER RESPIRATORY TRACT AND LUNG INFECTIONS	下呼吸道和肺部感染	INFECTIONS AND INFESTATIONS	感染及侵染类疾病	PNEUMONIA ASPIRATION		REAC15Q1.txt
HAEMOLYTIC ANAEMIA	HAEMOLYTIC ANAEMIA	溶血性贫血	HAEMOLYSES AND RELATED CONDITIONS	溶血及相关状况	ANAEMIAS HAEMOLYTIC NEC	溶血性贫血（不另分类）	BLOOD AND LYMPHATIC SYSTEM DISORDERS	血液及淋巴系统疾病	HAEMOLYTIC ANAEMIA		REAC15Q1.txt
DEATH	DEATH	死亡	FATAL OUTCOMES	致命后果	DEATH AND SUDDEN DEATH	死亡和猝死	GENERAL DISORDERS AND ADMINISTRATION SITE CONDITIONS	全身性疾病及给药部位各种反应	DEATH		REAC15Q2.txt
SUDDEN HEARING LOSS	SUDDEN HEARING LOSS	突发性听力丧失	HEARING DISORDERS	听力障碍类疾病	HEARING LOSSES	各种听力丧失	EAR AND LABYRINTH DISORDERS	耳及迷路类疾病	SUDDEN HEARING LOSS		REAC15Q2.txt
DRUG ABUSE	DRUG ABUSE	药物滥用	PSYCHIATRIC DISORDERS NEC	精神病类（不另分类）	SUBSTANCE RELATED AND ADDICTIVE DISORDERS	各种物质使用相关及成瘾性障碍	PSYCHIATRIC DISORDERS	精神病类	DRUG ABUSE		REAC15Q3.txt
HOSPITALISATION	HOSPITALISATION	住院治疗	THERAPEUTIC PROCEDURES AND SUPPORTIVE CARE NEC	治疗类操作和支持性护理（不另分类）	THERAPEUTIC PROCEDURES NEC	治疗类操作（不另分类）	SURGICAL AND MEDICAL PROCEDURES	各种手术及医疗操作	HOSPITALISATION		REAC15Q1.txt
MECHANICAL ILEUS	MECHANICAL ILEUS	机械性肠梗阻	GASTROINTESTINAL STENOSIS AND OBSTRUCTION	胃肠道狭窄及梗阻类疾病	GASTROINTESTINAL STENOSIS AND OBSTRUCTION NEC	各种胃肠道狭窄及阻塞（不另分类）	GASTROINTESTINAL DISORDERS	胃肠系统疾病	MECHANICAL ILEUS		REAC15Q1.txt
PRODUCT USE ISSUE	PRODUCT USE ISSUE	产品使用问题	MEDICATION ERRORS AND OTHER PRODUCT USE ERRORS AND ISSUES	用药错误及其他产品使用错误和问题	MEDICATION ERRORS, PRODUCT USE ERRORS AND ISSUES NEC	不另分类的各种用药错误、产品使用错误和问题	INJURY, POISONING AND PROCEDURAL COMPLICATIONS	各类损伤、中毒及操作并发症	PRODUCT USE ISSUE		REAC15Q1.txt
BRADYCARDIA	BRADYCARDIA	心动过缓	CARDIAC ARRHYTHMIAS	心律失常类疾病	RATE AND RHYTHM DISORDERS NEC	心率和节律异常（不另分类）	CARDIAC DISORDERS	心脏器官疾病	BRADYCARDIA		REAC15Q1.txt
DRUG INTERACTION	DRUG INTERACTION	药物相互作用	THERAPEUTIC AND NONTHERAPEUTIC EFFECTS (EXCL TOXICITY)	治疗性及非治疗性反应类（不包括毒性）	INTERACTIONS	各种相互作用	GENERAL DISORDERS AND ADMINISTRATION SITE CONDITIONS	全身性疾病及给药部位各种反应	DRUG INTERACTION		REAC15Q1.txt
ELECTROCARDIOGRAM QT PROLONGED	ELECTROCARDIOGRAM QT PROLONGED	心电图 QT 间期延长	CARDIAC AND VASCULAR INVESTIGATIONS (EXCL ENZYME TESTS)	心血管检查（不包括酶检测）	ECG INVESTIGATIONS	各种心电图检查	INVESTIGATIONS	各类检查	ELECTROCARDIOGRAM QT PROLONGED		REAC15Q1.txt
FEAR OF INJECTION	FEAR OF INJECTION	注射恐惧	ANXIETY DISORDERS AND SYMPTOMS	焦虑症及症状	FEAR SYMPTOMS AND PHOBIC DISORDERS (INCL SOCIAL PHOBIA)	恐惧症状和恐怖症（包括社会恐怖症）	PSYCHIATRIC DISORDERS	精神病类	FEAR OF INJECTION		REAC15Q1.txt
HYPOPHAGIA	HYPOPHAGIA	摄食量减少	APPETITE AND GENERAL NUTRITIONAL DISORDERS	食欲及一般性营养障碍	APPETITE DISORDERS	各种食欲障碍	METABOLISM AND NUTRITION DISORDERS	代谢及营养类疾病	HYPOPHAGIA		REAC15Q1.txt
INJECTION SITE REACTION	INJECTION SITE REACTION	注射部位反应	ADMINISTRATION SITE REACTIONS	给药部位各种反应	INJECTION SITE REACTIONS	注射部位各种反应	GENERAL DISORDERS AND ADMINISTRATION SITE CONDITIONS	全身性疾病及给药部位各种反应	INJECTION SITE REACTION		REAC15Q1.txt
THERAPY CESSATION	THERAPY CESSATION	治疗终止	THERAPEUTIC PROCEDURES AND SUPPORTIVE CARE NEC	治疗类操作和支持性护理（不另分类）	THERAPEUTIC PROCEDURES NEC	治疗类操作（不另分类）	SURGICAL AND MEDICAL PROCEDURES	各种手术及医疗操作	THERAPY CESSATION		REAC15Q1.txt
EJACULATION DISORDER	EJACULATION DISORDER	射精障碍	SEXUAL FUNCTION AND FERTILITY DISORDERS	性功能和生育疾病类	ERECTION AND EJACULATION CONDITIONS AND DISORDERS	勃起和射精状态和障碍	REPRODUCTIVE SYSTEM AND BREAST DISORDERS	生殖系统及乳腺疾病	EJACULATION DISORDER		REAC15Q1.txt
EJACULATION FAILURE	EJACULATION FAILURE	射精失败	SEXUAL FUNCTION AND FERTILITY DISORDERS	性功能和生育疾病类	ERECTION AND EJACULATION CONDITIONS AND DISORDERS	勃起和射精状态和障碍	REPRODUCTIVE SYSTEM AND BREAST DISORDERS	生殖系统及乳腺疾病	EJACULATION FAILURE		REAC15Q1.txt
HYPERPROLACTINAEMIA	HYPERPROLACTINAEMIA	高催乳素血症	HYPOTHALAMUS AND PITUITARY GLAND DISORDERS	下丘脑及垂体腺类疾病	ANTERIOR PITUITARY HYPERFUNCTION	垂体前叶功能亢进	ENDOCRINE DISORDERS	内分泌系统疾病	HYPERPROLACTINAEMIA		REAC15Q1.txt
SEMEN VISCOSITY DECREASED	SEMEN VISCOSITY DECREASED	精液粘稠度降低	REPRODUCTIVE ORGAN AND BREAST INVESTIGATIONS (EXCL HORMONE ANALYSES)	生殖器官及乳腺类检查（不包括激素分析）	FERTILITY ANALYSES AND OTHER REPRODUCTIVE FUNCTION PROCEDURES	生育力分析和其他生殖功能相关操作	INVESTIGATIONS	各类检查	SEMEN VISCOSITY DECREASED		REAC15Q1.txt
TREATMENT NONCOMPLIANCE	TREATMENT NONCOMPLIANCE	治疗不服从	THERAPEUTIC AND NONTHERAPEUTIC EFFECTS (EXCL TOXICITY)	治疗性及非治疗性反应类（不包括毒性）	THERAPEUTIC AND NONTHERAPEUTIC RESPONSES	各种治疗和非治疗反应	GENERAL DISORDERS AND ADMINISTRATION SITE CONDITIONS	全身性疾病及给药部位各种反应	TREATMENT NONCOMPLIANCE		REAC15Q1.txt
BLADDER OBSTRUCTION	BLADDER OBSTRUCTION	膀胱梗阻	BLADDER AND BLADDER NECK DISORDERS (EXCL CALCULI)	膀胱及膀胱颈疾病（不包括结石）	BLADDER DISORDERS NEC	各种膀胱疾病（不另分类）	RENAL AND URINARY DISORDERS	肾脏及泌尿系统疾病	BLADDER OBSTRUCTION		REAC15Q1.txt
DISEASE RECURRENCE	DISEASE RECURRENCE	疾病复发	GENERAL SYSTEM DISORDERS NEC	全身系统疾病（不另分类）	GENERAL SIGNS AND SYMPTOMS NEC	一般症状和体征（不另分类）	GENERAL DISORDERS AND ADMINISTRATION SITE CONDITIONS	全身性疾病及给药部位各种反应	DISEASE RECURRENCE		REAC15Q1.txt
DYSURIA	DYSURIA	排尿困难	URINARY TRACT SIGNS AND SYMPTOMS	各种泌尿道体征和症状	BLADDER AND URETHRAL SYMPTOMS	膀胱和尿道症状	RENAL AND URINARY DISORDERS	肾脏及泌尿系统疾病	DYSURIA		REAC15Q1.txt
EJACULATION FAILURE	EJACULATION FAILURE	射精失败	SEXUAL FUNCTION AND FERTILITY DISORDERS	性功能和生育疾病类	ERECTION AND EJACULATION CONDITIONS AND DISORDERS	勃起和射精状态和障碍	REPRODUCTIVE SYSTEM AND BREAST DISORDERS	生殖系统及乳腺疾病	EJACULATION FAILURE		REAC15Q1.txt
TREATMENT NONCOMPLIANCE	TREATMENT NONCOMPLIANCE	治疗不服从	THERAPEUTIC AND NONTHERAPEUTIC EFFECTS (EXCL TOXICITY)	治疗性及非治疗性反应类（不包括毒性）	THERAPEUTIC AND NONTHERAPEUTIC RESPONSES	各种治疗和非治疗反应	GENERAL DISORDERS AND ADMINISTRATION SITE CONDITIONS	全身性疾病及给药部位各种反应	TREATMENT NONCOMPLIANCE		REAC15Q1.txt
ALANINE AMINOTRANSFERASE INCREASED	ALANINE AMINOTRANSFERASE INCREASED	丙氨酸氨基转移酶升高	HEPATOBILIARY INVESTIGATIONS	肝胆系统检查	HEPATOBILIARY FUNCTION DIAGNOSTIC PROCEDURES	肝胆功能诊断性操作	INVESTIGATIONS	各类检查	ALANINE AMINOTRANSFERASE INCREASED		REAC15Q1.txt
ASPARTATE AMINOTRANSFERASE INCREASED	ASPARTATE AMINOTRANSFERASE INCREASED	天门冬氨酸氨基转移酶升高	HEPATOBILIARY INVESTIGATIONS	肝胆系统检查	HEPATOBILIARY FUNCTION DIAGNOSTIC PROCEDURES	肝胆功能诊断性操作	INVESTIGATIONS	各类检查	ASPARTATE AMINOTRANSFERASE INCREASED		REAC15Q1.txt
BLOOD CREATINE PHOSPHOKINASE INCREASED	BLOOD CREATINE PHOSPHOKINASE INCREASED	血肌酸磷酸激酶升高	ENZYME INVESTIGATIONS NEC	酶检查（不另分类）	SKELETAL AND CARDIAC MUSCLE ANALYSES	骨和心肌分析检验	INVESTIGATIONS	各类检查	BLOOD CREATINE PHOSPHOKINASE INCREASED		REAC15Q1.txt
BLOOD URINE PRESENT	BLOOD URINE PRESENT	尿中带血	RENAL AND URINARY TRACT INVESTIGATIONS AND URINALYSES	肾脏、泌尿道检查及尿液分析	URINALYSIS NEC	各种尿分析（不另分类）	INVESTIGATIONS	各类检查	BLOOD URINE PRESENT		REAC15Q1.txt
HOSPITALISATION	HOSPITALISATION	住院治疗	THERAPEUTIC PROCEDURES AND SUPPORTIVE CARE NEC	治疗类操作和支持性护理（不另分类）	THERAPEUTIC PROCEDURES NEC	治疗类操作（不另分类）	SURGICAL AND MEDICAL PROCEDURES	各种手术及医疗操作	HOSPITALISATION		REAC15Q1.txt
UROBILINOGEN URINE	UROBILINOGEN URINE	尿中尿胆原	HEPATOBILIARY INVESTIGATIONS	肝胆系统检查	HEPATOBILIARY FUNCTION DIAGNOSTIC PROCEDURES	肝胆功能诊断性操作	INVESTIGATIONS	各类检查	UROBILINOGEN URINE		REAC15Q1.txt
DYSPHEMIA	DYSPHEMIA	口吃	COMMUNICATION DISORDERS AND DISTURBANCES	交流异常和混乱	SPEECH ARTICULATION AND RHYTHM DISTURBANCES	言语清晰度和节律障碍	PSYCHIATRIC DISORDERS	精神病类	DYSPHEMIA		REAC15Q1.txt
ASPIRATION	ASPIRATION	误吸	RESPIRATORY DISORDERS NEC	呼吸系统疾病（不另分类）	RESPIRATORY TRACT DISORDERS NEC	呼吸道疾病（不另分类）	RESPIRATORY, THORACIC AND MEDIASTINAL DISORDERS	呼吸系统、胸及纵隔疾病	ASPIRATION		REAC15Q1.txt
DYSPHAGIA	DYSPHAGIA	吞咽困难	GASTROINTESTINAL SIGNS AND SYMPTOMS	胃肠道系统症状和体征	GASTROINTESTINAL SIGNS AND SYMPTOMS NEC	各种胃肠道症状和体征（不另分类）	GASTROINTESTINAL DISORDERS	胃肠系统疾病	DYSPHAGIA		REAC15Q1.txt
EXTRAPYRAMIDAL DISORDER	EXTRAPYRAMIDAL DISORDER	锥体外系疾病	MOVEMENT DISORDERS (INCL PARKINSONISM)	运动障碍类（包括帕金森病）	DYSKINESIAS AND MOVEMENT DISORDERS NEC	运动障碍和运动失调（不另分类）	NERVOUS SYSTEM DISORDERS	各类神经系统疾病	EXTRAPYRAMIDAL DISORDER		REAC15Q1.txt
DRUG INEFFECTIVE	DRUG INEFFECTIVE	药物无效	THERAPEUTIC AND NONTHERAPEUTIC EFFECTS (EXCL TOXICITY)	治疗性及非治疗性反应类（不包括毒性）	THERAPEUTIC AND NONTHERAPEUTIC RESPONSES	各种治疗和非治疗反应	GENERAL DISORDERS AND ADMINISTRATION SITE CONDITIONS	全身性疾病及给药部位各种反应	DRUG INEFFECTIVE		REAC15Q1.txt
EPILEPSY	EPILEPSY	癫痫	SEIZURES (INCL SUBTYPES)	癫痫发作（包括各种亚型）	SEIZURES AND SEIZURE DISORDERS NEC	癫痫和癫痫类疾病 （不另分类）	NERVOUS SYSTEM DISORDERS	各类神经系统疾病	EPILEPSY		REAC16Q1.txt
FOETAL EXPOSURE DURING PREGNANCY	FOETAL EXPOSURE DURING PREGNANCY	妊娠过程中胎儿暴露	EXPOSURES, CHEMICAL INJURIES AND POISONING	暴露、化学伤和中毒	EXPOSURES ASSOCIATED WITH PREGNANCY, DELIVERY AND LACTATION	与妊娠、分娩和泌乳有关的暴露	INJURY, POISONING AND PROCEDURAL COMPLICATIONS	各类损伤、中毒及操作并发症	FOETAL EXPOSURE DURING PREGNANCY		REAC16Q1.txt
PARKINSONISM	PARKINSONISM	帕金森综合征	MOVEMENT DISORDERS (INCL PARKINSONISM)	运动障碍类（包括帕金森病）	PARKINSON'S DISEASE AND PARKINSONISM	帕金森病和帕金森综合征	NERVOUS SYSTEM DISORDERS	各类神经系统疾病	PARKINSONISM		REAC17Q3.txt
ASTHENIA	ASTHENIA	虚弱	GENERAL SYSTEM DISORDERS NEC	全身系统疾病（不另分类）	ASTHENIC CONDITIONS	虚弱状态	GENERAL DISORDERS AND ADMINISTRATION SITE CONDITIONS	全身性疾病及给药部位各种反应	ASTHENIA		REAC15Q1.txt
FATIGUE	FATIGUE	疲劳	GENERAL SYSTEM DISORDERS NEC	全身系统疾病（不另分类）	ASTHENIC CONDITIONS	虚弱状态	GENERAL DISORDERS AND ADMINISTRATION SITE CONDITIONS	全身性疾病及给药部位各种反应	FATIGUE		REAC15Q1.txt
MUSCULOSKELETAL STIFFNESS	MUSCULOSKELETAL STIFFNESS	肌肉骨骼强直	MUSCULOSKELETAL AND CONNECTIVE TISSUE DISORDERS NEC	肌肉骨骼和结缔组织疾病（不另分类）	MUSCULOSKELETAL AND CONNECTIVE TISSUE CONDITIONS NEC	各种肌肉骨骼和结缔组织疾病（不另分类）	MUSCULOSKELETAL AND CONNECTIVE TISSUE DISORDERS	各种肌肉骨骼及结缔组织疾病	MUSCULOSKELETAL STIFFNESS		REAC15Q1.txt
TREMOR	TREMOR	震颤	MOVEMENT DISORDERS (INCL PARKINSONISM)	运动障碍类（包括帕金森病）	TREMOR (EXCL CONGENITAL)	各种颤抖（不包括先天性）	NERVOUS SYSTEM DISORDERS	各类神经系统疾病	TREMOR		REAC15Q1.txt
DRUG INTERACTION	DRUG INTERACTION	药物相互作用	THERAPEUTIC AND NONTHERAPEUTIC EFFECTS (EXCL TOXICITY)	治疗性及非治疗性反应类（不包括毒性）	INTERACTIONS	各种相互作用	GENERAL DISORDERS AND ADMINISTRATION SITE CONDITIONS	全身性疾病及给药部位各种反应	DRUG INTERACTION		REAC15Q1.txt
HYPERLIPASAEMIA	HYPERLIPASAEMIA	高脂肪酶血症	METABOLISM DISORDERS NEC	代谢类异常（不另分类）	METABOLIC DISORDERS NEC	各种代谢异常（不另分类）	METABOLISM AND NUTRITION DISORDERS	代谢及营养类疾病	HYPERLIPASAEMIA		REAC15Q1.txt
SOPOR	SOPOR	酣睡	SLEEP DISORDERS AND DISTURBANCES	睡眠异常和混乱	SLEEP DISORDERS NEC	睡眠疾病（不另分类）	PSYCHIATRIC DISORDERS	精神病类	SOPOR		REAC15Q1.txt
DRUG ABUSE	DRUG ABUSE	药物滥用	PSYCHIATRIC DISORDERS NEC	精神病类（不另分类）	SUBSTANCE RELATED AND ADDICTIVE DISORDERS	各种物质使用相关及成瘾性障碍	PSYCHIATRIC DISORDERS	精神病类	DRUG ABUSE		REAC15Q1.txt
DYSPHAGIA	DYSPHAGIA	吞咽困难	GASTROINTESTINAL SIGNS AND SYMPTOMS	胃肠道系统症状和体征	GASTROINTESTINAL SIGNS AND SYMPTOMS NEC	各种胃肠道症状和体征（不另分类）	GASTROINTESTINAL DISORDERS	胃肠系统疾病	DYSPHAGIA		REAC15Q1.txt
DYSTONIA	DYSTONIA	肌张力障碍	MOVEMENT DISORDERS (INCL PARKINSONISM)	运动障碍类（包括帕金森病）	DYSTONIAS	各种肌张力障碍	NERVOUS SYSTEM DISORDERS	各类神经系统疾病	DYSTONIA		REAC15Q1.txt
INTENTIONAL OVERDOSE	INTENTIONAL OVERDOSE	有意用药过量	OVERDOSES AND UNDERDOSES NEC	用药过量及用药剂量不足（不另分类）	OVERDOSES NEC	用药过量（不另分类）	INJURY, POISONING AND PROCEDURAL COMPLICATIONS	各类损伤、中毒及操作并发症	INTENTIONAL OVERDOSE		REAC15Q1.txt
SOPOR	SOPOR	酣睡	SLEEP DISORDERS AND DISTURBANCES	睡眠异常和混乱	SLEEP DISORDERS NEC	睡眠疾病（不另分类）	PSYCHIATRIC DISORDERS	精神病类	SOPOR		REAC15Q1.txt
CATATONIA	CATATONIA	紧张症	CHANGES IN PHYSICAL ACTIVITY	体力活动变化	DECREASED PHYSICAL ACTIVITY LEVELS	身体活动水平降低	PSYCHIATRIC DISORDERS	精神病类	CATATONIA		REAC15Q1.txt
OVERDOSE	OVERDOSE	用药过量	OVERDOSES AND UNDERDOSES NEC	用药过量及用药剂量不足（不另分类）	OVERDOSES NEC	用药过量（不另分类）	INJURY, POISONING AND PROCEDURAL COMPLICATIONS	各类损伤、中毒及操作并发症	OVERDOSE		REAC15Q1.txt
SOCIAL AVOIDANT BEHAVIOUR	SOCIAL AVOIDANT BEHAVIOUR	社交回避行为	PERSONALITY DISORDERS AND DISTURBANCES IN BEHAVIOUR	人性格异常及行为混乱	BEHAVIOUR AND SOCIALISATION DISTURBANCES	行为和社会关系障碍	PSYCHIATRIC DISORDERS	精神病类	SOCIAL AVOIDANT BEHAVIOUR		REAC15Q1.txt
HOSPITALISATION	HOSPITALISATION	住院治疗	THERAPEUTIC PROCEDURES AND SUPPORTIVE CARE NEC	治疗类操作和支持性护理（不另分类）	THERAPEUTIC PROCEDURES NEC	治疗类操作（不另分类）	SURGICAL AND MEDICAL PROCEDURES	各种手术及医疗操作	HOSPITALISATION		REAC15Q1.txt
TREATMENT NONCOMPLIANCE	TREATMENT NONCOMPLIANCE	治疗不服从	THERAPEUTIC AND NONTHERAPEUTIC EFFECTS (EXCL TOXICITY)	治疗性及非治疗性反应类（不包括毒性）	THERAPEUTIC AND NONTHERAPEUTIC RESPONSES	各种治疗和非治疗反应	GENERAL DISORDERS AND ADMINISTRATION SITE CONDITIONS	全身性疾病及给药部位各种反应	TREATMENT NONCOMPLIANCE		REAC15Q1.txt
AKATHISIA	AKATHISIA	静坐不能	MOVEMENT DISORDERS (INCL PARKINSONISM)	运动障碍类（包括帕金森病）	DYSKINESIAS AND MOVEMENT DISORDERS NEC	运动障碍和运动失调（不另分类）	NERVOUS SYSTEM DISORDERS	各类神经系统疾病	AKATHISIA		REAC15Q1.txt
ANTICHOLINERGIC SYNDROME	ANTICHOLINERGIC SYNDROME	抗胆碱能综合征	NEUROMUSCULAR DISORDERS	神经肌肉类疾病	AUTONOMIC NERVOUS SYSTEM DISORDERS	植物神经系统疾病	NERVOUS SYSTEM DISORDERS	各类神经系统疾病	ANTICHOLINERGIC SYNDROME		REAC15Q1.txt
SEDATION	SEDATION	镇静	NEUROLOGICAL DISORDERS NEC	神经类疾病（不另分类）	DISTURBANCES IN CONSCIOUSNESS NEC	意识障碍（不另分类）	NERVOUS SYSTEM DISORDERS	各类神经系统疾病	SEDATION		REAC15Q1.txt
HYPONATRAEMIA	HYPONATRAEMIA	低钠血症	ELECTROLYTE AND FLUID BALANCE CONDITIONS	电解质及液体平衡状况	SODIUM IMBALANCE	钠平衡失调	METABOLISM AND NUTRITION DISORDERS	代谢及营养类疾病	HYPONATRAEMIA		REAC15Q1.txt
URINARY TRACT INFECTION	URINARY TRACT INFECTION	尿路感染	INFECTIONS - PATHOGEN UNSPECIFIED	感染 - 未指明病原	URINARY TRACT INFECTIONS	各种尿路感染	INFECTIONS AND INFESTATIONS	感染及侵染类疾病	URINARY TRACT INFECTION		REAC15Q1.txt
DAYDREAMING	DAYDREAMING	白日梦	COGNITIVE AND ATTENTION DISORDERS AND DISTURBANCES	认识及注意力紊乱和障碍	COGNITIVE AND ATTENTION DISORDERS AND DISTURBANCES NEC	认识和注意力紊乱和障碍（不另分类）	PSYCHIATRIC DISORDERS	精神病类	DAYDREAMING		REAC15Q1.txt
DELIRIUM	DELIRIUM	谵妄	DELIRIA (INCL CONFUSION)	谵妄类（包括意识模糊）	DELIRIA	各种谵妄	PSYCHIATRIC DISORDERS	精神病类	DELIRIUM		REAC15Q1.txt
GAZE PALSY	GAZE PALSY	凝视麻痹	OCULAR NEUROMUSCULAR DISORDERS	眼神经肌肉类疾病	OCULAR NERVE AND MUSCLE DISORDERS	各种眼神经和肌肉疾病	EYE DISORDERS	眼器官疾病	GAZE PALSY		REAC15Q1.txt
HYPONATRAEMIA	HYPONATRAEMIA	低钠血症	ELECTROLYTE AND FLUID BALANCE CONDITIONS	电解质及液体平衡状况	SODIUM IMBALANCE	钠平衡失调	METABOLISM AND NUTRITION DISORDERS	代谢及营养类疾病	HYPONATRAEMIA		REAC15Q1.txt
PSYCHOMOTOR HYPERACTIVITY	PSYCHOMOTOR HYPERACTIVITY	精神运动功能亢进	MOVEMENT DISORDERS (INCL PARKINSONISM)	运动障碍类（包括帕金森病）	DYSKINESIAS AND MOVEMENT DISORDERS NEC	运动障碍和运动失调（不另分类）	NERVOUS SYSTEM DISORDERS	各类神经系统疾病	PSYCHOMOTOR HYPERACTIVITY		REAC15Q1.txt
DRUG INTERACTION	DRUG INTERACTION	药物相互作用	THERAPEUTIC AND NONTHERAPEUTIC EFFECTS (EXCL TOXICITY)	治疗性及非治疗性反应类（不包括毒性）	INTERACTIONS	各种相互作用	GENERAL DISORDERS AND ADMINISTRATION SITE CONDITIONS	全身性疾病及给药部位各种反应	DRUG INTERACTION		REAC15Q1.txt
HYPERAMMONAEMIA	HYPERAMMONAEMIA	高氨血症	PROTEIN AND AMINO ACID METABOLISM DISORDERS NEC	蛋白质及氨基酸代谢异常（不另分类）	PROTEIN METABOLISM DISORDERS NEC	蛋白代谢异常（不另分类）	METABOLISM AND NUTRITION DISORDERS	代谢及营养类疾病	HYPERAMMONAEMIA		REAC15Q1.txt
LOSS OF CONSCIOUSNESS	LOSS OF CONSCIOUSNESS	意识丧失	NEUROLOGICAL DISORDERS NEC	神经类疾病（不另分类）	DISTURBANCES IN CONSCIOUSNESS NEC	意识障碍（不另分类）	NERVOUS SYSTEM DISORDERS	各类神经系统疾病	LOSS OF CONSCIOUSNESS		REAC15Q1.txt
SOMNOLENCE	SOMNOLENCE	嗜睡	NEUROLOGICAL DISORDERS NEC	神经类疾病（不另分类）	DISTURBANCES IN CONSCIOUSNESS NEC	意识障碍（不另分类）	NERVOUS SYSTEM DISORDERS	各类神经系统疾病	SOMNOLENCE		REAC15Q1.txt
VERTIGO	VERTIGO	眩晕	INNER EAR AND VIIITH CRANIAL NERVE DISORDERS	内耳及第八颅神经类疾病	INNER EAR SIGNS AND SYMPTOMS	各种内耳症状和体征	EAR AND LABYRINTH DISORDERS	耳及迷路类疾病	VERTIGO		REAC15Q1.txt
MYELOFIBROSIS	MYELOFIBROSIS	骨髓纤维化	HAEMATOPOIETIC NEOPLASMS (EXCL LEUKAEMIAS AND LYMPHOMAS)	造血组织肿瘤（白血病及淋巴瘤除外）	MYELOPROLIFERATIVE DISORDERS (EXCL LEUKAEMIAS)	骨髓增殖性疾病（白血病除外）	NEOPLASMS BENIGN, MALIGNANT AND UNSPECIFIED (INCL CYSTS AND POLYPS)	良性、恶性及性质不明的肿瘤（包括囊状和息肉状）	MYELOFIBROSIS		REAC15Q1.txt
DRUG ABUSE	DRUG ABUSE	药物滥用	PSYCHIATRIC DISORDERS NEC	精神病类（不另分类）	SUBSTANCE RELATED AND ADDICTIVE DISORDERS	各种物质使用相关及成瘾性障碍	PSYCHIATRIC DISORDERS	精神病类	DRUG ABUSE		REAC15Q1.txt
INTENTIONAL PRODUCT MISUSE	INTENTIONAL PRODUCT MISUSE	有意误用产品	OFF LABEL USES AND INTENTIONAL PRODUCT MISUSES/USE ISSUES	超说明书使用及故意导致的产品误用/使用类问题	INTENTIONAL PRODUCT MISUSES	各种故意导致的产品误用问题	INJURY, POISONING AND PROCEDURAL COMPLICATIONS	各类损伤、中毒及操作并发症	INTENTIONAL PRODUCT MISUSE		REAC15Q1.txt
PRODUCT USE ISSUE	PRODUCT USE ISSUE	产品使用问题	MEDICATION ERRORS AND OTHER PRODUCT USE ERRORS AND ISSUES	用药错误及其他产品使用错误和问题	MEDICATION ERRORS, PRODUCT USE ERRORS AND ISSUES NEC	不另分类的各种用药错误、产品使用错误和问题	INJURY, POISONING AND PROCEDURAL COMPLICATIONS	各类损伤、中毒及操作并发症	PRODUCT USE ISSUE		REAC15Q1.txt
EXPOSURE DURING PREGNANCY	EXPOSURE DURING PREGNANCY	妊娠过程中暴露	EXPOSURES, CHEMICAL INJURIES AND POISONING	暴露、化学伤和中毒	EXPOSURES ASSOCIATED WITH PREGNANCY, DELIVERY AND LACTATION	与妊娠、分娩和泌乳有关的暴露	INJURY, POISONING AND PROCEDURAL COMPLICATIONS	各类损伤、中毒及操作并发症	EXPOSURE DURING PREGNANCY		REAC15Q1.txt
PRESCRIBED OVERDOSE	PRESCRIBED OVERDOSE	处方用药过量	OVERDOSES AND UNDERDOSES NEC	用药过量及用药剂量不足（不另分类）	OVERDOSES NEC	用药过量（不另分类）	INJURY, POISONING AND PROCEDURAL COMPLICATIONS	各类损伤、中毒及操作并发症	PRESCRIBED OVERDOSE		REAC15Q1.txt
PSYCHIATRIC DECOMPENSATION	PSYCHIATRIC DECOMPENSATION	精神性代偿失调	PSYCHIATRIC AND BEHAVIOURAL SYMPTOMS NEC	精神及行为症状（不另分类）	PSYCHIATRIC SYMPTOMS NEC	各种精神病症状（不另分类）	PSYCHIATRIC DISORDERS	精神病类	PSYCHIATRIC DECOMPENSATION		REAC15Q1.txt
DRUG INEFFECTIVE	DRUG INEFFECTIVE	药物无效	THERAPEUTIC AND NONTHERAPEUTIC EFFECTS (EXCL TOXICITY)	治疗性及非治疗性反应类（不包括毒性）	THERAPEUTIC AND NONTHERAPEUTIC RESPONSES	各种治疗和非治疗反应	GENERAL DISORDERS AND ADMINISTRATION SITE CONDITIONS	全身性疾病及给药部位各种反应	DRUG INEFFECTIVE		REAC15Q2.txt
SEDATION	SEDATION	镇静	NEUROLOGICAL DISORDERS NEC	神经类疾病（不另分类）	DISTURBANCES IN CONSCIOUSNESS NEC	意识障碍（不另分类）	NERVOUS SYSTEM DISORDERS	各类神经系统疾病	SEDATION		REAC15Q2.txt
DRUG INEFFECTIVE	DRUG INEFFECTIVE	药物无效	THERAPEUTIC AND NONTHERAPEUTIC EFFECTS (EXCL TOXICITY)	治疗性及非治疗性反应类（不包括毒性）	THERAPEUTIC AND NONTHERAPEUTIC RESPONSES	各种治疗和非治疗反应	GENERAL DISORDERS AND ADMINISTRATION SITE CONDITIONS	全身性疾病及给药部位各种反应	DRUG INEFFECTIVE		REAC15Q2.txt
GYNAECOMASTIA	GYNAECOMASTIA	男性乳腺发育	BREAST DISORDERS	乳腺类疾病	BREAST DISORDERS NEC	各种乳腺疾病（不另分类）	REPRODUCTIVE SYSTEM AND BREAST DISORDERS	生殖系统及乳腺疾病	GYNAECOMASTIA		REAC15Q2.txt
AGITATION	AGITATION	激越	ANXIETY DISORDERS AND SYMPTOMS	焦虑症及症状	ANXIETY SYMPTOMS	焦虑症状	PSYCHIATRIC DISORDERS	精神病类	AGITATION		REAC15Q2.txt
PARANOIA	PARANOIA	偏执	PERSONALITY DISORDERS AND DISTURBANCES IN BEHAVIOUR	人性格异常及行为混乱	BEHAVIOUR AND SOCIALISATION DISTURBANCES	行为和社会关系障碍	PSYCHIATRIC DISORDERS	精神病类	PARANOIA		REAC15Q2.txt
THERAPEUTIC RESPONSE DECREASED	THERAPEUTIC RESPONSE DECREASED	治疗反应减弱	THERAPEUTIC AND NONTHERAPEUTIC EFFECTS (EXCL TOXICITY)	治疗性及非治疗性反应类（不包括毒性）	THERAPEUTIC AND NONTHERAPEUTIC RESPONSES	各种治疗和非治疗反应	GENERAL DISORDERS AND ADMINISTRATION SITE CONDITIONS	全身性疾病及给药部位各种反应	THERAPEUTIC RESPONSE DECREASED		REAC15Q2.txt
PULMONARY EMBOLISM	PULMONARY EMBOLISM	肺栓塞	PULMONARY VASCULAR DISORDERS	肺血管类疾病	PULMONARY THROMBOTIC AND EMBOLIC CONDITIONS	肺血栓形成和栓塞病症	RESPIRATORY, THORACIC AND MEDIASTINAL DISORDERS	呼吸系统、胸及纵隔疾病	PULMONARY EMBOLISM		REAC15Q2.txt
LOSS OF CONSCIOUSNESS	LOSS OF CONSCIOUSNESS	意识丧失	NEUROLOGICAL DISORDERS NEC	神经类疾病（不另分类）	DISTURBANCES IN CONSCIOUSNESS NEC	意识障碍（不另分类）	NERVOUS SYSTEM DISORDERS	各类神经系统疾病	LOSS OF CONSCIOUSNESS		REAC15Q1.txt
SOMNOLENCE	SOMNOLENCE	嗜睡	NEUROLOGICAL DISORDERS NEC	神经类疾病（不另分类）	DISTURBANCES IN CONSCIOUSNESS NEC	意识障碍（不另分类）	NERVOUS SYSTEM DISORDERS	各类神经系统疾病	SOMNOLENCE		REAC15Q1.txt
VERTIGO	VERTIGO	眩晕	INNER EAR AND VIIITH CRANIAL NERVE DISORDERS	内耳及第八颅神经类疾病	INNER EAR SIGNS AND SYMPTOMS	各种内耳症状和体征	EAR AND LABYRINTH DISORDERS	耳及迷路类疾病	VERTIGO		REAC15Q1.txt
DYSPHEMIA	DYSPHEMIA	口吃	COMMUNICATION DISORDERS AND DISTURBANCES	交流异常和混乱	SPEECH ARTICULATION AND RHYTHM DISTURBANCES	言语清晰度和节律障碍	PSYCHIATRIC DISORDERS	精神病类	DYSPHEMIA		REAC15Q2.txt
GRIP STRENGTH DECREASED	GRIP STRENGTH DECREASED	握力减弱	PHYSICAL EXAMINATION AND ORGAN SYSTEM STATUS TOPICS	体检和器官系统状态主题	PHYSICAL EXAMINATION PROCEDURES AND ORGAN SYSTEM STATUS	体检步骤和器官系统状态	INVESTIGATIONS	各类检查	GRIP STRENGTH DECREASED		REAC15Q2.txt
CONFUSIONAL STATE	CONFUSIONAL STATE	意识模糊状态	DELIRIA (INCL CONFUSION)	谵妄类（包括意识模糊）	CONFUSION AND DISORIENTATION	精神错乱和定向障碍	PSYCHIATRIC DISORDERS	精神病类	CONFUSIONAL STATE		REAC15Q2.txt
SEDATION	SEDATION	镇静	NEUROLOGICAL DISORDERS NEC	神经类疾病（不另分类）	DISTURBANCES IN CONSCIOUSNESS NEC	意识障碍（不另分类）	NERVOUS SYSTEM DISORDERS	各类神经系统疾病	SEDATION		REAC15Q2.txt
IRRITABILITY	IRRITABILITY	易激惹	MOOD DISORDERS AND DISTURBANCES NEC	心境障碍和混乱（不另分类）	EMOTIONAL AND MOOD DISTURBANCES NEC	情感和情绪障碍（不另分类）	PSYCHIATRIC DISORDERS	精神病类	IRRITABILITY		REAC15Q2.txt
PRODUCT USE ISSUE	PRODUCT USE ISSUE	产品使用问题	MEDICATION ERRORS AND OTHER PRODUCT USE ERRORS AND ISSUES	用药错误及其他产品使用错误和问题	MEDICATION ERRORS, PRODUCT USE ERRORS AND ISSUES NEC	不另分类的各种用药错误、产品使用错误和问题	INJURY, POISONING AND PROCEDURAL COMPLICATIONS	各类损伤、中毒及操作并发症	PRODUCT USE ISSUE		REAC15Q2.txt
THERAPEUTIC RESPONSE UNEXPECTED	THERAPEUTIC RESPONSE UNEXPECTED	意外的治疗反应	THERAPEUTIC AND NONTHERAPEUTIC EFFECTS (EXCL TOXICITY)	治疗性及非治疗性反应类（不包括毒性）	THERAPEUTIC AND NONTHERAPEUTIC RESPONSES	各种治疗和非治疗反应	GENERAL DISORDERS AND ADMINISTRATION SITE CONDITIONS	全身性疾病及给药部位各种反应	THERAPEUTIC RESPONSE UNEXPECTED		REAC15Q2.txt
HYPERPROLACTINAEMIA	HYPERPROLACTINAEMIA	高催乳素血症	HYPOTHALAMUS AND PITUITARY GLAND DISORDERS	下丘脑及垂体腺类疾病	ANTERIOR PITUITARY HYPERFUNCTION	垂体前叶功能亢进	ENDOCRINE DISORDERS	内分泌系统疾病	HYPERPROLACTINAEMIA		REAC15Q2.txt
DRUG INEFFECTIVE	DRUG INEFFECTIVE	药物无效	THERAPEUTIC AND NONTHERAPEUTIC EFFECTS (EXCL TOXICITY)	治疗性及非治疗性反应类（不包括毒性）	THERAPEUTIC AND NONTHERAPEUTIC RESPONSES	各种治疗和非治疗反应	GENERAL DISORDERS AND ADMINISTRATION SITE CONDITIONS	全身性疾病及给药部位各种反应	DRUG INEFFECTIVE		REAC15Q2.txt
BLOOD CHOLESTEROL INCREASED	BLOOD CHOLESTEROL INCREASED	血胆固醇升高	LIPID ANALYSES	脂质分析类检验	CHOLESTEROL ANALYSES	胆固醇各项分析	INVESTIGATIONS	各类检查	BLOOD CHOLESTEROL INCREASED		REAC15Q2.txt
BODY MASS INDEX INCREASED	BODY MASS INDEX INCREASED	体重指数升高	PHYSICAL EXAMINATION AND ORGAN SYSTEM STATUS TOPICS	体检和器官系统状态主题	PHYSICAL EXAMINATION PROCEDURES AND ORGAN SYSTEM STATUS	体检步骤和器官系统状态	INVESTIGATIONS	各类检查	BODY MASS INDEX INCREASED		REAC15Q2.txt
DRUG INEFFECTIVE	DRUG INEFFECTIVE	药物无效	THERAPEUTIC AND NONTHERAPEUTIC EFFECTS (EXCL TOXICITY)	治疗性及非治疗性反应类（不包括毒性）	THERAPEUTIC AND NONTHERAPEUTIC RESPONSES	各种治疗和非治疗反应	GENERAL DISORDERS AND ADMINISTRATION SITE CONDITIONS	全身性疾病及给药部位各种反应	DRUG INEFFECTIVE		REAC15Q2.txt
DEVICE MALFUNCTION	DEVICE MALFUNCTION	器械功能故障	DEVICE ISSUES	器械问题类	DEVICE MALFUNCTION EVENTS NEC	各种器械故障事件（不另分类）	PRODUCT ISSUES	产品问题	DEVICE MALFUNCTION		REAC15Q2.txt
PRODUCT PHYSICAL ISSUE	PRODUCT PHYSICAL ISSUE	产品的物理问题	PRODUCT QUALITY, SUPPLY, DISTRIBUTION, MANUFACTURING AND QUALITY SYSTEM ISSUES	产品质量、供应、经销、生产和质量系统问题	PRODUCT PHYSICAL ISSUES	产品的各种物理问题	PRODUCT ISSUES	产品问题	PRODUCT PHYSICAL ISSUE		REAC15Q2.txt
NAUSEA	NAUSEA	恶心	GASTROINTESTINAL SIGNS AND SYMPTOMS	胃肠道系统症状和体征	NAUSEA AND VOMITING SYMPTOMS	恶心和呕吐症状	GASTROINTESTINAL DISORDERS	胃肠系统疾病	NAUSEA		REAC15Q2.txt
SEDATION	SEDATION	镇静	NEUROLOGICAL DISORDERS NEC	神经类疾病（不另分类）	DISTURBANCES IN CONSCIOUSNESS NEC	意识障碍（不另分类）	NERVOUS SYSTEM DISORDERS	各类神经系统疾病	SEDATION		REAC15Q2.txt
AMENORRHOEA	AMENORRHOEA	闭经	MENSTRUAL CYCLE AND UTERINE BLEEDING DISORDERS	月经周期及子宫出血疾病	MENSTRUATION WITH DECREASED BLEEDING	月经量减少	REPRODUCTIVE SYSTEM AND BREAST DISORDERS	生殖系统及乳腺疾病	AMENORRHOEA		REAC15Q2.txt
BLOOD PROLACTIN INCREASED	BLOOD PROLACTIN INCREASED	血催乳素升高	ENDOCRINE INVESTIGATIONS (INCL SEX HORMONES)	内分泌系统检查（包括性激素）	PITUITARY ANALYSES ANTERIOR	垂体前叶分析	INVESTIGATIONS	各类检查	BLOOD PROLACTIN INCREASED		REAC15Q2.txt
TRICHOMONIASIS	TRICHOMONIASIS	滴虫病	PROTOZOAL INFECTIOUS DISORDERS	原虫感染性疾病	TRICHOMONAS INFECTIONS	毛滴虫感染	INFECTIONS AND INFESTATIONS	感染及侵染类疾病	TRICHOMONIASIS		REAC15Q2.txt
ACCIDENTAL EXPOSURE TO PRODUCT	ACCIDENTAL EXPOSURE TO PRODUCT	意外暴露于产品	MEDICATION ERRORS AND OTHER PRODUCT USE ERRORS AND ISSUES	用药错误及其他产品使用错误和问题	ACCIDENTAL EXPOSURES TO PRODUCT	产品类意外暴露	INJURY, POISONING AND PROCEDURAL COMPLICATIONS	各类损伤、中毒及操作并发症	ACCIDENTAL EXPOSURE TO PRODUCT		REAC15Q2.txt
DEVICE MALFUNCTION	DEVICE MALFUNCTION	器械功能故障	DEVICE ISSUES	器械问题类	DEVICE MALFUNCTION EVENTS NEC	各种器械故障事件（不另分类）	PRODUCT ISSUES	产品问题	DEVICE MALFUNCTION		REAC15Q2.txt
UNDERDOSE	UNDERDOSE	用药剂量不足	OVERDOSES AND UNDERDOSES NEC	用药过量及用药剂量不足（不另分类）	UNDERDOSES NEC	用药剂量不足（不另分类）	INJURY, POISONING AND PROCEDURAL COMPLICATIONS	各类损伤、中毒及操作并发症	UNDERDOSE		REAC15Q2.txt
DEVICE MALFUNCTION	DEVICE MALFUNCTION	器械功能故障	DEVICE ISSUES	器械问题类	DEVICE MALFUNCTION EVENTS NEC	各种器械故障事件（不另分类）	PRODUCT ISSUES	产品问题	DEVICE MALFUNCTION		REAC15Q2.txt
FOREIGN BODY	FOREIGN BODY	异物	INJURIES NEC	各种损伤（不另分类）	NON-SITE SPECIFIC INJURIES NEC	部位不确定的各种损伤（不另分类）	INJURY, POISONING AND PROCEDURAL COMPLICATIONS	各类损伤、中毒及操作并发症	FOREIGN BODY		REAC15Q2.txt
DEVICE LEAKAGE	DEVICE LEAKAGE	装置渗漏	DEVICE ISSUES	器械问题类	DEVICE ISSUES NEC	各种器械问题 （不另分类）	PRODUCT ISSUES	产品问题	DEVICE LEAKAGE		REAC15Q2.txt
IMPRISONMENT	IMPRISONMENT	关押	LEGAL ISSUES	各类法律问题	CRIMINAL ACTIVITY	犯罪行为	SOCIAL CIRCUMSTANCES	社会环境	IMPRISONMENT		REAC15Q2.txt
PRODUCT QUALITY ISSUE	PRODUCT QUALITY ISSUE	产品质量问题	PRODUCT QUALITY, SUPPLY, DISTRIBUTION, MANUFACTURING AND QUALITY SYSTEM ISSUES	产品质量、供应、经销、生产和质量系统问题	PRODUCT QUALITY ISSUES NEC	产品的各种质量问题（不另分类）	PRODUCT ISSUES	产品问题	PRODUCT QUALITY ISSUE		REAC15Q2.txt
AGITATION	AGITATION	激越	ANXIETY DISORDERS AND SYMPTOMS	焦虑症及症状	ANXIETY SYMPTOMS	焦虑症状	PSYCHIATRIC DISORDERS	精神病类	AGITATION		REAC15Q2.txt
REFUSAL OF TREATMENT BY PATIENT	REFUSAL OF TREATMENT BY PATIENT	患者拒绝治疗	LIFESTYLE ISSUES	生活方式问题	SOCIAL ISSUES NEC	各种社会问题（不另分类）	SOCIAL CIRCUMSTANCES	社会环境	REFUSAL OF TREATMENT BY PATIENT		REAC15Q2.txt
TACHYCARDIA	TACHYCARDIA	心动过速	CARDIAC ARRHYTHMIAS	心律失常类疾病	RATE AND RHYTHM DISORDERS NEC	心率和节律异常（不另分类）	CARDIAC DISORDERS	心脏器官疾病	TACHYCARDIA		REAC15Q2.txt
DRUG HYPERSENSITIVITY	DRUG HYPERSENSITIVITY	药物性超敏反应	ALLERGIC CONDITIONS	过敏类反应	ALLERGIES TO FOODS, FOOD ADDITIVES, DRUGS AND OTHER CHEMICALS	对食物、食物添加剂、药物和其他化学物的过敏	IMMUNE SYSTEM DISORDERS	免疫系统疾病	DRUG HYPERSENSITIVITY		REAC15Q2.txt
ACCIDENTAL EXPOSURE TO PRODUCT	ACCIDENTAL EXPOSURE TO PRODUCT	意外暴露于产品	MEDICATION ERRORS AND OTHER PRODUCT USE ERRORS AND ISSUES	用药错误及其他产品使用错误和问题	ACCIDENTAL EXPOSURES TO PRODUCT	产品类意外暴露	INJURY, POISONING AND PROCEDURAL COMPLICATIONS	各类损伤、中毒及操作并发症	ACCIDENTAL EXPOSURE TO PRODUCT		REAC15Q2.txt
FOREIGN BODY	FOREIGN BODY	异物	INJURIES NEC	各种损伤（不另分类）	NON-SITE SPECIFIC INJURIES NEC	部位不确定的各种损伤（不另分类）	INJURY, POISONING AND PROCEDURAL COMPLICATIONS	各类损伤、中毒及操作并发症	FOREIGN BODY		REAC15Q2.txt
SYRINGE ISSUE	SYRINGE ISSUE	针管问题	DEVICE ISSUES	器械问题类	DEVICE PHYSICAL PROPERTY AND CHEMICAL ISSUES	各种器械物理属性与化学问题	PRODUCT ISSUES	产品问题	SYRINGE ISSUE		REAC15Q2.txt
UNDERDOSE	UNDERDOSE	用药剂量不足	OVERDOSES AND UNDERDOSES NEC	用药过量及用药剂量不足（不另分类）	UNDERDOSES NEC	用药剂量不足（不另分类）	INJURY, POISONING AND PROCEDURAL COMPLICATIONS	各类损伤、中毒及操作并发症	UNDERDOSE		REAC15Q2.txt
PSYCHOTIC DISORDER	PSYCHOTIC DISORDER	精神病性障碍	SCHIZOPHRENIA AND OTHER PSYCHOTIC DISORDERS	精神分裂症和其他精神疾病	PSYCHOTIC DISORDER NEC	精神类疾病（不另分类）	PSYCHIATRIC DISORDERS	精神病类	PSYCHOTIC DISORDER		REAC15Q2.txt
SYRINGE ISSUE	SYRINGE ISSUE	针管问题	DEVICE ISSUES	器械问题类	DEVICE PHYSICAL PROPERTY AND CHEMICAL ISSUES	各种器械物理属性与化学问题	PRODUCT ISSUES	产品问题	SYRINGE ISSUE		REAC15Q2.txt
PROCEDURAL COMPLICATION	PROCEDURAL COMPLICATION	操作并发症	PROCEDURAL RELATED INJURIES AND COMPLICATIONS NEC	操作相关伤害与并发症（不另分类）	NON-SITE SPECIFIC PROCEDURAL COMPLICATIONS	部位不明的操作并发症	INJURY, POISONING AND PROCEDURAL COMPLICATIONS	各类损伤、中毒及操作并发症	PROCEDURAL COMPLICATION		REAC15Q2.txt
HYPOTHERMIA	HYPOTHERMIA	体温过低	BODY TEMPERATURE CONDITIONS	体温状况类	BODY TEMPERATURE ALTERED	体温变化	GENERAL DISORDERS AND ADMINISTRATION SITE CONDITIONS	全身性疾病及给药部位各种反应	HYPOTHERMIA		REAC15Q2.txt
DYSTONIA	DYSTONIA	肌张力障碍	MOVEMENT DISORDERS (INCL PARKINSONISM)	运动障碍类（包括帕金森病）	DYSTONIAS	各种肌张力障碍	NERVOUS SYSTEM DISORDERS	各类神经系统疾病	DYSTONIA		REAC15Q2.txt
PRODUCT QUALITY ISSUE	PRODUCT QUALITY ISSUE	产品质量问题	PRODUCT QUALITY, SUPPLY, DISTRIBUTION, MANUFACTURING AND QUALITY SYSTEM ISSUES	产品质量、供应、经销、生产和质量系统问题	PRODUCT QUALITY ISSUES NEC	产品的各种质量问题（不另分类）	PRODUCT ISSUES	产品问题	PRODUCT QUALITY ISSUE		REAC15Q2.txt
FATIGUE	FATIGUE	疲劳	GENERAL SYSTEM DISORDERS NEC	全身系统疾病（不另分类）	ASTHENIC CONDITIONS	虚弱状态	GENERAL DISORDERS AND ADMINISTRATION SITE CONDITIONS	全身性疾病及给药部位各种反应	FATIGUE		REAC15Q2.txt
HALLUCINATION, AUDITORY	HALLUCINATION, AUDITORY	幻觉，听觉	DISTURBANCES IN THINKING AND PERCEPTION	思维及感知紊乱	HALLUCINATIONS (EXCL SLEEP-RELATED)	各种幻觉（睡眠相关性除外）	PSYCHIATRIC DISORDERS	精神病类	HALLUCINATION, AUDITORY		REAC15Q2.txt
SOMNOLENCE	SOMNOLENCE	嗜睡	NEUROLOGICAL DISORDERS NEC	神经类疾病（不另分类）	DISTURBANCES IN CONSCIOUSNESS NEC	意识障碍（不另分类）	NERVOUS SYSTEM DISORDERS	各类神经系统疾病	SOMNOLENCE		REAC15Q2.txt
TREATMENT NONCOMPLIANCE	TREATMENT NONCOMPLIANCE	治疗不服从	THERAPEUTIC AND NONTHERAPEUTIC EFFECTS (EXCL TOXICITY)	治疗性及非治疗性反应类（不包括毒性）	THERAPEUTIC AND NONTHERAPEUTIC RESPONSES	各种治疗和非治疗反应	GENERAL DISORDERS AND ADMINISTRATION SITE CONDITIONS	全身性疾病及给药部位各种反应	TREATMENT NONCOMPLIANCE		REAC15Q2.txt
DIABETES MELLITUS	DIABETES MELLITUS	糖尿病	GLUCOSE METABOLISM DISORDERS (INCL DIABETES MELLITUS)	葡萄糖代谢疾病（包括糖尿病）	DIABETES MELLITUS (INCL SUBTYPES)	各种糖尿病（包括亚型）	METABOLISM AND NUTRITION DISORDERS	代谢及营养类疾病	DIABETES MELLITUS		REAC15Q2.txt
DRUG INEFFECTIVE	DRUG INEFFECTIVE	药物无效	THERAPEUTIC AND NONTHERAPEUTIC EFFECTS (EXCL TOXICITY)	治疗性及非治疗性反应类（不包括毒性）	THERAPEUTIC AND NONTHERAPEUTIC RESPONSES	各种治疗和非治疗反应	GENERAL DISORDERS AND ADMINISTRATION SITE CONDITIONS	全身性疾病及给药部位各种反应	DRUG INEFFECTIVE		REAC15Q2.txt
DEVICE LEAKAGE	DEVICE LEAKAGE	装置渗漏	DEVICE ISSUES	器械问题类	DEVICE ISSUES NEC	各种器械问题 （不另分类）	PRODUCT ISSUES	产品问题	DEVICE LEAKAGE		REAC15Q2.txt
PARANOIA	PARANOIA	偏执	PERSONALITY DISORDERS AND DISTURBANCES IN BEHAVIOUR	人性格异常及行为混乱	BEHAVIOUR AND SOCIALISATION DISTURBANCES	行为和社会关系障碍	PSYCHIATRIC DISORDERS	精神病类	PARANOIA		REAC15Q2.txt
TREATMENT NONCOMPLIANCE	TREATMENT NONCOMPLIANCE	治疗不服从	THERAPEUTIC AND NONTHERAPEUTIC EFFECTS (EXCL TOXICITY)	治疗性及非治疗性反应类（不包括毒性）	THERAPEUTIC AND NONTHERAPEUTIC RESPONSES	各种治疗和非治疗反应	GENERAL DISORDERS AND ADMINISTRATION SITE CONDITIONS	全身性疾病及给药部位各种反应	TREATMENT NONCOMPLIANCE		REAC15Q2.txt
FOREIGN BODY	FOREIGN BODY	异物	INJURIES NEC	各种损伤（不另分类）	NON-SITE SPECIFIC INJURIES NEC	部位不确定的各种损伤（不另分类）	INJURY, POISONING AND PROCEDURAL COMPLICATIONS	各类损伤、中毒及操作并发症	FOREIGN BODY		REAC15Q2.txt
PRODUCT QUALITY ISSUE	PRODUCT QUALITY ISSUE	产品质量问题	PRODUCT QUALITY, SUPPLY, DISTRIBUTION, MANUFACTURING AND QUALITY SYSTEM ISSUES	产品质量、供应、经销、生产和质量系统问题	PRODUCT QUALITY ISSUES NEC	产品的各种质量问题（不另分类）	PRODUCT ISSUES	产品问题	PRODUCT QUALITY ISSUE		REAC15Q2.txt
REFUSAL OF TREATMENT BY PATIENT	REFUSAL OF TREATMENT BY PATIENT	患者拒绝治疗	LIFESTYLE ISSUES	生活方式问题	SOCIAL ISSUES NEC	各种社会问题（不另分类）	SOCIAL CIRCUMSTANCES	社会环境	REFUSAL OF TREATMENT BY PATIENT		REAC15Q2.txt
DEVICE LEAKAGE	DEVICE LEAKAGE	装置渗漏	DEVICE ISSUES	器械问题类	DEVICE ISSUES NEC	各种器械问题 （不另分类）	PRODUCT ISSUES	产品问题	DEVICE LEAKAGE		REAC15Q2.txt
AGITATION	AGITATION	激越	ANXIETY DISORDERS AND SYMPTOMS	焦虑症及症状	ANXIETY SYMPTOMS	焦虑症状	PSYCHIATRIC DISORDERS	精神病类	AGITATION		REAC15Q2.txt
CONDITION AGGRAVATED	CONDITION AGGRAVATED	病情恶化	GENERAL SYSTEM DISORDERS NEC	全身系统疾病（不另分类）	GENERAL SIGNS AND SYMPTOMS NEC	一般症状和体征（不另分类）	GENERAL DISORDERS AND ADMINISTRATION SITE CONDITIONS	全身性疾病及给药部位各种反应	CONDITION AGGRAVATED		REAC15Q2.txt
ABDOMINAL DISTENSION	ABDOMINAL DISTENSION	腹胀	GASTROINTESTINAL SIGNS AND SYMPTOMS	胃肠道系统症状和体征	FLATULENCE, BLOATING AND DISTENSION	肠胃胀气、气胀和膨胀	GASTROINTESTINAL DISORDERS	胃肠系统疾病	ABDOMINAL DISTENSION		REAC15Q2.txt
CONSTIPATION	CONSTIPATION	便秘	GASTROINTESTINAL MOTILITY AND DEFAECATION CONDITIONS	胃肠运动及排便状况	GASTROINTESTINAL ATONIC AND HYPOMOTILITY DISORDERS NEC	各种胃肠道弛缓和动力不足性疾病（不另分类）	GASTROINTESTINAL DISORDERS	胃肠系统疾病	CONSTIPATION		REAC15Q2.txt
DIARRHOEA	DIARRHOEA	腹泻	GASTROINTESTINAL MOTILITY AND DEFAECATION CONDITIONS	胃肠运动及排便状况	DIARRHOEA (EXCL INFECTIVE)	各种腹泻（不包括感染性的）	GASTROINTESTINAL DISORDERS	胃肠系统疾病	DIARRHOEA		REAC15Q2.txt
DRUG INEFFECTIVE	DRUG INEFFECTIVE	药物无效	THERAPEUTIC AND NONTHERAPEUTIC EFFECTS (EXCL TOXICITY)	治疗性及非治疗性反应类（不包括毒性）	THERAPEUTIC AND NONTHERAPEUTIC RESPONSES	各种治疗和非治疗反应	GENERAL DISORDERS AND ADMINISTRATION SITE CONDITIONS	全身性疾病及给药部位各种反应	DRUG INEFFECTIVE		REAC15Q2.txt
FATIGUE	FATIGUE	疲劳	GENERAL SYSTEM DISORDERS NEC	全身系统疾病（不另分类）	ASTHENIC CONDITIONS	虚弱状态	GENERAL DISORDERS AND ADMINISTRATION SITE CONDITIONS	全身性疾病及给药部位各种反应	FATIGUE		REAC15Q2.txt
GAIT DISTURBANCE	GAIT DISTURBANCE	步态障碍	GENERAL SYSTEM DISORDERS NEC	全身系统疾病（不另分类）	GAIT DISTURBANCES	行走障碍	GENERAL DISORDERS AND ADMINISTRATION SITE CONDITIONS	全身性疾病及给药部位各种反应	GAIT DISTURBANCE		REAC15Q2.txt
GASTROINTESTINAL DISORDER	GASTROINTESTINAL DISORDER	胃肠疾病	GASTROINTESTINAL CONDITIONS NEC	胃肠类疾病（不另分类）	GASTROINTESTINAL DISORDERS NEC	各种胃肠疾病（不另分类）	GASTROINTESTINAL DISORDERS	胃肠系统疾病	GASTROINTESTINAL DISORDER		REAC15Q2.txt
HEADACHE	HEADACHE	头痛	HEADACHES	各类头痛	HEADACHES NEC	各种头痛（不另分类）	NERVOUS SYSTEM DISORDERS	各类神经系统疾病	HEADACHE		REAC15Q2.txt
HYPOAESTHESIA	HYPOAESTHESIA	感觉减退	NEUROLOGICAL DISORDERS NEC	神经类疾病（不另分类）	PARAESTHESIAS AND DYSAESTHESIAS	感觉异常和感觉迟钝	NERVOUS SYSTEM DISORDERS	各类神经系统疾病	HYPOAESTHESIA		REAC15Q2.txt
INSOMNIA	INSOMNIA	失眠	SLEEP DISORDERS AND DISTURBANCES	睡眠异常和混乱	DISTURBANCES IN INITIATING AND MAINTAINING SLEEP	入睡和睡眠障碍	PSYCHIATRIC DISORDERS	精神病类	INSOMNIA		REAC15Q2.txt
MUSCULOSKELETAL STIFFNESS	MUSCULOSKELETAL STIFFNESS	肌肉骨骼强直	MUSCULOSKELETAL AND CONNECTIVE TISSUE DISORDERS NEC	肌肉骨骼和结缔组织疾病（不另分类）	MUSCULOSKELETAL AND CONNECTIVE TISSUE CONDITIONS NEC	各种肌肉骨骼和结缔组织疾病（不另分类）	MUSCULOSKELETAL AND CONNECTIVE TISSUE DISORDERS	各种肌肉骨骼及结缔组织疾病	MUSCULOSKELETAL STIFFNESS		REAC15Q2.txt
OEDEMA	OEDEMA	水肿	GENERAL SYSTEM DISORDERS NEC	全身系统疾病（不另分类）	OEDEMA NEC	各种水肿（不另分类）	GENERAL DISORDERS AND ADMINISTRATION SITE CONDITIONS	全身性疾病及给药部位各种反应	OEDEMA		REAC15Q2.txt
SEXUAL DYSFUNCTION	SEXUAL DYSFUNCTION	性功能障碍	SEXUAL FUNCTION AND FERTILITY DISORDERS	性功能和生育疾病类	SEXUAL FUNCTION AND FERTILITY DISORDERS NEC	各种性功能和生育疾病（不另分类）	REPRODUCTIVE SYSTEM AND BREAST DISORDERS	生殖系统及乳腺疾病	SEXUAL DYSFUNCTION		REAC15Q2.txt
SOMNOLENCE	SOMNOLENCE	嗜睡	NEUROLOGICAL DISORDERS NEC	神经类疾病（不另分类）	DISTURBANCES IN CONSCIOUSNESS NEC	意识障碍（不另分类）	NERVOUS SYSTEM DISORDERS	各类神经系统疾病	SOMNOLENCE		REAC15Q2.txt
TREATMENT NONCOMPLIANCE	TREATMENT NONCOMPLIANCE	治疗不服从	THERAPEUTIC AND NONTHERAPEUTIC EFFECTS (EXCL TOXICITY)	治疗性及非治疗性反应类（不包括毒性）	THERAPEUTIC AND NONTHERAPEUTIC RESPONSES	各种治疗和非治疗反应	GENERAL DISORDERS AND ADMINISTRATION SITE CONDITIONS	全身性疾病及给药部位各种反应	TREATMENT NONCOMPLIANCE		REAC15Q2.txt
TREMOR	TREMOR	震颤	MOVEMENT DISORDERS (INCL PARKINSONISM)	运动障碍类（包括帕金森病）	TREMOR (EXCL CONGENITAL)	各种颤抖（不包括先天性）	NERVOUS SYSTEM DISORDERS	各类神经系统疾病	TREMOR		REAC15Q2.txt
WEIGHT INCREASED	WEIGHT INCREASED	体重增加	PHYSICAL EXAMINATION AND ORGAN SYSTEM STATUS TOPICS	体检和器官系统状态主题	PHYSICAL EXAMINATION PROCEDURES AND ORGAN SYSTEM STATUS	体检步骤和器官系统状态	INVESTIGATIONS	各类检查	WEIGHT INCREASED		REAC15Q2.txt
BLOOD IRON DECREASED	BLOOD IRON DECREASED	血铁降低	WATER, ELECTROLYTE AND MINERAL INVESTIGATIONS	水、电解质及矿物质的各种检查	MINERAL AND ELECTROLYTE ANALYSES	各种矿物质和电解质分析	INVESTIGATIONS	各类检查	BLOOD IRON DECREASED		REAC15Q2.txt
HYPERPROLACTINAEMIA	HYPERPROLACTINAEMIA	高催乳素血症	HYPOTHALAMUS AND PITUITARY GLAND DISORDERS	下丘脑及垂体腺类疾病	ANTERIOR PITUITARY HYPERFUNCTION	垂体前叶功能亢进	ENDOCRINE DISORDERS	内分泌系统疾病	HYPERPROLACTINAEMIA		REAC15Q2.txt
IRON DEFICIENCY	IRON DEFICIENCY	铁缺乏症	IRON AND TRACE METAL METABOLISM DISORDERS	铁及微量金属代谢异常	IRON DEFICIENCIES	各种铁缺乏	METABOLISM AND NUTRITION DISORDERS	代谢及营养类疾病	IRON DEFICIENCY		REAC15Q2.txt
DIZZINESS	DIZZINESS	头晕	NEUROLOGICAL DISORDERS NEC	神经类疾病（不另分类）	NEUROLOGICAL SIGNS AND SYMPTOMS NEC	神经学症状和体征（不另分类）	NERVOUS SYSTEM DISORDERS	各类神经系统疾病	DIZZINESS		REAC15Q2.txt
BLOOD PRESSURE INCREASED	BLOOD PRESSURE INCREASED	血压升高	CARDIAC AND VASCULAR INVESTIGATIONS (EXCL ENZYME TESTS)	心血管检查（不包括酶检测）	VASCULAR TESTS NEC (INCL BLOOD PRESSURE)	各种血管检查（不另分类）（包括血压）	INVESTIGATIONS	各类检查	BLOOD PRESSURE INCREASED		REAC15Q2.txt
HEART RATE INCREASED	HEART RATE INCREASED	心率升高	CARDIAC AND VASCULAR INVESTIGATIONS (EXCL ENZYME TESTS)	心血管检查（不包括酶检测）	HEART RATE AND PULSE INVESTIGATIONS	心率和脉搏检查	INVESTIGATIONS	各类检查	HEART RATE INCREASED		REAC15Q2.txt
OFF LABEL USE	OFF LABEL USE	超说明书使用	OFF LABEL USES AND INTENTIONAL PRODUCT MISUSES/USE ISSUES	超说明书使用及故意导致的产品误用/使用类问题	OFF LABEL USES	各种超说明书使用	INJURY, POISONING AND PROCEDURAL COMPLICATIONS	各类损伤、中毒及操作并发症	OFF LABEL USE		REAC15Q2.txt
ABNORMAL WEIGHT GAIN	ABNORMAL WEIGHT GAIN	体重异常增加	APPETITE AND GENERAL NUTRITIONAL DISORDERS	食欲及一般性营养障碍	GENERAL NUTRITIONAL DISORDERS NEC	一般性营养障碍（不另分类）	METABOLISM AND NUTRITION DISORDERS	代谢及营养类疾病	ABNORMAL WEIGHT GAIN		REAC15Q2.txt
BLOOD PROLACTIN INCREASED	BLOOD PROLACTIN INCREASED	血催乳素升高	ENDOCRINE INVESTIGATIONS (INCL SEX HORMONES)	内分泌系统检查（包括性激素）	PITUITARY ANALYSES ANTERIOR	垂体前叶分析	INVESTIGATIONS	各类检查	BLOOD PROLACTIN INCREASED		REAC15Q2.txt
BLOOD THYROID STIMULATING HORMONE INCREASED	BLOOD THYROID STIMULATING HORMONE INCREASED	血促甲状腺激素升高	ENDOCRINE INVESTIGATIONS (INCL SEX HORMONES)	内分泌系统检查（包括性激素）	PITUITARY ANALYSES ANTERIOR	垂体前叶分析	INVESTIGATIONS	各类检查	BLOOD THYROID STIMULATING HORMONE INCREASED		REAC15Q2.txt
OBESITY	OBESITY	肥胖	APPETITE AND GENERAL NUTRITIONAL DISORDERS	食欲及一般性营养障碍	GENERAL NUTRITIONAL DISORDERS NEC	一般性营养障碍（不另分类）	METABOLISM AND NUTRITION DISORDERS	代谢及营养类疾病	OBESITY		REAC15Q2.txt
TREATMENT NONCOMPLIANCE	TREATMENT NONCOMPLIANCE	治疗不服从	THERAPEUTIC AND NONTHERAPEUTIC EFFECTS (EXCL TOXICITY)	治疗性及非治疗性反应类（不包括毒性）	THERAPEUTIC AND NONTHERAPEUTIC RESPONSES	各种治疗和非治疗反应	GENERAL DISORDERS AND ADMINISTRATION SITE CONDITIONS	全身性疾病及给药部位各种反应	TREATMENT NONCOMPLIANCE		REAC15Q2.txt
ACCIDENTAL EXPOSURE TO PRODUCT	ACCIDENTAL EXPOSURE TO PRODUCT	意外暴露于产品	MEDICATION ERRORS AND OTHER PRODUCT USE ERRORS AND ISSUES	用药错误及其他产品使用错误和问题	ACCIDENTAL EXPOSURES TO PRODUCT	产品类意外暴露	INJURY, POISONING AND PROCEDURAL COMPLICATIONS	各类损伤、中毒及操作并发症	ACCIDENTAL EXPOSURE TO PRODUCT		REAC15Q2.txt
DEVICE BREAKAGE	DEVICE BREAKAGE	器械破裂	DEVICE ISSUES	器械问题类	DEVICE PHYSICAL PROPERTY AND CHEMICAL ISSUES	各种器械物理属性与化学问题	PRODUCT ISSUES	产品问题	DEVICE BREAKAGE		REAC15Q2.txt
PRODUCT PHYSICAL ISSUE	PRODUCT PHYSICAL ISSUE	产品的物理问题	PRODUCT QUALITY, SUPPLY, DISTRIBUTION, MANUFACTURING AND QUALITY SYSTEM ISSUES	产品质量、供应、经销、生产和质量系统问题	PRODUCT PHYSICAL ISSUES	产品的各种物理问题	PRODUCT ISSUES	产品问题	PRODUCT PHYSICAL ISSUE		REAC15Q2.txt
ACCIDENTAL EXPOSURE TO PRODUCT	ACCIDENTAL EXPOSURE TO PRODUCT	意外暴露于产品	MEDICATION ERRORS AND OTHER PRODUCT USE ERRORS AND ISSUES	用药错误及其他产品使用错误和问题	ACCIDENTAL EXPOSURES TO PRODUCT	产品类意外暴露	INJURY, POISONING AND PROCEDURAL COMPLICATIONS	各类损伤、中毒及操作并发症	ACCIDENTAL EXPOSURE TO PRODUCT		REAC15Q2.txt
DEVICE LEAKAGE	DEVICE LEAKAGE	装置渗漏	DEVICE ISSUES	器械问题类	DEVICE ISSUES NEC	各种器械问题 （不另分类）	PRODUCT ISSUES	产品问题	DEVICE LEAKAGE		REAC15Q2.txt
GALACTORRHOEA	GALACTORRHOEA	溢乳	BREAST DISORDERS	乳腺类疾病	LACTATION DISORDERS	各种哺乳期疾病	REPRODUCTIVE SYSTEM AND BREAST DISORDERS	生殖系统及乳腺疾病	GALACTORRHOEA		REAC15Q2.txt
PRODUCT QUALITY ISSUE	PRODUCT QUALITY ISSUE	产品质量问题	PRODUCT QUALITY, SUPPLY, DISTRIBUTION, MANUFACTURING AND QUALITY SYSTEM ISSUES	产品质量、供应、经销、生产和质量系统问题	PRODUCT QUALITY ISSUES NEC	产品的各种质量问题（不另分类）	PRODUCT ISSUES	产品问题	PRODUCT QUALITY ISSUE		REAC15Q2.txt
GALACTORRHOEA	GALACTORRHOEA	溢乳	BREAST DISORDERS	乳腺类疾病	LACTATION DISORDERS	各种哺乳期疾病	REPRODUCTIVE SYSTEM AND BREAST DISORDERS	生殖系统及乳腺疾病	GALACTORRHOEA		REAC15Q2.txt
DROOLING	DROOLING	流涎	NEUROLOGICAL DISORDERS NEC	神经类疾病（不另分类）	NEUROLOGICAL SIGNS AND SYMPTOMS NEC	神经学症状和体征（不另分类）	NERVOUS SYSTEM DISORDERS	各类神经系统疾病	DROOLING		REAC15Q2.txt
PRODUCT CONTAINER ISSUE	PRODUCT CONTAINER ISSUE	产品容器问题	PRODUCT QUALITY, SUPPLY, DISTRIBUTION, MANUFACTURING AND QUALITY SYSTEM ISSUES	产品质量、供应、经销、生产和质量系统问题	PRODUCT PACKAGING ISSUES	产品的各种包装问题	PRODUCT ISSUES	产品问题	PRODUCT CONTAINER ISSUE		REAC15Q2.txt
BLOOD PROLACTIN INCREASED	BLOOD PROLACTIN INCREASED	血催乳素升高	ENDOCRINE INVESTIGATIONS (INCL SEX HORMONES)	内分泌系统检查（包括性激素）	PITUITARY ANALYSES ANTERIOR	垂体前叶分析	INVESTIGATIONS	各类检查	BLOOD PROLACTIN INCREASED		REAC15Q2.txt
GALACTORRHOEA	GALACTORRHOEA	溢乳	BREAST DISORDERS	乳腺类疾病	LACTATION DISORDERS	各种哺乳期疾病	REPRODUCTIVE SYSTEM AND BREAST DISORDERS	生殖系统及乳腺疾病	GALACTORRHOEA		REAC15Q2.txt
ACCIDENTAL EXPOSURE TO PRODUCT	ACCIDENTAL EXPOSURE TO PRODUCT	意外暴露于产品	MEDICATION ERRORS AND OTHER PRODUCT USE ERRORS AND ISSUES	用药错误及其他产品使用错误和问题	ACCIDENTAL EXPOSURES TO PRODUCT	产品类意外暴露	INJURY, POISONING AND PROCEDURAL COMPLICATIONS	各类损伤、中毒及操作并发症	ACCIDENTAL EXPOSURE TO PRODUCT		REAC15Q2.txt
DEVICE MALFUNCTION	DEVICE MALFUNCTION	器械功能故障	DEVICE ISSUES	器械问题类	DEVICE MALFUNCTION EVENTS NEC	各种器械故障事件（不另分类）	PRODUCT ISSUES	产品问题	DEVICE MALFUNCTION		REAC15Q2.txt
PROCEDURAL COMPLICATION	PROCEDURAL COMPLICATION	操作并发症	PROCEDURAL RELATED INJURIES AND COMPLICATIONS NEC	操作相关伤害与并发症（不另分类）	NON-SITE SPECIFIC PROCEDURAL COMPLICATIONS	部位不明的操作并发症	INJURY, POISONING AND PROCEDURAL COMPLICATIONS	各类损伤、中毒及操作并发症	PROCEDURAL COMPLICATION		REAC15Q2.txt
NEUTROPENIA	NEUTROPENIA	中性粒细胞减少症	WHITE BLOOD CELL DISORDERS	白血球类疾病	NEUTROPENIAS	各种嗜中性白细胞减少症	BLOOD AND LYMPHATIC SYSTEM DISORDERS	血液及淋巴系统疾病	NEUTROPENIA		REAC16Q2.txt
OCCUPATIONAL EXPOSURE TO PRODUCT	OCCUPATIONAL EXPOSURE TO PRODUCT	职业性暴露于产品	EXPOSURES, CHEMICAL INJURIES AND POISONING	暴露、化学伤和中毒	OCCUPATIONAL EXPOSURES	职业性暴露	INJURY, POISONING AND PROCEDURAL COMPLICATIONS	各类损伤、中毒及操作并发症	OCCUPATIONAL EXPOSURE TO PRODUCT		REAC15Q2.txt
ACCIDENTAL EXPOSURE TO PRODUCT	ACCIDENTAL EXPOSURE TO PRODUCT	意外暴露于产品	MEDICATION ERRORS AND OTHER PRODUCT USE ERRORS AND ISSUES	用药错误及其他产品使用错误和问题	ACCIDENTAL EXPOSURES TO PRODUCT	产品类意外暴露	INJURY, POISONING AND PROCEDURAL COMPLICATIONS	各类损伤、中毒及操作并发症	ACCIDENTAL EXPOSURE TO PRODUCT		REAC15Q2.txt
DEVICE LEAKAGE	DEVICE LEAKAGE	装置渗漏	DEVICE ISSUES	器械问题类	DEVICE ISSUES NEC	各种器械问题 （不另分类）	PRODUCT ISSUES	产品问题	DEVICE LEAKAGE		REAC15Q2.txt
DEVICE MALFUNCTION	DEVICE MALFUNCTION	器械功能故障	DEVICE ISSUES	器械问题类	DEVICE MALFUNCTION EVENTS NEC	各种器械故障事件（不另分类）	PRODUCT ISSUES	产品问题	DEVICE MALFUNCTION		REAC15Q2.txt
HYPERPROLACTINAEMIA	HYPERPROLACTINAEMIA	高催乳素血症	HYPOTHALAMUS AND PITUITARY GLAND DISORDERS	下丘脑及垂体腺类疾病	ANTERIOR PITUITARY HYPERFUNCTION	垂体前叶功能亢进	ENDOCRINE DISORDERS	内分泌系统疾病	HYPERPROLACTINAEMIA		REAC15Q2.txt
EXTRAPYRAMIDAL DISORDER	EXTRAPYRAMIDAL DISORDER	锥体外系疾病	MOVEMENT DISORDERS (INCL PARKINSONISM)	运动障碍类（包括帕金森病）	DYSKINESIAS AND MOVEMENT DISORDERS NEC	运动障碍和运动失调（不另分类）	NERVOUS SYSTEM DISORDERS	各类神经系统疾病	EXTRAPYRAMIDAL DISORDER		REAC15Q2.txt
SYRINGE ISSUE	SYRINGE ISSUE	针管问题	DEVICE ISSUES	器械问题类	DEVICE PHYSICAL PROPERTY AND CHEMICAL ISSUES	各种器械物理属性与化学问题	PRODUCT ISSUES	产品问题	SYRINGE ISSUE		REAC15Q2.txt
ACCIDENTAL EXPOSURE TO PRODUCT	ACCIDENTAL EXPOSURE TO PRODUCT	意外暴露于产品	MEDICATION ERRORS AND OTHER PRODUCT USE ERRORS AND ISSUES	用药错误及其他产品使用错误和问题	ACCIDENTAL EXPOSURES TO PRODUCT	产品类意外暴露	INJURY, POISONING AND PROCEDURAL COMPLICATIONS	各类损伤、中毒及操作并发症	ACCIDENTAL EXPOSURE TO PRODUCT		REAC15Q2.txt
SYRINGE ISSUE	SYRINGE ISSUE	针管问题	DEVICE ISSUES	器械问题类	DEVICE PHYSICAL PROPERTY AND CHEMICAL ISSUES	各种器械物理属性与化学问题	PRODUCT ISSUES	产品问题	SYRINGE ISSUE		REAC15Q2.txt
SYRINGE ISSUE	SYRINGE ISSUE	针管问题	DEVICE ISSUES	器械问题类	DEVICE PHYSICAL PROPERTY AND CHEMICAL ISSUES	各种器械物理属性与化学问题	PRODUCT ISSUES	产品问题	SYRINGE ISSUE		REAC15Q2.txt
ACCIDENTAL EXPOSURE TO PRODUCT	ACCIDENTAL EXPOSURE TO PRODUCT	意外暴露于产品	MEDICATION ERRORS AND OTHER PRODUCT USE ERRORS AND ISSUES	用药错误及其他产品使用错误和问题	ACCIDENTAL EXPOSURES TO PRODUCT	产品类意外暴露	INJURY, POISONING AND PROCEDURAL COMPLICATIONS	各类损伤、中毒及操作并发症	ACCIDENTAL EXPOSURE TO PRODUCT		REAC15Q2.txt
INJURY	INJURY	损伤	INJURIES NEC	各种损伤（不另分类）	NON-SITE SPECIFIC INJURIES NEC	部位不确定的各种损伤（不另分类）	INJURY, POISONING AND PROCEDURAL COMPLICATIONS	各类损伤、中毒及操作并发症	INJURY		REAC15Q2.txt
SYRINGE ISSUE	SYRINGE ISSUE	针管问题	DEVICE ISSUES	器械问题类	DEVICE PHYSICAL PROPERTY AND CHEMICAL ISSUES	各种器械物理属性与化学问题	PRODUCT ISSUES	产品问题	SYRINGE ISSUE		REAC15Q2.txt
CONDITION AGGRAVATED	CONDITION AGGRAVATED	病情恶化	GENERAL SYSTEM DISORDERS NEC	全身系统疾病（不另分类）	GENERAL SIGNS AND SYMPTOMS NEC	一般症状和体征（不另分类）	GENERAL DISORDERS AND ADMINISTRATION SITE CONDITIONS	全身性疾病及给药部位各种反应	CONDITION AGGRAVATED		REAC15Q2.txt
[truncated: 47,292 more rows]
