# Supplementary material for: Real-world pharmacovigilance of risperidone: Analysis based on FAERS reports from physicians and pharmacists
Source: PLoS One. 2025 Oct 17;20(10):e0331983. doi: 10.1371/journal.pone.0331983 (PMC12533923; doi:10.1371/journal.pone.0331983)
Supplement: S1 File — Raw data of risperidone. (ZIP) [file pone.0331983.s002.zip › Risperidone/rpsr.xlsx]

## Sheet: rpsr
primaryid	RPSR_COD	FILE
	FGN	RPSR14Q1.txt
	HP	RPSR14Q1.txt
	HP	RPSR14Q1.txt
	FGN	RPSR14Q1.txt
	HP	RPSR14Q1.txt
	FGN	RPSR14Q1.txt
	LIT	RPSR14Q1.txt
	HP	RPSR14Q1.txt
	FGN	RPSR14Q1.txt
	HP	RPSR14Q1.txt
	LIT	RPSR14Q1.txt
	LIT	RPSR14Q1.txt
	FGN	RPSR14Q1.txt
	HP	RPSR14Q1.txt
	LIT	RPSR14Q1.txt
	FGN	RPSR14Q1.txt
	HP	RPSR14Q1.txt
	LIT	RPSR14Q1.txt
	HP	RPSR14Q1.txt
	HP	RPSR14Q1.txt
	LIT	RPSR14Q1.txt
	HP	RPSR14Q3.txt
	FGN	RPSR14Q3.txt
	HP	RPSR14Q2.txt
	FGN	RPSR14Q2.txt
	LIT	RPSR14Q2.txt
	HP	RPSR14Q2.txt
	FGN	RPSR14Q2.txt
	HP	RPSR14Q2.txt
	FGN	RPSR14Q2.txt
	HP	RPSR14Q2.txt
	LIT	RPSR14Q2.txt
	LIT	RPSR14Q2.txt
	HP	RPSR14Q2.txt
	HP	RPSR14Q2.txt
	FGN	RPSR14Q2.txt
	LIT	RPSR14Q2.txt
	LIT	RPSR14Q2.txt
	FGN	RPSR14Q2.txt
	HP	RPSR14Q2.txt
	HP	RPSR14Q2.txt
	FGN	RPSR14Q2.txt
	LIT	RPSR14Q2.txt
	HP	RPSR14Q2.txt
	LIT	RPSR14Q2.txt
	HP	RPSR14Q2.txt
	FGN	RPSR14Q2.txt
	LIT	RPSR14Q2.txt
	HP	RPSR14Q2.txt
	LIT	RPSR14Q2.txt
	FGN	RPSR14Q2.txt
	HP	RPSR14Q2.txt
	LIT	RPSR14Q2.txt
	HP	RPSR14Q2.txt
	FGN	RPSR14Q2.txt
	HP	RPSR14Q2.txt
	HP	RPSR14Q2.txt
	HP	RPSR14Q2.txt
	HP	RPSR14Q2.txt
	FGN	RPSR14Q2.txt
	HP	RPSR14Q2.txt
	HP	RPSR14Q2.txt
	HP	RPSR14Q2.txt
	FGN	RPSR14Q2.txt
	LIT	RPSR14Q2.txt
	HP	RPSR14Q2.txt
	HP	RPSR14Q2.txt
	FGN	RPSR14Q2.txt
	FGN	RPSR14Q2.txt
	LIT	RPSR14Q2.txt
	HP	RPSR14Q2.txt
	HP	RPSR14Q2.txt
	FGN	RPSR14Q2.txt
	LIT	RPSR14Q2.txt
	HP	RPSR14Q3.txt
	FGN	RPSR14Q3.txt
	FGN	RPSR14Q3.txt
	HP	RPSR14Q3.txt
	LIT	RPSR14Q3.txt
	HP	RPSR14Q3.txt
	LIT	RPSR14Q3.txt
	FGN	RPSR14Q3.txt
	FGN	RPSR14Q3.txt
	HP	RPSR14Q3.txt
	HP	RPSR14Q3.txt
	HP	RPSR14Q3.txt
	UF	RPSR14Q3.txt
	FGN	RPSR14Q3.txt
	HP	RPSR14Q3.txt
	LIT	RPSR14Q3.txt
	HP	RPSR14Q3.txt
	HP	RPSR14Q3.txt
	LIT	RPSR14Q3.txt
	FGN	RPSR14Q3.txt
	LIT	RPSR14Q3.txt
	LIT	RPSR14Q3.txt
	FGN	RPSR14Q3.txt
	HP	RPSR14Q3.txt
	HP	RPSR14Q3.txt
	HP	RPSR14Q3.txt
	HP	RPSR14Q3.txt
	UF	RPSR14Q3.txt
	HP	RPSR14Q4.txt
	HP	RPSR14Q4.txt
	HP	RPSR14Q4.txt
	HP	RPSR14Q4.txt
	HP	RPSR14Q4.txt
	UF	RPSR14Q4.txt
	LIT	RPSR14Q4.txt
	FGN	RPSR14Q4.txt
	HP	RPSR14Q4.txt
	LIT	RPSR14Q4.txt
	HP	RPSR14Q4.txt
	FGN	RPSR14Q4.txt
	HP	RPSR14Q4.txt
	HP	RPSR15Q1.txt
	LIT	RPSR15Q1.txt
	HP	RPSR15Q1.txt
	FGN	RPSR15Q1.txt
	HP	RPSR14Q4.txt
	HP	RPSR14Q4.txt
	LIT	RPSR14Q4.txt
	HP	RPSR15Q1.txt
	LIT	RPSR15Q1.txt
	FGN	RPSR15Q1.txt
	HP	RPSR15Q1.txt
	LIT	RPSR15Q1.txt
	FGN	RPSR15Q1.txt
	LIT	RPSR15Q1.txt
	FGN	RPSR15Q1.txt
	HP	RPSR15Q1.txt
	HP	RPSR15Q1.txt
	LIT	RPSR15Q1.txt
	HP	RPSR15Q1.txt
	HP	RPSR15Q1.txt
	FGN	RPSR15Q1.txt
	HP	RPSR15Q1.txt
	LIT	RPSR15Q1.txt
	HP	RPSR15Q1.txt
	LIT	RPSR15Q1.txt
	FGN	RPSR15Q1.txt
	HP	RPSR15Q1.txt
	FGN	RPSR15Q1.txt
	LIT	RPSR15Q1.txt
	HP	RPSR15Q1.txt
	HP	RPSR15Q1.txt
	LIT	RPSR15Q2.txt
	FGN	RPSR15Q2.txt
	HP	RPSR15Q2.txt
	LIT	RPSR15Q2.txt
	HP	RPSR15Q2.txt
	HP	RPSR15Q2.txt
	HP	RPSR15Q2.txt
	HP	RPSR15Q2.txt
	HP	RPSR15Q2.txt
	LIT	RPSR15Q2.txt
	HP	RPSR15Q2.txt
	HP	RPSR15Q2.txt
	UF	RPSR15Q2.txt
	HP	RPSR15Q2.txt
	HP	RPSR15Q2.txt
	LIT	RPSR15Q2.txt
	FGN	RPSR15Q2.txt
	HP	RPSR15Q2.txt
	LIT	RPSR15Q2.txt
	FGN	RPSR15Q2.txt
	LIT	RPSR15Q2.txt
	HP	RPSR15Q2.txt
	HP	RPSR15Q3.txt
	FGN	RPSR15Q3.txt
	LIT	RPSR15Q3.txt
	HP	RPSR15Q3.txt
	HP	RPSR15Q3.txt
	HP	RPSR15Q3.txt
	HP	RPSR15Q3.txt
	LIT	RPSR15Q3.txt
	FGN	RPSR15Q3.txt
	HP	RPSR15Q3.txt
	HP	RPSR15Q3.txt
	HP	RPSR15Q3.txt
	HP	RPSR15Q4.txt
	HP	RPSR15Q4.txt
	HP	RPSR15Q4.txt
	HP	RPSR15Q4.txt
	HP	RPSR15Q4.txt
	UF	RPSR15Q4.txt
	HP	RPSR15Q4.txt
	HP	RPSR15Q4.txt
	HP	RPSR15Q4.txt
	HP	RPSR15Q4.txt
	UF	RPSR16Q1.txt
	HP	RPSR16Q1.txt
	HP	RPSR16Q2.txt
	HP	RPSR16Q2.txt
	HP	RPSR16Q2.txt
	HP	RPSR16Q2.txt
	HP	RPSR16Q2.txt
	HP	RPSR16Q2.txt
	HP	RPSR16Q2.txt
	HP	RPSR16Q2.txt
	HP	RPSR16Q2.txt
	HP	RPSR16Q2.txt
	HP	RPSR16Q2.txt
	HP	RPSR16Q2.txt
	HP	RPSR16Q2.txt
	HP	RPSR16Q2.txt
	HP	RPSR16Q2.txt
	HP	RPSR16Q3.txt
	HP	RPSR16Q3.txt
	HP	RPSR16Q3.txt
	HP	RPSR16Q3.txt
	HP	RPSR16Q3.txt
	HP	RPSR16Q3.txt
	HP	RPSR16Q3.txt
	HP	RPSR16Q4.txt
	HP	RPSR16Q4.txt
	HP	RPSR16Q4.txt
	HP	RPSR16Q4.txt
	HP	RPSR16Q4.txt
	HP	RPSR16Q4.txt
	HP	RPSR16Q4.txt
	HP	RPSR16Q4.txt
	HP	RPSR17Q1.txt
	HP	RPSR17Q1.txt
	HP	RPSR17Q1.txt
	HP	RPSR17Q1.txt
	HP	RPSR17Q1.txt
	HP	RPSR17Q1.txt
	HP	RPSR17Q1.txt
	HP	RPSR17Q2.txt
	HP	RPSR17Q2.txt
	HP	RPSR17Q2.txt
	HP	RPSR17Q2.txt
	HP	RPSR17Q2.txt
	HP	RPSR17Q2.txt
	HP	RPSR17Q2.txt
	HP	RPSR17Q2.txt
	HP	RPSR17Q3.txt
	HP	RPSR17Q3.txt
	HP	RPSR17Q3.txt
	HP	RPSR17Q3.txt
	HP	RPSR17Q3.txt
	HP	RPSR17Q3.txt
	HP	RPSR17Q3.txt
	HP	RPSR17Q4.txt
	HP	RPSR17Q4.txt
	HP	RPSR17Q4.txt
	HP	RPSR18Q1.txt
	HP	RPSR18Q1.txt
	HP	RPSR18Q1.txt
	HP	RPSR18Q1.txt
	HP	RPSR18Q1.txt
	HP	RPSR18Q1.txt
	HP	RPSR18Q2.txt
	HP	RPSR18Q2.txt
	HP	RPSR18Q2.txt
	HP	RPSR18Q2.txt
	HP	RPSR18Q3.txt
	HP	RPSR18Q3.txt
	HP	RPSR18Q3.txt
	HP	RPSR18Q3.txt
	HP	RPSR18Q3.txt
	HP	RPSR18Q4.txt
	HP	RPSR18Q4.txt
	HP	RPSR18Q4.txt
	HP	RPSR18Q4.txt
	HP	RPSR18Q4.txt
	HP	RPSR18Q4.txt
	HP	RPSR18Q4.txt
	HP	RPSR18Q4.txt
	HP	RPSR18Q4.txt
	HP	RPSR18Q4.txt
	HP	RPSR18Q4.txt
	HP	RPSR18Q4.txt
	HP	RPSR18Q4.txt
	HP	RPSR19Q1.txt
	HP	RPSR18Q4.txt
	HP	RPSR19Q1.txt
	HP	RPSR19Q1.txt
	HP	RPSR19Q2.txt
	HP	RPSR19Q2.txt
	HP	RPSR19Q2.txt
	HP	RPSR19Q2.txt
	HP	RPSR19Q2.txt
	HP	RPSR19Q3.txt
	HP	RPSR19Q3.txt
	HP	RPSR19Q3.txt
	HP	RPSR19Q3.txt
	HP	RPSR19Q3.txt
	HP	RPSR19Q4.txt
	HP	RPSR19Q4.txt
	HP	RPSR19Q4.txt
	HP	RPSR19Q4.txt
	HP	RPSR20Q1.txt
	HP	RPSR20Q1.txt
	HP	RPSR20Q1.txt
	HP	RPSR20Q2.txt
	HP	RPSR20Q2.txt
	HP	RPSR20Q3.txt
	HP	RPSR20Q3.txt
	HP	RPSR20Q3.txt
	HP	RPSR20Q3.txt
	HP	RPSR20Q3.txt
	HP	RPSR20Q3.txt
	HP	RPSR20Q4.txt
	HP	RPSR21Q1.txt
	HP	RPSR21Q1.txt
	HP	RPSR21Q1.txt
	HP	RPSR21Q1.txt
	HP	RPSR21Q1.txt
	HP	RPSR21Q1.txt
	HP	RPSR21Q1.txt
	HP	RPSR21Q1.txt
	HP	RPSR21Q2.txt
	HP	RPSR21Q2.txt
	HP	RPSR21Q2.txt
	HP	RPSR21Q3.txt
	HP	RPSR21Q3.txt
	HP	RPSR21Q3.txt
	HP	RPSR21Q3.txt
	HP	RPSR21Q3.txt
	HP	RPSR21Q4.txt
	HP	RPSR22Q1.txt
	HP	RPSR22Q1.txt
	HP	RPSR22Q1.txt
	HP	RPSR22Q2.txt
	HP	RPSR22Q2.txt
	HP	RPSR22Q2.txt
	HP	RPSR22Q2.txt
	HP	RPSR22Q2.txt
	HP	RPSR22Q3.txt
	HP	RPSR22Q3.txt
	HP	RPSR22Q3.txt
	HP	RPSR22Q3.txt
	HP	RPSR22Q3.txt
	HP	RPSR22Q3.txt
	HP	RPSR22Q3.txt
	HP	RPSR22Q3.txt
	HP	RPSR22Q3.txt
	HP	RPSR22Q4.txt
	HP	RPSR22Q4.txt
	HP	RPSR23Q2.txt
	HP	RPSR23Q2.txt
	HP	RPSR23Q2.txt
	HP	RPSR23Q3.txt
	HP	RPSR23Q4.txt
	HP	RPSR24Q1.txt
	HP	RPSR24Q2.txt
	HP	RPSR24Q2.txt
	HP	RPSR24Q3.txt
	HP	RPSR20Q3.txt
	FGN	RPSR4Q1
	HP	RPSR4Q1
	HP	RPSR4Q1
	HP	RPSR4Q1
	FGN	RPSR4Q1
	HP	RPSR4Q1
	FGN	RPSR4Q1
	HP	RPSR4Q1
	FGN	RPSR4Q1
	HP	RPSR4Q1
	CSM	RPSR4Q1
	HP	RPSR4Q1
	HP	RPSR4Q1
	CSM	RPSR4Q1
	HP	RPSR4Q1
	FGN	RPSR4Q1
	HP	RPSR4Q1
	FGN	RPSR4Q1
	HP	RPSR4Q1
	OTH	RPSR4Q1
	FGN	RPSR4Q1
	HP	RPSR4Q1
	CR	RPSR4Q1
	HP	RPSR4Q1
	CSM	RPSR4Q1
	HP	RPSR4Q1
	HP	RPSR4Q1
	HP	RPSR4Q1
	HP	RPSR4Q1
	CSM	RPSR4Q1
	HP	RPSR4Q1
	FGN	RPSR4Q1
	HP	RPSR4Q1
	FGN	RPSR4Q1
	HP	RPSR4Q1
	FGN	RPSR4Q1
	HP	RPSR4Q1
	FGN	RPSR4Q1
	HP	RPSR4Q1
	FGN	RPSR4Q1
	HP	RPSR4Q1
	CR	RPSR4Q1
	HP	RPSR4Q1
	FGN	RPSR4Q1
	HP	RPSR4Q1
	FGN	RPSR4Q1
	HP	RPSR4Q1
	FGN	RPSR4Q1
	HP	RPSR4Q1
	FGN	RPSR4Q1
	CSM	RPSR4Q1
	HP	RPSR4Q1
	CSM	RPSR4Q1
	HP	RPSR4Q1
	FGN	RPSR4Q1
	HP	RPSR4Q1
	CR	RPSR4Q1
	FGN	RPSR4Q1
	HP	RPSR4Q1
	FGN	RPSR4Q1
	HP	RPSR4Q1
	FGN	RPSR4Q1
	HP	RPSR4Q1
	FGN	RPSR4Q1
	HP	RPSR4Q1
	FGN	RPSR4Q1
	HP	RPSR4Q1
	CSM	RPSR4Q1
	HP	RPSR4Q1
	CSM	RPSR4Q1
	HP	RPSR4Q1
	CR	RPSR4Q1
	FGN	RPSR4Q1
	HP	RPSR4Q1
	FGN	RPSR4Q1
	HP	RPSR4Q1
	FGN	RPSR4Q1
	HP	RPSR4Q1
	HP	RPSR4Q1
	CR	RPSR4Q1
	HP	RPSR4Q1
	HP	RPSR4Q1
	HP	RPSR4Q1
	HP	RPSR4Q1
	HP	RPSR4Q1
	HP	RPSR4Q1
	CSM	RPSR4Q1
	FGN	RPSR4Q1
	HP	RPSR4Q1
	CSM	RPSR4Q1
	HP	RPSR4Q1
	FGN	RPSR4Q1
	HP	RPSR4Q1
	CSM	RPSR4Q1
	HP	RPSR4Q1
	FGN	RPSR4Q1
	HP	RPSR4Q1
	FGN	RPSR4Q1
	HP	RPSR4Q1
	HP	RPSR4Q1
	FGN	RPSR4Q1
	HP	RPSR4Q1
	HP	RPSR4Q1
	FGN	RPSR4Q1
	HP	RPSR4Q1
	FGN	RPSR4Q1
	HP	RPSR4Q1
	CSM	RPSR4Q1
	HP	RPSR4Q1
	CR	RPSR4Q1
	HP	RPSR4Q1
	FGN	RPSR4Q1
	HP	RPSR4Q1
	HP	RPSR4Q1
	CSM	RPSR4Q1
	HP	RPSR4Q1
	CSM	RPSR4Q1
	HP	RPSR4Q1
	HP	RPSR4Q1
	HP	RPSR4Q1
	FGN	RPSR4Q1
	HP	RPSR4Q1
	FGN	RPSR4Q1
	HP	RPSR4Q1
	CR	RPSR4Q1
	FGN	RPSR4Q1
	HP	RPSR4Q1
	CR	RPSR4Q1
	FGN	RPSR4Q1
	HP	RPSR4Q1
	CR	RPSR4Q1
	HP	RPSR4Q1
	HP	RPSR4Q1
	FGN	RPSR4Q1
	HP	RPSR4Q1
	FGN	RPSR4Q1
	HP	RPSR4Q1
	HP	RPSR4Q1
	FGN	RPSR4Q1
	HP	RPSR4Q1
	FGN	RPSR4Q1
	HP	RPSR4Q1
	FGN	RPSR4Q1
	HP	RPSR4Q1
	FGN	RPSR4Q1
	HP	RPSR4Q1
	CR	RPSR4Q1
	HP	RPSR4Q1
	CSM	RPSR4Q1
	HP	RPSR4Q1
	HP	RPSR4Q1
	CSM	RPSR4Q1
	HP	RPSR4Q1
	HP	RPSR4Q1
	FGN	RPSR4Q1
	HP	RPSR4Q1
	FGN	RPSR4Q1
	HP	RPSR4Q1
	FGN	RPSR4Q1
	HP	RPSR4Q1
	FGN	RPSR4Q1
	HP	RPSR4Q1
	HP	RPSR4Q1
	SDY	RPSR4Q1
	CR	RPSR4Q1
	FGN	RPSR4Q1
	HP	RPSR4Q1
	HP	RPSR4Q1
	LIT	RPSR4Q1
	CR	RPSR4Q1
	HP	RPSR4Q1
	CR	RPSR4Q1
	FGN	RPSR4Q1
	HP	RPSR4Q1
	FGN	RPSR4Q1
	HP	RPSR4Q1
	FGN	RPSR4Q1
	HP	RPSR4Q1
	SDY	RPSR4Q1
	FGN	RPSR4Q1
	HP	RPSR4Q1
	FGN	RPSR4Q1
	HP	RPSR4Q1
	FGN	RPSR4Q1
	HP	RPSR4Q1
	HP	RPSR4Q1
	LIT	RPSR4Q1
	HP	RPSR4Q1
	HP	RPSR4Q1
	CSM	RPSR4Q1
	HP	RPSR4Q1
	FGN	RPSR4Q1
	HP	RPSR4Q1
	FGN	RPSR4Q1
	HP	RPSR4Q1
	FGN	RPSR4Q1
	HP	RPSR4Q1
	FGN	RPSR4Q1
	HP	RPSR4Q1
	FGN	RPSR4Q1
	HP	RPSR4Q1
	CSM	RPSR4Q1
	HP	RPSR4Q1
	CSM	RPSR4Q1
	HP	RPSR4Q1
	FGN	RPSR4Q1
	HP	RPSR4Q1
	CSM	RPSR4Q1
	HP	RPSR4Q1
	FGN	RPSR4Q1
	HP	RPSR4Q1
	FGN	RPSR4Q1
	HP	RPSR4Q1
	FGN	RPSR4Q1
	HP	RPSR4Q1
	FGN	RPSR4Q1
	HP	RPSR4Q1
	FGN	RPSR4Q1
	HP	RPSR4Q1
	FGN	RPSR4Q1
	HP	RPSR4Q1
	FGN	RPSR4Q1
	HP	RPSR4Q1
	LIT	RPSR4Q1
	CR	RPSR4Q1
	HP	RPSR4Q1
	FGN	RPSR4Q1
	HP	RPSR4Q1
	FGN	RPSR4Q1
	HP	RPSR4Q1
	HP	RPSR4Q1
	CSM	RPSR4Q1
	HP	RPSR4Q1
	CSM	RPSR4Q1
	HP	RPSR4Q1
	HP	RPSR4Q1
	HP	RPSR4Q1
	HP	RPSR4Q1
	FGN	RPSR4Q1
	HP	RPSR4Q1
	HP	RPSR4Q1
	HP	RPSR4Q1
	SDY	RPSR4Q1
	FGN	RPSR4Q1
	HP	RPSR4Q1
	FGN	RPSR4Q1
	HP	RPSR4Q1
	FGN	RPSR4Q2
	HP	RPSR4Q2
	HP	RPSR4Q1
	FGN	RPSR4Q1
	HP	RPSR4Q1
	CSM	RPSR4Q2
	HP	RPSR4Q2
	FGN	RPSR4Q2
	HP	RPSR4Q2
	FGN	RPSR4Q2
	HP	RPSR4Q2
	CSM	RPSR4Q2
	HP	RPSR4Q2
	HP	RPSR4Q2
	CSM	RPSR4Q2
	HP	RPSR4Q2
	CR	RPSR4Q2
	HP	RPSR4Q2
	HP	RPSR4Q2
	FGN	RPSR4Q2
	HP	RPSR4Q2
	FGN	RPSR4Q2
	HP	RPSR4Q2
	FGN	RPSR4Q2
	HP	RPSR4Q2
	FGN	RPSR4Q2
	HP	RPSR4Q2
	CSM	RPSR4Q2
	FGN	RPSR4Q2
	HP	RPSR4Q2
	FGN	RPSR4Q2
	HP	RPSR4Q2
	FGN	RPSR4Q2
	HP	RPSR4Q2
	FGN	RPSR4Q2
	HP	RPSR4Q2
	FGN	RPSR4Q2
	HP	RPSR4Q2
	HP	RPSR4Q2
	HP	RPSR4Q2
	CR	RPSR4Q2
	FGN	RPSR4Q2
	HP	RPSR4Q2
	FGN	RPSR4Q2
	HP	RPSR4Q2
	FGN	RPSR4Q2
	HP	RPSR4Q2
	FGN	RPSR4Q2
	HP	RPSR4Q2
	FGN	RPSR4Q2
	HP	RPSR4Q2
	FGN	RPSR4Q2
	HP	RPSR4Q2
	FGN	RPSR4Q2
	HP	RPSR4Q2
	CSM	RPSR4Q2
	HP	RPSR4Q2
	HP	RPSR4Q2
	FGN	RPSR4Q2
	HP	RPSR4Q2
	FGN	RPSR4Q2
	HP	RPSR4Q2
	FGN	RPSR4Q2
	HP	RPSR4Q2
	FGN	RPSR4Q2
	HP	RPSR4Q2
	CSM	RPSR4Q2
	HP	RPSR4Q2
	HP	RPSR4Q2
	HP	RPSR4Q2
	HP	RPSR4Q2
	CR	RPSR4Q2
	FGN	RPSR4Q2
	HP	RPSR4Q2
	FGN	RPSR4Q2
	HP	RPSR4Q2
	CSM	RPSR4Q2
	HP	RPSR4Q2
	FGN	RPSR4Q2
	HP	RPSR4Q2
	FGN	RPSR4Q2
	HP	RPSR4Q2
	CR	RPSR4Q2
	FGN	RPSR4Q2
	HP	RPSR4Q2
	FGN	RPSR4Q2
	HP	RPSR4Q2
	CSM	RPSR4Q2
	HP	RPSR4Q2
	HP	RPSR4Q2
	CSM	RPSR4Q2
	HP	RPSR4Q2
	FGN	RPSR4Q2
	HP	RPSR4Q2
	CR	RPSR4Q2
	FGN	RPSR4Q2
	HP	RPSR4Q2
	FGN	RPSR4Q2
	HP	RPSR4Q2
	FGN	RPSR4Q2
	HP	RPSR4Q2
	CR	RPSR4Q2
	FGN	RPSR4Q2
	HP	RPSR4Q2
	FGN	RPSR4Q2
	HP	RPSR4Q2
	SDY	RPSR4Q2
	CSM	RPSR4Q2
	HP	RPSR4Q2
	CSM	RPSR4Q2
	HP	RPSR4Q2
	CR	RPSR4Q2
	HP	RPSR4Q2
	CR	RPSR4Q2
	HP	RPSR4Q2
	CSM	RPSR4Q2
	HP	RPSR4Q2
	HP	RPSR4Q2
	FGN	RPSR4Q2
	HP	RPSR4Q2
	FGN	RPSR4Q2
	HP	RPSR4Q2
	CSM	RPSR4Q2
	HP	RPSR4Q2
	FGN	RPSR4Q2
	HP	RPSR4Q2
	FGN	RPSR4Q2
	HP	RPSR4Q2
	FGN	RPSR4Q2
	HP	RPSR4Q2
	HP	RPSR4Q2
	FGN	RPSR4Q2
	HP	RPSR4Q2
	FGN	RPSR4Q2
	HP	RPSR4Q2
	FGN	RPSR4Q2
	HP	RPSR4Q2
	FGN	RPSR4Q2
	HP	RPSR4Q2
	CSM	RPSR4Q2
	HP	RPSR4Q2
	HP	RPSR4Q2
	FGN	RPSR4Q2
	HP	RPSR4Q2
	CR	RPSR4Q2
	HP	RPSR4Q2
	HP	RPSR4Q2
	HP	RPSR4Q2
	FGN	RPSR4Q2
	HP	RPSR4Q2
	FGN	RPSR4Q2
	HP	RPSR4Q2
	HP	RPSR4Q2
	CSM	RPSR4Q2
	HP	RPSR4Q2
	CSM	RPSR4Q2
	HP	RPSR4Q2
	FGN	RPSR4Q2
	HP	RPSR4Q2
	FGN	RPSR4Q2
	HP	RPSR4Q2
	SDY	RPSR4Q2
	HP	RPSR4Q2
	FGN	RPSR4Q2
	HP	RPSR4Q2
	FGN	RPSR4Q2
	HP	RPSR4Q2
	SDY	RPSR4Q2
	FGN	RPSR4Q2
	HP	RPSR4Q2
	CR	RPSR4Q2
	HP	RPSR4Q2
	HP	RPSR4Q2
	FGN	RPSR4Q2
	HP	RPSR4Q2
	FGN	RPSR4Q2
	HP	RPSR4Q2
	FGN	RPSR4Q2
	HP	RPSR4Q2
	FGN	RPSR4Q2
	HP	RPSR4Q2
	CSM	RPSR4Q2
	HP	RPSR4Q2
	CR	RPSR4Q2
	HP	RPSR4Q2
	FGN	RPSR4Q2
	HP	RPSR4Q2
	FGN	RPSR4Q2
	HP	RPSR4Q2
	CR	RPSR4Q2
	FGN	RPSR4Q2
	HP	RPSR4Q2
	FGN	RPSR4Q2
	HP	RPSR4Q2
	FGN	RPSR4Q2
	HP	RPSR4Q2
	FGN	RPSR4Q2
	HP	RPSR4Q2
	FGN	RPSR4Q2
	HP	RPSR4Q2
	FGN	RPSR4Q2
	HP	RPSR4Q2
	FGN	RPSR4Q2
	HP	RPSR4Q2
	FGN	RPSR4Q2
	HP	RPSR4Q2
	CR	RPSR4Q2
	FGN	RPSR4Q2
	HP	RPSR4Q2
	HP	RPSR4Q2
	CSM	RPSR4Q2
	HP	RPSR4Q2
	CR	RPSR4Q2
	HP	RPSR4Q2
	CSM	RPSR4Q2
	HP	RPSR4Q2
	HP	RPSR4Q2
	FGN	RPSR4Q2
	HP	RPSR4Q2
	FGN	RPSR4Q2
	HP	RPSR4Q2
	FGN	RPSR4Q2
	HP	RPSR4Q2
	FGN	RPSR4Q2
	HP	RPSR4Q2
	FGN	RPSR4Q2
	HP	RPSR4Q2
	FGN	RPSR4Q2
	HP	RPSR4Q2
	FGN	RPSR4Q2
	HP	RPSR4Q2
	LIT	RPSR4Q2
	CSM	RPSR4Q2
	HP	RPSR4Q2
	CSM	RPSR4Q2
	HP	RPSR4Q2
	CR	RPSR4Q2
	FGN	RPSR4Q2
	HP	RPSR4Q2
	FGN	RPSR4Q2
	HP	RPSR4Q2
	FGN	RPSR4Q2
	HP	RPSR4Q2
	CSM	RPSR4Q2
	FGN	RPSR4Q2
	HP	RPSR4Q2
	FGN	RPSR4Q2
	HP	RPSR4Q2
	CSM	RPSR4Q2
	HP	RPSR4Q2
	FGN	RPSR4Q2
	HP	RPSR4Q2
	HP	RPSR4Q2
	SDY	RPSR4Q2
	FGN	RPSR4Q2
	HP	RPSR4Q2
	FGN	RPSR4Q2
	HP	RPSR4Q2
	CR	RPSR4Q2
	FGN	RPSR4Q2
	HP	RPSR4Q2
	CR	RPSR4Q2
	FGN	RPSR4Q2
	HP	RPSR4Q2
	SDY	RPSR4Q2
	CSM	RPSR4Q2
	HP	RPSR4Q2
	HP	RPSR4Q2
	FGN	RPSR4Q2
	HP	RPSR4Q2
	FGN	RPSR4Q2
	HP	RPSR4Q2
	HP	RPSR4Q2
	HP	RPSR4Q2
	HP	RPSR4Q2
	CSM	RPSR4Q2
	HP	RPSR4Q2
	FGN	RPSR4Q2
	HP	RPSR4Q2
	CR	RPSR4Q2
	FGN	RPSR4Q2
	HP	RPSR4Q2
	FGN	RPSR4Q2
	HP	RPSR4Q2
	LIT	RPSR4Q2
	HP	RPSR4Q2
	HP	RPSR4Q2
	FGN	RPSR4Q2
	HP	RPSR4Q2
	FGN	RPSR4Q2
	HP	RPSR4Q2
	FGN	RPSR4Q3
	HP	RPSR4Q3
	FGN	RPSR4Q3
	HP	RPSR4Q3
	FGN	RPSR4Q3
	HP	RPSR4Q3
	FGN	RPSR4Q3
	HP	RPSR4Q3
	FGN	RPSR4Q3
	HP	RPSR4Q3
	FGN	RPSR4Q3
	HP	RPSR4Q3
	CSM	RPSR4Q3
	HP	RPSR4Q3
	CSM	RPSR4Q3
	HP	RPSR4Q3
	CR	RPSR4Q3
	FGN	RPSR4Q3
	HP	RPSR4Q3
	FGN	RPSR4Q3
	HP	RPSR4Q3
	CR	RPSR4Q3
	FGN	RPSR4Q3
	HP	RPSR4Q3
	FGN	RPSR4Q3
	HP	RPSR4Q3
	CR	RPSR4Q3
	FGN	RPSR4Q3
	HP	RPSR4Q3
	FGN	RPSR4Q3
	HP	RPSR4Q3
	SDY	RPSR4Q3
	FGN	RPSR4Q3
	HP	RPSR4Q3
	CSM	RPSR4Q3
	HP	RPSR4Q3
	OTH	RPSR4Q3
	CSM	RPSR4Q3
	HP	RPSR4Q3
	CSM	RPSR4Q3
	HP	RPSR4Q3
	HP	RPSR4Q3
	FGN	RPSR4Q3
	HP	RPSR4Q3
	FGN	RPSR4Q3
	HP	RPSR4Q3
	FGN	RPSR4Q3
	HP	RPSR4Q3
	FGN	RPSR4Q3
	HP	RPSR4Q3
	FGN	RPSR4Q3
	HP	RPSR4Q3
	SDY	RPSR4Q3
	CSM	RPSR4Q3
	HP	RPSR4Q3
	CR	RPSR4Q3
	HP	RPSR4Q3
	FGN	RPSR4Q3
	HP	RPSR4Q3
	FGN	RPSR4Q3
	HP	RPSR4Q3
	FGN	RPSR4Q3
	HP	RPSR4Q3
	FGN	RPSR4Q3
	HP	RPSR4Q3
	HP	RPSR4Q3
	LIT	RPSR4Q3
	HP	RPSR4Q3
	CR	RPSR4Q3
	FGN	RPSR4Q3
	HP	RPSR4Q3
	HP	RPSR4Q3
	HP	RPSR4Q3
	CSM	RPSR4Q3
	HP	RPSR4Q3
	CSM	RPSR4Q3
	FGN	RPSR4Q3
	HP	RPSR4Q3
	FGN	RPSR4Q3
	HP	RPSR4Q3
	FGN	RPSR4Q3
	HP	RPSR4Q3
	FGN	RPSR4Q3
	HP	RPSR4Q3
	CSM	RPSR4Q3
	HP	RPSR4Q3
	HP	RPSR4Q3
	FGN	RPSR4Q3
	HP	RPSR4Q3
	CSM	RPSR4Q3
	HP	RPSR4Q3
	CSM	RPSR4Q3
	HP	RPSR4Q3
	FGN	RPSR4Q3
	HP	RPSR4Q3
	FGN	RPSR4Q3
	HP	RPSR4Q3
	HP	RPSR4Q3
	HP	RPSR4Q3
	FGN	RPSR4Q3
	HP	RPSR4Q3
	FGN	RPSR4Q3
	HP	RPSR4Q3
	FGN	RPSR4Q3
	HP	RPSR4Q3
	FGN	RPSR4Q3
	HP	RPSR4Q3
	HP	RPSR4Q3
	SDY	RPSR4Q3
	HP	RPSR4Q3
	FGN	RPSR4Q3
	HP	RPSR4Q3
	HP	RPSR4Q3
	FGN	RPSR4Q3
	HP	RPSR4Q3
	FGN	RPSR4Q3
	HP	RPSR4Q3
	HP	RPSR4Q3
	HP	RPSR4Q3
	HP	RPSR4Q3
	HP	RPSR4Q3
	HP	RPSR4Q3
	CR	RPSR4Q3
	FGN	RPSR4Q3
	HP	RPSR4Q3
	CR	RPSR4Q3
	HP	RPSR4Q3
	HP	RPSR4Q3
	HP	RPSR4Q3
	HP	RPSR4Q3
	HP	RPSR4Q3
	HP	RPSR4Q3
	HP	RPSR4Q3
	HP	RPSR4Q3
	HP	RPSR4Q3
	HP	RPSR4Q3
	HP	RPSR4Q3
	HP	RPSR4Q3
	HP	RPSR4Q3
	HP	RPSR4Q3
	HP	RPSR4Q3
	HP	RPSR4Q3
	HP	RPSR4Q3
	HP	RPSR4Q3
	HP	RPSR4Q3
	HP	RPSR4Q3
	HP	RPSR4Q3
	HP	RPSR4Q3
	CR	RPSR4Q3
	HP	RPSR4Q3
	HP	RPSR4Q3
	HP	RPSR4Q3
	HP	RPSR4Q3
	HP	RPSR4Q3
	CR	RPSR4Q3
	HP	RPSR4Q3
	HP	RPSR4Q3
	HP	RPSR4Q3
	HP	RPSR4Q3
	CR	RPSR4Q3
	HP	RPSR4Q3
	CR	RPSR4Q3
	HP	RPSR4Q3
	CR	RPSR4Q3
	HP	RPSR4Q3
	HP	RPSR4Q3
	HP	RPSR4Q3
	CR	RPSR4Q3
	HP	RPSR4Q3
	CSM	RPSR4Q3
	HP	RPSR4Q3
	CR	RPSR4Q3
	HP	RPSR4Q3
	CR	RPSR4Q3
	HP	RPSR4Q3
	CSM	RPSR4Q3
	HP	RPSR4Q3
	CSM	RPSR4Q3
	HP	RPSR4Q3
	CR	RPSR4Q3
	HP	RPSR4Q3
	CSM	RPSR4Q3
	HP	RPSR4Q3
	CR	RPSR4Q3
	HP	RPSR4Q3
	CR	RPSR4Q3
	HP	RPSR4Q3
	HP	RPSR4Q3
	HP	RPSR4Q3
	HP	RPSR4Q3
	HP	RPSR4Q3
	CR	RPSR4Q3
	HP	RPSR4Q3
	HP	RPSR4Q3
	CR	RPSR4Q3
	HP	RPSR4Q3
	HP	RPSR4Q3
	HP	RPSR4Q3
	HP	RPSR4Q3
	HP	RPSR4Q3
	HP	RPSR4Q3
	HP	RPSR4Q3
	HP	RPSR4Q3
	CSM	RPSR4Q3
	HP	RPSR4Q3
	CR	RPSR4Q3
	HP	RPSR4Q3
	CR	RPSR4Q3
	HP	RPSR4Q3
	CR	RPSR4Q3
	HP	RPSR4Q3
	HP	RPSR4Q3
	HP	RPSR4Q3
	HP	RPSR4Q3
	CSM	RPSR4Q3
	HP	RPSR4Q3
	CR	RPSR4Q3
	HP	RPSR4Q3
	HP	RPSR4Q3
	CR	RPSR4Q3
	HP	RPSR4Q3
	CR	RPSR4Q3
	HP	RPSR4Q3
	CR	RPSR4Q3
	HP	RPSR4Q3
	HP	RPSR4Q3
	HP	RPSR4Q3
	CR	RPSR4Q3
	HP	RPSR4Q3
	HP	RPSR4Q3
	HP	RPSR4Q3
	CR	RPSR4Q3
	HP	RPSR4Q3
	CR	RPSR4Q3
	HP	RPSR4Q3
	CSM	RPSR4Q3
	HP	RPSR4Q3
	HP	RPSR4Q3
	HP	RPSR4Q3
	CR	RPSR4Q3
	HP	RPSR4Q3
	HP	RPSR4Q3
	CR	RPSR4Q3
	HP	RPSR4Q3
	HP	RPSR4Q3
	HP	RPSR4Q3
	HP	RPSR4Q3
	CR	RPSR4Q3
	HP	RPSR4Q3
	CR	RPSR4Q3
	HP	RPSR4Q3
	HP	RPSR4Q3
	HP	RPSR4Q3
	HP	RPSR4Q3
	HP	RPSR4Q3
	CR	RPSR4Q3
	HP	RPSR4Q3
	HP	RPSR4Q3
	CR	RPSR4Q3
	HP	RPSR4Q3
	HP	RPSR4Q3
	HP	RPSR4Q3
	CR	RPSR4Q3
	HP	RPSR4Q3
	HP	RPSR4Q3
	HP	RPSR4Q3
	CSM	RPSR4Q3
	HP	RPSR4Q3
	HP	RPSR4Q3
	HP	RPSR4Q3
	CR	RPSR4Q3
	HP	RPSR4Q3
	CR	RPSR4Q3
	HP	RPSR4Q3
	HP	RPSR4Q3
	CR	RPSR4Q3
	HP	RPSR4Q3
	CR	RPSR4Q3
	HP	RPSR4Q3
	HP	RPSR4Q3
	CSM	RPSR4Q3
	HP	RPSR4Q3
	HP	RPSR4Q3
	HP	RPSR4Q3
	HP	RPSR4Q3
	HP	RPSR4Q3
	HP	RPSR4Q3
	CR	RPSR4Q3
	HP	RPSR4Q3
	HP	RPSR4Q3
	CR	RPSR4Q3
	HP	RPSR4Q3
	CR	RPSR4Q3
	HP	RPSR4Q3
	HP	RPSR4Q3
	CR	RPSR4Q3
	HP	RPSR4Q3
	CR	RPSR4Q3
	HP	RPSR4Q3
	HP	RPSR4Q3
	HP	RPSR4Q3
	HP	RPSR4Q3
	HP	RPSR4Q3
	HP	RPSR4Q3
	HP	RPSR4Q3
	HP	RPSR4Q3
	CR	RPSR4Q3
	HP	RPSR4Q3
	CR	RPSR4Q3
	HP	RPSR4Q3
	CSM	RPSR4Q3
	HP	RPSR4Q3
	HP	RPSR4Q3
	HP	RPSR4Q3
	HP	RPSR4Q3
	HP	RPSR4Q3
	HP	RPSR4Q3
	CR	RPSR4Q3
	HP	RPSR4Q3
	HP	RPSR4Q3
	HP	RPSR4Q3
	CR	RPSR4Q3
	HP	RPSR4Q3
	HP	RPSR4Q3
	HP	RPSR4Q3
	HP	RPSR4Q3
	HP	RPSR4Q3
	CSM	RPSR4Q3
	HP	RPSR4Q3
	HP	RPSR4Q3
	HP	RPSR4Q3
	HP	RPSR4Q3
	HP	RPSR4Q3
	HP	RPSR4Q3
	CSM	RPSR4Q3
	HP	RPSR4Q3
	CR	RPSR4Q3
	HP	RPSR4Q3
	CR	RPSR4Q3
	HP	RPSR4Q3
	HP	RPSR4Q3
	HP	RPSR4Q3
	HP	RPSR4Q4
	HP	RPSR4Q4
	HP	RPSR4Q4
	HP	RPSR4Q4
	HP	RPSR4Q4
	HP	RPSR4Q4
	HP	RPSR4Q4
	HP	RPSR4Q4
	HP	RPSR5Q1
	HP	RPSR4Q4
	HP	RPSR4Q4
	HP	RPSR4Q4
	HP	RPSR4Q4
	HP	RPSR4Q4
	HP	RPSR4Q4
	HP	RPSR4Q4
	HP	RPSR4Q4
	HP	RPSR4Q4
	HP	RPSR4Q4
	HP	RPSR4Q4
	HP	RPSR4Q4
	HP	RPSR4Q4
	HP	RPSR4Q4
	HP	RPSR4Q4
	CSM	RPSR4Q4
	HP	RPSR4Q4
	HP	RPSR4Q4
	HP	RPSR4Q4
	HP	RPSR4Q4
	HP	RPSR4Q4
	HP	RPSR4Q4
	CR	RPSR4Q4
	HP	RPSR4Q4
	CR	RPSR4Q4
	HP	RPSR4Q4
	HP	RPSR4Q4
	HP	RPSR4Q4
	HP	RPSR4Q4
	HP	RPSR4Q4
	HP	RPSR4Q4
	HP	RPSR4Q4
	HP	RPSR4Q4
	HP	RPSR5Q1
	HP	RPSR5Q1
	SDY	RPSR5Q1
	HP	RPSR5Q1
	HP	RPSR5Q2
	HP	RPSR5Q2
	CR	RPSR5Q2
	HP	RPSR5Q2
	HP	RPSR5Q2
	HP	RPSR5Q2
	HP	RPSR5Q2
	HP	RPSR5Q2
	CR	RPSR5Q2
	HP	RPSR5Q2
	CR	RPSR5Q2
	HP	RPSR5Q2
	CR	RPSR5Q2
	HP	RPSR5Q2
	CR	RPSR5Q2
	HP	RPSR5Q2
	HP	RPSR5Q2
	HP	RPSR5Q2
	HP	RPSR5Q2
	CR	RPSR5Q3
	HP	RPSR5Q3
	HP	RPSR5Q3
	FGN	RPSR5Q3
	HP	RPSR5Q3
	OTH	RPSR5Q3
	SDY	RPSR5Q3
	FGN	RPSR5Q3
	HP	RPSR5Q3
	OTH	RPSR5Q3
	SDY	RPSR5Q3
	FGN	RPSR5Q3
	HP	RPSR5Q3
	OTH	RPSR5Q3
	SDY	RPSR5Q3
	FGN	RPSR5Q4
	HP	RPSR5Q4
	FGN	RPSR5Q4
	HP	RPSR5Q4
	FGN	RPSR5Q4
	HP	RPSR5Q4
	FGN	RPSR5Q4
	HP	RPSR5Q4
	FGN	RPSR5Q4
	HP	RPSR5Q4
	FGN	RPSR5Q4
	HP	RPSR5Q4
	FGN	RPSR5Q4
	HP	RPSR5Q4
	FGN	RPSR5Q4
	HP	RPSR5Q4
	SDY	RPSR5Q4
	CSM	RPSR5Q4
	HP	RPSR5Q4
	CSM	RPSR5Q4
	DT	RPSR5Q4
	HP	RPSR5Q4
	FGN	RPSR6Q1
	HP	RPSR6Q1
	HP	RPSR6Q1
	CSM	RPSR6Q1
	HP	RPSR6Q1
	CSM	RPSR6Q3
	HP	RPSR6Q3
	CSM	RPSR6Q3
	HP	RPSR6Q3
	CSM	RPSR6Q3
	HP	RPSR6Q3
	CSM	RPSR6Q3
	HP	RPSR6Q3
	CSM	RPSR6Q3
	HP	RPSR6Q3
	HP	RPSR6Q3
	HP	RPSR6Q3
	CSM	RPSR6Q3
	HP	RPSR6Q3
	CSM	RPSR6Q3
	HP	RPSR6Q3
	HP	RPSR6Q3
	CSM	RPSR6Q3
	HP	RPSR6Q3
	CR	RPSR6Q3
	HP	RPSR6Q3
	CSM	RPSR6Q3
	HP	RPSR6Q3
	CR	RPSR6Q3
	CSM	RPSR6Q3
	HP	RPSR6Q3
	CR	RPSR6Q3
	HP	RPSR6Q3
	CSM	RPSR6Q3
	HP	RPSR6Q3
	CR	RPSR6Q3
	HP	RPSR6Q3
	CSM	RPSR6Q3
	HP	RPSR6Q3
	CR	RPSR6Q3
	HP	RPSR6Q3
	HP	RPSR6Q3
	HP	RPSR6Q3
	HP	RPSR6Q3
	CSM	RPSR6Q3
	HP	RPSR6Q3
	CR	RPSR6Q3
	CSM	RPSR6Q3
	HP	RPSR6Q3
	CSM	RPSR6Q3
	HP	RPSR6Q3
	HP	RPSR6Q3
	HP	RPSR6Q3
	CSM	RPSR6Q3
	HP	RPSR6Q3
	CR	RPSR6Q3
	HP	RPSR6Q3
	CR	RPSR6Q3
	CSM	RPSR6Q3
	HP	RPSR6Q3
	CR	RPSR6Q3
	HP	RPSR6Q3
	HP	RPSR6Q3
	HP	RPSR6Q3
	HP	RPSR6Q3
	CSM	RPSR6Q3
	HP	RPSR6Q3
	CSM	RPSR6Q3
	HP	RPSR6Q3
	CSM	RPSR6Q3
	HP	RPSR6Q3
	CR	RPSR6Q3
	HP	RPSR6Q3
	CR	RPSR6Q3
	HP	RPSR6Q3
	HP	RPSR6Q3
	CR	RPSR6Q3
	HP	RPSR6Q3
	HP	RPSR6Q3
	HP	RPSR6Q3
	CSM	RPSR6Q3
	HP	RPSR6Q3
	CR	RPSR6Q3
	HP	RPSR6Q3
	CR	RPSR6Q3
	HP	RPSR6Q3
	CSM	RPSR6Q3
	HP	RPSR6Q3
	CSM	RPSR6Q3
	HP	RPSR6Q3
	HP	RPSR6Q3
	CSM	RPSR6Q3
	HP	RPSR6Q3
	HP	RPSR6Q3
	CSM	RPSR6Q3
	HP	RPSR6Q3
	CSM	RPSR6Q3
	HP	RPSR6Q3
	CSM	RPSR6Q3
	HP	RPSR6Q3
	CR	RPSR6Q3
	HP	RPSR6Q3
	HP	RPSR6Q3
	HP	RPSR6Q3
	HP	RPSR6Q3
	HP	RPSR6Q3
	HP	RPSR6Q3
	CSM	RPSR6Q3
	HP	RPSR6Q3
	CR	RPSR6Q3
	HP	RPSR6Q3
	HP	RPSR6Q3
	CR	RPSR6Q3
	HP	RPSR6Q3
	CSM	RPSR6Q3
	HP	RPSR6Q3
	CR	RPSR6Q3
	HP	RPSR6Q3
	CSM	RPSR6Q3
	HP	RPSR6Q3
	CR	RPSR6Q3
	HP	RPSR6Q3
	CSM	RPSR6Q3
	HP	RPSR6Q3
	CSM	RPSR6Q3
	HP	RPSR6Q3
	CR	RPSR6Q3
	HP	RPSR6Q3
	CR	RPSR6Q3
	HP	RPSR6Q3
	CSM	RPSR6Q3
	HP	RPSR6Q3
	HP	RPSR6Q3
	CSM	RPSR6Q3
	HP	RPSR6Q3
	CR	RPSR6Q3
	HP	RPSR6Q3
	HP	RPSR6Q3
	HP	RPSR6Q3
	CSM	RPSR6Q3
	HP	RPSR6Q3
	HP	RPSR6Q3
	CR	RPSR6Q3
	HP	RPSR6Q3
	HP	RPSR6Q3
	HP	RPSR6Q3
	HP	RPSR6Q3
	HP	RPSR6Q3
	CR	RPSR6Q3
	HP	RPSR6Q3
	CR	RPSR6Q3
	HP	RPSR6Q3
	HP	RPSR6Q3
	CR	RPSR6Q3
	HP	RPSR6Q3
	CR	RPSR6Q3
	HP	RPSR6Q3
	CR	RPSR6Q3
	HP	RPSR6Q3
	HP	RPSR6Q3
	HP	RPSR6Q3
	CSM	RPSR6Q3
	HP	RPSR6Q3
	CSM	RPSR6Q3
	HP	RPSR6Q3
	CR	RPSR6Q3
	HP	RPSR6Q3
	CSM	RPSR6Q3
	HP	RPSR6Q3
	CR	RPSR6Q3
	CSM	RPSR6Q3
	HP	RPSR6Q3
	CSM	RPSR6Q3
	HP	RPSR6Q3
	HP	RPSR6Q3
	CSM	RPSR6Q3
	HP	RPSR6Q3
	CSM	RPSR6Q3
	HP	RPSR6Q3
	CSM	RPSR6Q3
	HP	RPSR6Q3
	HP	RPSR6Q3
	CR	RPSR6Q3
	HP	RPSR6Q3
	HP	RPSR6Q3
	CR	RPSR6Q3
	HP	RPSR6Q3
	CR	RPSR6Q3
	HP	RPSR6Q3
	HP	RPSR6Q3
	HP	RPSR6Q4
	CSM	RPSR6Q3
	HP	RPSR6Q3
	CR	RPSR6Q3
	CSM	RPSR6Q3
	HP	RPSR6Q3
	CR	RPSR6Q3
	HP	RPSR6Q3
	HP	RPSR6Q3
	CR	RPSR6Q3
	HP	RPSR6Q3
	CSM	RPSR6Q3
	DT	RPSR6Q3
	HP	RPSR6Q3
	CSM	RPSR6Q3
	HP	RPSR6Q3
	HP	RPSR6Q3
	CR	RPSR6Q3
	HP	RPSR6Q3
	CR	RPSR6Q3
	HP	RPSR6Q3
	CSM	RPSR6Q3
	HP	RPSR6Q3
	HP	RPSR6Q3
	CSM	RPSR6Q3
	HP	RPSR6Q3
	HP	RPSR6Q3
	CR	RPSR6Q3
	HP	RPSR6Q3
	HP	RPSR6Q3
	HP	RPSR6Q3
	CSM	RPSR6Q3
	HP	RPSR6Q3
	HP	RPSR6Q3
	CSM	RPSR6Q3
	HP	RPSR6Q3
	CSM	RPSR6Q3
	HP	RPSR6Q3
	CR	RPSR6Q3
	HP	RPSR6Q3
	CR	RPSR6Q3
	HP	RPSR6Q3
	CSM	RPSR6Q3
	HP	RPSR6Q3
	HP	RPSR6Q3
	CR	RPSR6Q3
	HP	RPSR6Q3
	HP	RPSR6Q3
	CSM	RPSR6Q3
	HP	RPSR6Q3
	CR	RPSR6Q3
	HP	RPSR6Q3
	CSM	RPSR6Q3
	HP	RPSR6Q3
	HP	RPSR6Q3
	HP	RPSR6Q3
	CSM	RPSR6Q3
	HP	RPSR6Q3
	CSM	RPSR6Q3
	HP	RPSR6Q3
	CR	RPSR7Q1
	HP	RPSR7Q1
	HP	RPSR7Q1
	HP	RPSR7Q1
	HP	RPSR7Q1
	HP	RPSR7Q1
	CR	RPSR7Q1
	HP	RPSR7Q1
	CR	RPSR7Q1
	HP	RPSR7Q1
	HP	RPSR7Q1
	CR	RPSR7Q1
	HP	RPSR7Q1
	HP	RPSR7Q1
	CR	RPSR7Q1
	HP	RPSR7Q1
	HP	RPSR7Q1
	CR	RPSR7Q1
	HP	RPSR7Q1
	CR	RPSR7Q1
	HP	RPSR7Q1
	HP	RPSR7Q1
	HP	RPSR7Q1
	HP	RPSR7Q1
	HP	RPSR20Q3.txt
	HP	RPSR20Q3.txt
	FGN	RPSR8Q4
	HP	RPSR8Q4
	LIT	RPSR8Q4
	OTH	RPSR8Q4
	FGN	RPSR8Q4
	HP	RPSR8Q4
	LIT	RPSR8Q4
	OTH	RPSR8Q4
	FGN	RPSR8Q4
	HP	RPSR8Q4
	LIT	RPSR8Q4
	OTH	RPSR8Q4
	HP	RPSR20Q3.txt
	HP	RPSR20Q3.txt
	HP	RPSR9Q1
	FGN	RPSR9Q1
	HP	RPSR9Q1
	LIT	RPSR9Q1
	FGN	RPSR9Q1
	HP	RPSR9Q1
	LIT	RPSR9Q1
	OTH	RPSR9Q1
	CSM	RPSR9Q1
	HP	RPSR9Q1
	OTH	RPSR9Q1
	HP	RPSR9Q1
	OTH	RPSR9Q1
	HP	RPSR9Q1
	LIT	RPSR9Q1
	HP	RPSR20Q3.txt
	FGN	RPSR9Q2
	HP	RPSR9Q2
	LIT	RPSR9Q2
	FGN	RPSR9Q2
	HP	RPSR9Q2
	LIT	RPSR9Q2
	OTH	RPSR9Q2
	HP	RPSR9Q2
	LIT	RPSR9Q2
	HP	RPSR9Q3
	LIT	RPSR9Q3
	CR	RPSR9Q4
	FGN	RPSR9Q4
	HP	RPSR9Q4
	OTH	RPSR9Q4
	HP	RPSR20Q3.txt
	FGN	RPSR9Q4
	HP	RPSR9Q4
	OTH	RPSR9Q4
	FGN	RPSR9Q4
	HP	RPSR9Q4
	LIT	RPSR9Q4
	OTH	RPSR9Q4
	FGN	RPSR9Q4
	HP	RPSR9Q4
	LIT	RPSR9Q4
	OTH	RPSR9Q4
	FGN	RPSR9Q4
	HP	RPSR9Q4
	LIT	RPSR9Q4
	OTH	RPSR9Q4
	HP	RPSR10Q1
	LIT	RPSR10Q1
	HP	RPSR10Q2
	LIT	RPSR10Q2
	OTH	RPSR10Q2
	HP	RPSR10Q2
	LIT	RPSR10Q2
	HP	RPSR10Q2
	LIT	RPSR10Q2
	OTH	RPSR10Q2
	HP	RPSR10Q2
	LIT	RPSR10Q2
	HP	RPSR10Q2
	LIT	RPSR10Q2
	FGN	RPSR10Q2
	HP	RPSR10Q2
	LIT	RPSR10Q2
	HP	RPSR10Q3
	LIT	RPSR10Q3
	HP	RPSR10Q3
	LIT	RPSR10Q3
	HP	RPSR10Q2
	LIT	RPSR10Q2
	HP	RPSR10Q3
	LIT	RPSR10Q3
	HP	RPSR10Q3
	LIT	RPSR10Q3
	FGN	RPSR10Q3
	HP	RPSR10Q3
	LIT	RPSR10Q3
	FGN	RPSR10Q3
	HP	RPSR10Q3
	LIT	RPSR10Q3
	FGN	RPSR10Q3
	HP	RPSR10Q3
	OTH	RPSR10Q3
	HP	RPSR10Q4
	LIT	RPSR10Q4
	FGN	RPSR10Q4
	HP	RPSR10Q4
	LIT	RPSR10Q4
	HP	RPSR20Q3.txt
	FGN	RPSR10Q4
	HP	RPSR10Q4
	LIT	RPSR10Q4
	HP	RPSR10Q4
	LIT	RPSR10Q4
	FGN	RPSR10Q4
	HP	RPSR10Q4
	OTH	RPSR10Q4
	FGN	RPSR10Q4
	HP	RPSR10Q4
	OTH	RPSR10Q4
	OTH	RPSR11Q1
	HP	RPSR11Q1
	FGN	RPSR11Q1
	CSM	RPSR11Q1
	OTH	RPSR11Q1
	HP	RPSR11Q1
	LIT	RPSR11Q1
	FGN	RPSR11Q1
	LIT	RPSR11Q1
	HP	RPSR11Q1
	CR	RPSR11Q2
	HP	RPSR11Q2
	OTH	RPSR11Q2
	FGN	RPSR11Q2
	HP	RPSR11Q3
	FGN	RPSR11Q3
	OTH	RPSR11Q3
	CR	RPSR11Q3
	CR	RPSR11Q3
	OTH	RPSR11Q3
	FGN	RPSR11Q3
	HP	RPSR11Q3
	HP	RPSR11Q4
	FGN	RPSR11Q4
	HP	RPSR11Q4
	FGN	RPSR11Q4
	LIT	RPSR11Q4
	LIT	RPSR11Q4
	HP	RPSR11Q4
	FGN	RPSR11Q4
	HP	RPSR11Q4
	FGN	RPSR11Q4
	LIT	RPSR11Q4
	HP	RPSR12Q1
	FGN	RPSR12Q1
	FGN	RPSR12Q1
	HP	RPSR12Q1
	FGN	RPSR12Q1
	LIT	RPSR12Q1
	HP	RPSR12Q1
	HP	RPSR12Q1
	FGN	RPSR12Q1
	LIT	RPSR12Q1
	FGN	RPSR12Q1
	HP	RPSR12Q1
	HP	RPSR12Q1
	LIT	RPSR12Q1
	LIT	RPSR12Q1
	HP	RPSR12Q1
	HP	RPSR12Q1
	LIT	RPSR12Q1
	LIT	RPSR12Q1
	HP	RPSR12Q1
	LIT	RPSR12Q1
	HP	RPSR12Q1
	FGN	RPSR12Q1
	HP	RPSR12Q1
	FGN	RPSR12Q1
	LIT	RPSR12Q1
	FGN	RPSR12Q1
	HP	RPSR12Q1
	LIT	RPSR12Q1
	LIT	RPSR12Q1
	HP	RPSR12Q1
	HP	RPSR12Q1
	LIT	RPSR12Q1
	LIT	RPSR12Q1
	HP	RPSR12Q1
	FGN	RPSR12Q1
	LIT	RPSR12Q1
	HP	RPSR12Q1
	HP	RPSR12Q1
	LIT	RPSR12Q1
	FGN	RPSR12Q1
	HP	RPSR12Q2
	FGN	RPSR12Q2
	LIT	RPSR12Q2
	LIT	RPSR12Q2
	HP	RPSR12Q2
	FGN	RPSR12Q2
	HP	RPSR12Q2
	LIT	RPSR12Q2
	HP	RPSR12Q2
	FGN	RPSR12Q2
	HP	RPSR12Q2
	LIT	RPSR12Q2
	HP	RPSR12Q2
	LIT	RPSR12Q2
	HP	RPSR13Q1.txt
	LIT	RPSR13Q1.txt
	HP	RPSR12Q2
	FGN	RPSR12Q2
	LIT	RPSR12Q2
	FGN	RPSR12Q2
	HP	RPSR12Q2
	LIT	RPSR12Q2
	HP	RPSR12Q2
	FGN	RPSR12Q2
	HP	RPSR12Q2
	FGN	RPSR12Q2
	LIT	RPSR12Q2
	HP	RPSR12Q2
	FGN	RPSR12Q2
	LIT	RPSR12Q2
	HP	RPSR12Q2
	HP	RPSR12Q2
	FGN	RPSR12Q2
	HP	RPSR12Q2
	FGN	RPSR12Q2
	LIT	RPSR12Q3
	FGN	RPSR12Q3
	HP	RPSR12Q3
	HP	RPSR12Q3
	FGN	RPSR12Q3
	FGN	RPSR12Q3
	HP	RPSR12Q3
	LIT	RPSR12Q3
	HP	RPSR12Q3
	HP	RPSR12Q3
	LIT	RPSR12Q3
	FGN	RPSR12Q3
	HP	RPSR12Q3
	HP	RPSR12Q3
	LIT	RPSR12Q3
	LIT	RPSR12Q3
	HP	RPSR12Q3
	FGN	RPSR12Q3
	FGN	RPSR12Q3
	HP	RPSR12Q3
	FGN	RPSR12Q3
	LIT	RPSR12Q3
	HP	RPSR12Q3
	FGN	RPSR12Q3
	HP	RPSR12Q3
	LIT	RPSR12Q3
	FGN	RPSR12Q3
	HP	RPSR12Q3
	HP	RPSR12Q3
	FGN	RPSR12Q3
	LIT	RPSR12Q3
	HP	RPSR12Q3
	HP	rpsr12q4.txt
	LIT	rpsr12q4.txt
	HP	rpsr12q4.txt
	FGN	RPSR13Q3.txt
	HP	RPSR13Q3.txt
	FGN	rpsr12q4.txt
	HP	rpsr12q4.txt
	FGN	rpsr12q4.txt
	HP	rpsr12q4.txt
	HP	rpsr12q4.txt
	FGN	rpsr12q4.txt
	FGN	rpsr12q4.txt
	HP	rpsr12q4.txt
	FGN	rpsr12q4.txt
	HP	rpsr12q4.txt
	LIT	rpsr12q4.txt
	HP	rpsr12q4.txt
	HP	rpsr12q4.txt
	HP	rpsr12q4.txt
	FGN	rpsr12q4.txt
	HP	rpsr12q4.txt
	HP	rpsr12q4.txt
	FGN	rpsr12q4.txt
	FGN	RPSR13Q1.txt
	HP	RPSR13Q1.txt
	HP	rpsr12q4.txt
	HP	rpsr12q4.txt
	LIT	rpsr12q4.txt
	HP	rpsr12q4.txt
	FGN	rpsr12q4.txt
	FGN	rpsr12q4.txt
	HP	rpsr12q4.txt
	HP	rpsr12q4.txt
	FGN	rpsr12q4.txt
	FGN	RPSR13Q1.txt
	HP	RPSR13Q1.txt
	LIT	rpsr12q4.txt
	HP	rpsr12q4.txt
	HP	rpsr12q4.txt
	HP	rpsr12q4.txt
	FGN	rpsr12q4.txt
	HP	rpsr12q4.txt
	FGN	rpsr12q4.txt
	HP	rpsr12q4.txt
	FGN	rpsr12q4.txt
	FGN	RPSR13Q1.txt
	HP	RPSR13Q1.txt
	FGN	rpsr12q4.txt
	HP	rpsr12q4.txt
	LIT	rpsr12q4.txt
	HP	rpsr12q4.txt
	HP	RPSR13Q1.txt
	LIT	RPSR13Q1.txt
	HP	RPSR13Q1.txt
	LIT	RPSR13Q1.txt
	HP	RPSR13Q1.txt
	LIT	RPSR13Q1.txt
	HP	RPSR13Q1.txt
	HP	RPSR13Q1.txt
	FGN	RPSR13Q1.txt
	LIT	RPSR13Q1.txt
	FGN	RPSR13Q1.txt
	HP	RPSR13Q1.txt
	HP	RPSR13Q1.txt
	LIT	RPSR13Q1.txt
	HP	RPSR13Q1.txt
	HP	RPSR13Q1.txt
	FGN	RPSR13Q1.txt
	LIT	RPSR13Q1.txt
	HP	RPSR13Q1.txt
	HP	RPSR13Q2.txt
	FGN	RPSR13Q2.txt
	FGN	RPSR13Q1.txt
	HP	RPSR13Q1.txt
	FGN	RPSR13Q1.txt
	HP	RPSR13Q1.txt
	FGN	RPSR13Q1.txt
	HP	RPSR13Q1.txt
	HP	RPSR13Q1.txt
	FGN	RPSR13Q1.txt
	FGN	RPSR13Q1.txt
	HP	RPSR13Q1.txt
	HP	RPSR13Q1.txt
	FGN	RPSR13Q2.txt
	HP	RPSR13Q2.txt
	HP	RPSR13Q1.txt
	FGN	RPSR13Q1.txt
	HP	RPSR13Q1.txt
	HP	RPSR13Q1.txt
	HP	RPSR13Q4.txt
	FGN	RPSR13Q4.txt
	HP	RPSR13Q1.txt
	HP	RPSR13Q2.txt
	HP	RPSR13Q2.txt
	HP	RPSR13Q2.txt
	HP	RPSR13Q2.txt
	HP	RPSR13Q2.txt
	FGN	RPSR13Q2.txt
	HP	RPSR13Q2.txt
	FGN	RPSR13Q2.txt
	HP	RPSR13Q2.txt
	HP	RPSR13Q2.txt
	HP	RPSR13Q2.txt
	FGN	RPSR13Q2.txt
	HP	RPSR13Q2.txt
	LIT	RPSR13Q2.txt
	HP	RPSR13Q2.txt
	LIT	RPSR13Q2.txt
	FGN	RPSR13Q2.txt
	HP	RPSR13Q2.txt
	HP	RPSR13Q2.txt
	HP	RPSR13Q2.txt
	FGN	RPSR13Q2.txt
	LIT	RPSR13Q2.txt
	HP	RPSR13Q2.txt
	HP	RPSR13Q2.txt
	LIT	RPSR13Q2.txt
	HP	RPSR13Q2.txt
	LIT	RPSR13Q2.txt
	FGN	RPSR13Q2.txt
	HP	RPSR13Q2.txt
	FGN	RPSR14Q1.txt
	HP	RPSR14Q1.txt
	FGN	RPSR13Q2.txt
	HP	RPSR13Q2.txt
	HP	RPSR13Q2.txt
	FGN	RPSR13Q2.txt
	FGN	RPSR13Q2.txt
	HP	RPSR13Q2.txt
	HP	RPSR13Q2.txt
	HP	RPSR13Q2.txt
	FGN	RPSR13Q2.txt
	FGN	RPSR13Q2.txt
	LIT	RPSR13Q2.txt
	HP	RPSR13Q2.txt
[truncated: 107 more rows]
