# Supplementary material for: Real-world pharmacovigilance of risperidone: Analysis based on FAERS reports from physicians and pharmacists
Source: PLoS One. 2025 Oct 17;20(10):e0331983. doi: 10.1371/journal.pone.0331983 (PMC12533923; doi:10.1371/journal.pone.0331983)
Supplement: S1 File — Raw data of risperidone. (ZIP) [file pone.0331983.s002.zip › Risperidone/ther.xlsx]

## Sheet: ther
primaryid	DRUG_SEQ	START_DT	END_DT	DUR	DUR_COD	FILE
	1					THER14Q1.txt
	1					THER14Q2.txt
	1					THER14Q1.txt
	2					THER14Q1.txt
	3					THER14Q1.txt
	4					THER14Q1.txt
	5					THER14Q1.txt
	6					THER14Q1.txt
	7					THER14Q1.txt
	8					THER14Q1.txt
	9					THER14Q1.txt
	10					THER14Q1.txt
	11					THER14Q1.txt
	12					THER14Q1.txt
	1					THER17Q1.txt
	2					THER17Q1.txt
	3					THER17Q1.txt
	4					THER17Q1.txt
	5					THER17Q1.txt
	6					THER17Q1.txt
	7					THER17Q1.txt
	8					THER17Q1.txt
	9					THER17Q1.txt
	10					THER17Q1.txt
	11					THER17Q1.txt
	12					THER17Q1.txt
	13					THER17Q1.txt
	14					THER17Q1.txt
	15					THER17Q1.txt
	16					THER17Q1.txt
	17					THER17Q1.txt
	18					THER17Q1.txt
	19					THER17Q1.txt
	1					THER14Q1.txt
	2					THER14Q1.txt
	1					THER14Q1.txt
	1					THER14Q1.txt
	2					THER14Q1.txt
	3					THER14Q1.txt
	4					THER14Q1.txt
	5					THER14Q1.txt
	1					THER14Q1.txt
	1					THER14Q2.txt
	1					THER14Q2.txt
	2					THER14Q2.txt
	3					THER14Q2.txt
	4					THER14Q2.txt
	5					THER14Q2.txt
	6					THER14Q2.txt
	7					THER14Q2.txt
	8					THER14Q2.txt
	9					THER14Q2.txt
	10					THER14Q2.txt
	11					THER14Q2.txt
	1					THER14Q1.txt
	1					THER14Q1.txt
	1					THER14Q1.txt
	1					THER14Q1.txt
	1					THER14Q1.txt
	2					THER14Q1.txt
	1					THER14Q2.txt
	2					THER14Q2.txt
	3					THER14Q2.txt
	4					THER14Q2.txt
	1					THER14Q2.txt
	2					THER14Q2.txt
	1					THER14Q1.txt
	2					THER14Q1.txt
	3					THER14Q1.txt
	4					THER14Q1.txt
	5					THER14Q1.txt
	1					THER14Q1.txt
	2					THER14Q1.txt
	1					THER14Q1.txt
	2					THER14Q1.txt
	1					THER14Q1.txt
	2					THER14Q1.txt
	1					THER14Q1.txt
	2					THER14Q1.txt
	1					THER14Q1.txt
	2					THER14Q1.txt
	3					THER14Q1.txt
	1					THER14Q2.txt
	2					THER14Q2.txt
	4					THER14Q2.txt
	6					THER14Q2.txt
	7					THER14Q2.txt
	8					THER14Q2.txt
	1					THER14Q2.txt
	2					THER14Q2.txt
	1					THER14Q3.txt
	2					THER14Q3.txt
	1					THER14Q2.txt
	1					THER14Q2.txt
	1					THER14Q2.txt
	2					THER14Q2.txt
	1					THER14Q3.txt
	2					THER14Q3.txt
	2					THER14Q2.txt
	6					THER14Q2.txt
	7					THER14Q2.txt
	1					THER14Q2.txt
	2					THER14Q2.txt
	3					THER14Q2.txt
	1					THER14Q2.txt
	2					THER14Q2.txt
	1					THER14Q2.txt
	2					THER14Q2.txt
	3					THER14Q2.txt
	1					THER14Q3.txt
	2					THER14Q3.txt
	3					THER14Q3.txt
	4					THER14Q3.txt
	5					THER14Q3.txt
	6					THER14Q3.txt
	7					THER14Q3.txt
	8					THER14Q3.txt
	9					THER14Q3.txt
	10					THER14Q3.txt
	11					THER14Q3.txt
	12					THER14Q3.txt
	2					THER14Q3.txt
	1					THER20Q3.txt
	2					THER20Q3.txt
	1			3	YR	THER14Q2.txt
	1			6	MON	THER14Q2.txt
	1					THER14Q2.txt
	2					THER14Q2.txt
	3					THER14Q2.txt
	1					THER14Q2.txt
	2					THER14Q2.txt
	3					THER14Q2.txt
	4					THER14Q2.txt
	5					THER14Q2.txt
	6					THER14Q2.txt
	7					THER14Q2.txt
	8					THER14Q2.txt
	9					THER14Q2.txt
	10					THER14Q2.txt
	11					THER14Q2.txt
	12					THER14Q2.txt
	13					THER14Q2.txt
	14					THER14Q2.txt
	1					THER14Q2.txt
	1					THER14Q2.txt
	2					THER14Q2.txt
	3					THER14Q2.txt
	4					THER14Q2.txt
	1					THER14Q2.txt
	2					THER14Q2.txt
	3					THER14Q2.txt
	4					THER14Q2.txt
	1			2	YR	THER14Q2.txt
	1					THER14Q2.txt
	2					THER14Q2.txt
	3					THER14Q2.txt
	4					THER14Q2.txt
	5					THER14Q2.txt
	6					THER14Q2.txt
	7					THER14Q2.txt
	1					THER14Q2.txt
	2					THER14Q2.txt
	3					THER14Q2.txt
	4					THER14Q2.txt
	5					THER14Q2.txt
	6					THER14Q2.txt
	7					THER14Q2.txt
	8					THER14Q2.txt
	1					THER14Q4.txt
	2					THER14Q4.txt
	3					THER14Q4.txt
	4					THER14Q4.txt
	5					THER14Q4.txt
	6					THER14Q4.txt
	8					THER14Q4.txt
	9					THER14Q4.txt
	10					THER14Q4.txt
	11					THER14Q4.txt
	12					THER14Q4.txt
	13					THER14Q4.txt
	14					THER14Q4.txt
	1					THER14Q2.txt
	1					THER14Q2.txt
	1					THER16Q2.txt
	2					THER16Q2.txt
	3					THER16Q2.txt
	4					THER16Q2.txt
	1					THER14Q2.txt
	2					THER14Q2.txt
	3					THER14Q2.txt
	4					THER14Q2.txt
	1					THER14Q2.txt
	1					THER14Q2.txt
	1					THER14Q2.txt
	2					THER14Q2.txt
	3					THER14Q2.txt
	4					THER14Q2.txt
	5					THER14Q2.txt
	6					THER14Q2.txt
	1			2	YR	THER14Q2.txt
	2					THER14Q3.txt
	3					THER14Q3.txt
	4					THER14Q3.txt
	5					THER14Q3.txt
	1					THER14Q4.txt
	2					THER14Q4.txt
	3					THER14Q4.txt
	4					THER14Q4.txt
	5					THER14Q4.txt
	6					THER14Q4.txt
	7					THER14Q4.txt
	8					THER14Q4.txt
	9					THER14Q4.txt
	11					THER14Q4.txt
	12					THER14Q4.txt
	13					THER14Q4.txt
	1					THER14Q2.txt
	7					THER14Q2.txt
	8					THER14Q2.txt
	9					THER14Q2.txt
	3					THER14Q2.txt
	1					THER14Q2.txt
	2					THER14Q2.txt
	1					THER14Q2.txt
	1					THER14Q2.txt
	2					THER14Q2.txt
	1				WK	THER14Q2.txt
	1					THER14Q2.txt
	4					THER14Q2.txt
	5					THER14Q2.txt
	6					THER14Q2.txt
	1					THER14Q2.txt
	2					THER15Q2.txt
	3					THER15Q2.txt
	4					THER15Q2.txt
	1					THER15Q2.txt
	2					THER15Q2.txt
	3					THER15Q2.txt
	8					THER15Q2.txt
	9					THER15Q2.txt
	12					THER15Q2.txt
	13					THER15Q2.txt
	14					THER15Q2.txt
	15					THER15Q2.txt
	16					THER15Q2.txt
	1					THER14Q3.txt
	2					THER14Q3.txt
	3					THER14Q3.txt
	4					THER14Q3.txt
	5					THER14Q3.txt
	6					THER14Q3.txt
	7					THER14Q3.txt
	8					THER14Q3.txt
	9					THER14Q3.txt
	10					THER14Q3.txt
	11					THER14Q3.txt
	12					THER14Q3.txt
	13					THER14Q3.txt
	14					THER14Q3.txt
	15					THER14Q3.txt
	16					THER14Q3.txt
	1					THER14Q2.txt
	2					THER14Q2.txt
	3					THER14Q2.txt
	4					THER14Q2.txt
	5					THER14Q2.txt
	6					THER14Q2.txt
	7					THER14Q2.txt
	8					THER14Q2.txt
	9					THER14Q2.txt
	1					THER14Q2.txt
	1					THER14Q2.txt
	2					THER14Q2.txt
	3					THER14Q2.txt
	4					THER14Q2.txt
	5					THER14Q2.txt
	6					THER14Q2.txt
	7					THER14Q2.txt
	8					THER14Q2.txt
	9					THER14Q2.txt
	1					THER14Q3.txt
	2					THER14Q3.txt
	3					THER14Q3.txt
	4					THER14Q3.txt
	5					THER14Q3.txt
	6					THER14Q3.txt
	7					THER14Q3.txt
	8					THER14Q3.txt
	9					THER14Q3.txt
	11					THER14Q3.txt
	12					THER14Q3.txt
	13					THER14Q3.txt
	14					THER14Q3.txt
	15					THER14Q3.txt
	16					THER14Q3.txt
	17					THER14Q3.txt
	1					THER14Q2.txt
	2					THER14Q2.txt
	5					THER14Q2.txt
	1					THER14Q2.txt
	2					THER14Q2.txt
	3					THER14Q2.txt
	1					THER14Q2.txt
	2					THER14Q2.txt
	1					THER14Q2.txt
	2					THER14Q2.txt
	3					THER14Q2.txt
	4					THER14Q2.txt
	5					THER14Q2.txt
	6					THER14Q2.txt
	7					THER14Q2.txt
	8					THER14Q2.txt
	9					THER14Q2.txt
	10					THER14Q2.txt
	11					THER14Q2.txt
	12					THER14Q2.txt
	13					THER14Q2.txt
	14					THER14Q2.txt
	15					THER14Q2.txt
	16					THER14Q2.txt
	17					THER14Q2.txt
	18					THER14Q2.txt
	19					THER14Q2.txt
	1					THER14Q2.txt
	3					THER14Q2.txt
	1					THER14Q2.txt
	2					THER14Q2.txt
	1					THER14Q2.txt
	2					THER14Q2.txt
	3					THER14Q2.txt
	4					THER14Q2.txt
	1					THER14Q2.txt
	2					THER14Q2.txt
	1					THER14Q2.txt
	2					THER14Q2.txt
	1					THER14Q3.txt
	2					THER14Q3.txt
	3					THER14Q3.txt
	1					THER14Q2.txt
	1					THER14Q2.txt
	2					THER14Q2.txt
	1					THER14Q3.txt
	2					THER14Q3.txt
	3					THER14Q3.txt
	4					THER14Q3.txt
	5					THER14Q3.txt
	6					THER14Q3.txt
	7					THER14Q3.txt
	8					THER14Q3.txt
	9					THER14Q3.txt
	1					THER14Q3.txt
	2					THER14Q3.txt
	3					THER14Q3.txt
	1					THER14Q4.txt
	1					THER14Q2.txt
	1					THER14Q2.txt
	2					THER14Q2.txt
	1					THER14Q2.txt
	2					THER14Q2.txt
	1					THER14Q2.txt
	2					THER14Q2.txt
	3					THER14Q2.txt
	4					THER14Q2.txt
	2					THER14Q2.txt
	3					THER14Q2.txt
	4					THER14Q2.txt
	1			183	DAY	THER14Q2.txt
	1			2	DAY	THER14Q2.txt
	1					THER14Q4.txt
	3					THER14Q4.txt
	1					THER14Q4.txt
	1					THER14Q3.txt
	1					THER14Q3.txt
	2					THER14Q3.txt
	3					THER14Q3.txt
	1					THER16Q2.txt
	2					THER16Q2.txt
	3					THER16Q2.txt
	1					THER14Q3.txt
	2					THER14Q3.txt
	10					THER14Q3.txt
	1					THER14Q3.txt
	2					THER14Q3.txt
	1					THER14Q3.txt
	1					THER14Q3.txt
	2					THER14Q3.txt
	3					THER14Q3.txt
	1					THER14Q3.txt
	2					THER14Q3.txt
	1					THER14Q3.txt
	2					THER14Q3.txt
	3					THER14Q3.txt
	4					THER14Q3.txt
	1					THER14Q3.txt
	2					THER14Q3.txt
	3					THER14Q3.txt
	4					THER14Q3.txt
	5					THER14Q3.txt
	6					THER14Q3.txt
	7					THER14Q3.txt
	8					THER14Q3.txt
	1					THER14Q3.txt
	2					THER14Q3.txt
	1					THER14Q3.txt
	1					THER14Q3.txt
	2					THER14Q3.txt
	1					THER14Q3.txt
	2					THER14Q3.txt
	3					THER14Q3.txt
	4					THER14Q3.txt
	5					THER14Q3.txt
	6					THER14Q3.txt
	10					THER14Q3.txt
	11					THER14Q3.txt
	1					THER14Q3.txt
	1					THER16Q1.txt
	3					THER16Q1.txt
	4					THER16Q1.txt
	5					THER16Q1.txt
	1					THER14Q3.txt
	1					THER14Q3.txt
	2					THER14Q3.txt
	3					THER14Q3.txt
	2					THER14Q3.txt
	3					THER14Q3.txt
	4					THER14Q3.txt
	1					THER14Q3.txt
	1					THER14Q3.txt
	1					THER14Q3.txt
	2					THER14Q3.txt
	4					THER14Q3.txt
	5					THER14Q3.txt
	6					THER14Q3.txt
	7					THER14Q3.txt
	1					THER14Q3.txt
	1					THER14Q4.txt
	1					THER14Q4.txt
	2					THER14Q4.txt
	3					THER14Q4.txt
	4					THER14Q4.txt
	1					THER14Q4.txt
	1					THER14Q3.txt
	2					THER14Q3.txt
	3					THER14Q3.txt
	1					THER14Q3.txt
	1					THER14Q3.txt
	1					THER14Q4.txt
	1					THER14Q3.txt
	1					THER14Q3.txt
	1					THER14Q3.txt
	1					THER14Q4.txt
	1					THER14Q3.txt
	2					THER14Q3.txt
	1					THER14Q3.txt
	2					THER14Q3.txt
	3					THER14Q3.txt
	4					THER14Q3.txt
	1					THER14Q3.txt
	1					THER14Q3.txt
	2					THER14Q3.txt
	1					THER15Q2.txt
	2					THER15Q2.txt
	1					THER14Q3.txt
	2					THER14Q3.txt
	3					THER14Q3.txt
	1					THER14Q3.txt
	1					THER14Q3.txt
	2					THER14Q3.txt
	3					THER14Q3.txt
	1					THER14Q3.txt
	1					THER14Q3.txt
	2					THER14Q3.txt
	3					THER14Q3.txt
	4					THER14Q3.txt
	1					THER14Q3.txt
	1					THER14Q3.txt
	1					THER14Q4.txt
	2					THER14Q4.txt
	1					THER14Q3.txt
	2					THER14Q3.txt
	3					THER14Q3.txt
	4					THER14Q3.txt
	5					THER14Q3.txt
	6					THER14Q3.txt
	7					THER14Q3.txt
	8					THER14Q3.txt
	9					THER14Q3.txt
	10					THER14Q3.txt
	1					THER14Q4.txt
	2					THER14Q4.txt
	3					THER14Q4.txt
	4					THER14Q4.txt
	5					THER14Q4.txt
	6					THER14Q4.txt
	8					THER14Q4.txt
	10					THER14Q4.txt
	11					THER14Q4.txt
	12					THER14Q4.txt
	13					THER14Q4.txt
	1					THER15Q1.txt
	2					THER15Q1.txt
	3					THER15Q1.txt
	1					THER14Q3.txt
	1					THER14Q3.txt
	2					THER14Q3.txt
	1					THER14Q4.txt
	2					THER14Q4.txt
	1					THER14Q3.txt
	2					THER14Q3.txt
	3					THER14Q3.txt
	1					THER14Q4.txt
	1					THER14Q4.txt
	2					THER14Q4.txt
	1					THER14Q3.txt
	2					THER14Q3.txt
	1					THER14Q3.txt
	1					THER16Q2.txt
	2					THER16Q2.txt
	4					THER16Q2.txt
	5					THER16Q2.txt
	6					THER16Q2.txt
	7					THER16Q2.txt
	8					THER16Q2.txt
	9					THER16Q2.txt
	10					THER16Q2.txt
	11					THER16Q2.txt
	12					THER16Q2.txt
	1					THER14Q4.txt
	2					THER14Q4.txt
	1					THER14Q3.txt
	2					THER14Q3.txt
	3					THER14Q3.txt
	1					THER14Q3.txt
	1					THER14Q3.txt
	1					THER14Q3.txt
	1					THER14Q3.txt
	1					THER14Q4.txt
	2					THER14Q3.txt
	1					THER14Q3.txt
	1					THER14Q3.txt
	1					THER16Q4.txt
	2					THER16Q4.txt
	1					THER14Q4.txt
	2					THER14Q4.txt
	3					THER14Q4.txt
	5					THER14Q4.txt
	6					THER14Q4.txt
	2					THER14Q4.txt
	1					THER14Q4.txt
	2					THER14Q4.txt
	3					THER14Q4.txt
	1					THER14Q4.txt
	2					THER14Q4.txt
	3					THER14Q4.txt
	4					THER14Q4.txt
	1					THER14Q4.txt
	2					THER14Q4.txt
	3					THER14Q4.txt
	4					THER14Q4.txt
	1					THER14Q4.txt
	2					THER14Q4.txt
	3					THER14Q4.txt
	5					THER14Q4.txt
	6					THER14Q4.txt
	1					THER14Q4.txt
	2					THER14Q4.txt
	3					THER14Q4.txt
	4					THER14Q4.txt
	5					THER14Q4.txt
	7					THER14Q4.txt
	1					THER14Q4.txt
	2					THER14Q4.txt
	3					THER14Q4.txt
	4					THER14Q4.txt
	1					THER14Q4.txt
	2					THER14Q4.txt
	4					THER14Q4.txt
	5					THER14Q4.txt
	1					THER19Q1.txt
	2					THER19Q1.txt
	3					THER19Q1.txt
	4					THER19Q1.txt
	5					THER19Q1.txt
	6					THER19Q1.txt
	7					THER19Q1.txt
	8					THER19Q1.txt
	9					THER19Q1.txt
	10					THER19Q1.txt
	11					THER19Q1.txt
	12					THER19Q1.txt
	13					THER19Q1.txt
	14					THER19Q1.txt
	15					THER19Q1.txt
	16					THER19Q1.txt
	17					THER19Q1.txt
	1					THER14Q4.txt
	2					THER14Q4.txt
	3					THER14Q4.txt
	4					THER14Q4.txt
	5					THER14Q4.txt
	6					THER14Q4.txt
	7					THER14Q4.txt
	8					THER14Q4.txt
	9					THER14Q4.txt
	10					THER14Q4.txt
	11					THER14Q4.txt
	12					THER14Q4.txt
	13					THER14Q4.txt
	14					THER14Q4.txt
	15					THER14Q4.txt
	16					THER14Q4.txt
	17					THER14Q4.txt
	18					THER14Q4.txt
	19					THER14Q4.txt
	20					THER14Q4.txt
	21					THER14Q4.txt
	22					THER14Q4.txt
	23					THER14Q4.txt
	24					THER14Q4.txt
	25					THER14Q4.txt
	26					THER14Q4.txt
	27					THER14Q4.txt
	28					THER14Q4.txt
	29					THER14Q4.txt
	30					THER14Q4.txt
	31					THER14Q4.txt
	32					THER14Q4.txt
	33					THER14Q4.txt
	1					THER14Q4.txt
	2					THER14Q4.txt
	3					THER14Q4.txt
	5					THER14Q4.txt
	6					THER14Q4.txt
	1					THER14Q4.txt
	4					THER14Q4.txt
	1					THER14Q4.txt
	1					THER15Q1.txt
	2					THER15Q1.txt
	3					THER15Q1.txt
	5					THER15Q1.txt
	6					THER15Q1.txt
	7					THER15Q1.txt
	8					THER15Q1.txt
	10					THER15Q1.txt
	2					THER14Q4.txt
	3					THER14Q4.txt
	4					THER14Q4.txt
	5					THER14Q4.txt
	6					THER14Q4.txt
	7					THER14Q4.txt
	8					THER14Q4.txt
	9					THER14Q4.txt
	1					THER14Q4.txt
	2					THER14Q4.txt
	3					THER14Q4.txt
	4					THER14Q4.txt
	1					THER14Q4.txt
	2					THER14Q4.txt
	3					THER14Q4.txt
	4					THER14Q4.txt
	5					THER14Q4.txt
	6					THER14Q4.txt
	7					THER14Q4.txt
	8					THER14Q4.txt
	9					THER14Q4.txt
	1					THER14Q4.txt
	1					THER15Q4.txt
	1					THER14Q4.txt
	2					THER14Q4.txt
	1					THER14Q4.txt
	2					THER14Q4.txt
	1					THER14Q4.txt
	1					THER14Q4.txt
	2					THER14Q4.txt
	3					THER14Q4.txt
	4					THER14Q4.txt
	5					THER14Q4.txt
	6					THER14Q4.txt
	1					THER14Q4.txt
	1					THER14Q4.txt
	2					THER14Q4.txt
	3					THER14Q4.txt
	1					THER14Q4.txt
	2					THER14Q4.txt
	1					THER14Q4.txt
	1					THER14Q4.txt
	1					THER14Q4.txt
	2					THER14Q4.txt
	1					THER14Q4.txt
	2					THER14Q4.txt
	1					THER14Q4.txt
	2					THER14Q4.txt
	3					THER14Q4.txt
	4					THER14Q4.txt
	5					THER14Q4.txt
	7					THER14Q4.txt
	8					THER14Q4.txt
	9					THER14Q4.txt
	1					THER14Q4.txt
	2					THER14Q4.txt
	3					THER14Q4.txt
	4					THER14Q4.txt
	5					THER14Q4.txt
	6					THER14Q4.txt
	7					THER14Q4.txt
	1					THER14Q4.txt
	1					THER14Q4.txt
	2					THER14Q4.txt
	4					THER14Q4.txt
	5					THER14Q4.txt
	6					THER14Q4.txt
	7					THER14Q4.txt
	1					THER14Q4.txt
	2					THER14Q4.txt
	3					THER14Q4.txt
	4					THER14Q4.txt
	5					THER14Q4.txt
	6					THER14Q4.txt
	7					THER14Q4.txt
	9					THER14Q4.txt
	10					THER14Q4.txt
	11					THER14Q4.txt
	1					THER14Q4.txt
	2					THER14Q4.txt
	3					THER14Q4.txt
	4					THER14Q4.txt
	5					THER14Q4.txt
	6					THER14Q4.txt
	7					THER14Q4.txt
	1					THER14Q4.txt
	5					THER14Q4.txt
	1					THER14Q4.txt
	1					THER14Q4.txt
	1					THER14Q4.txt
	2					THER14Q4.txt
	3					THER14Q4.txt
	1					THER14Q4.txt
	1					THER14Q4.txt
	2					THER14Q4.txt
	1					THER14Q4.txt
	1					THER15Q2.txt
	1					THER14Q4.txt
	2					THER15Q1.txt
	5					THER15Q1.txt
	2					THER14Q4.txt
	3					THER14Q4.txt
	1					THER14Q4.txt
	2					THER14Q4.txt
	3					THER14Q4.txt
	4					THER14Q4.txt
	5					THER14Q4.txt
	1					THER15Q1.txt
	2					THER15Q1.txt
	3					THER15Q1.txt
	4					THER15Q1.txt
	1					THER14Q4.txt
	1					THER14Q4.txt
	2					THER14Q4.txt
	3					THER14Q4.txt
	4					THER14Q4.txt
	5					THER14Q4.txt
	1					THER14Q4.txt
	2					THER14Q4.txt
	3					THER14Q4.txt
	1					THER14Q4.txt
	2					THER14Q4.txt
	4					THER14Q4.txt
	1					THER14Q4.txt
	2					THER14Q4.txt
	3					THER14Q4.txt
	2					THER14Q4.txt
	3					THER14Q4.txt
	4					THER14Q4.txt
	5					THER14Q4.txt
	6					THER14Q4.txt
	7					THER14Q4.txt
	9					THER14Q4.txt
	10					THER14Q4.txt
	1					THER15Q1.txt
	1					THER14Q4.txt
	3					THER14Q4.txt
	4					THER14Q4.txt
	1					THER15Q1.txt
	2					THER15Q1.txt
	2					THER14Q4.txt
	3					THER14Q4.txt
	1					THER14Q4.txt
	2					THER18Q1.txt
	3					THER18Q1.txt
	4					THER18Q1.txt
	5					THER18Q1.txt
	6					THER18Q1.txt
	7					THER18Q1.txt
	9					THER18Q1.txt
	10					THER18Q1.txt
	1					THER15Q1.txt
	3					THER15Q1.txt
	1					THER15Q1.txt
	1					THER15Q1.txt
	2					THER15Q1.txt
	1					THER15Q1.txt
	2					THER15Q1.txt
	1					THER15Q1.txt
	2					THER15Q1.txt
	3					THER15Q1.txt
	4					THER15Q1.txt
	8					THER15Q1.txt
	9					THER15Q1.txt
	1					THER15Q1.txt
	3					THER15Q1.txt
	4					THER15Q1.txt
	5					THER15Q1.txt
	6					THER15Q1.txt
	7					THER15Q1.txt
	8					THER15Q1.txt
	9					THER15Q1.txt
	15					THER15Q1.txt
	1					THER15Q1.txt
	2					THER15Q1.txt
	3					THER15Q1.txt
	1					THER15Q1.txt
	3					THER15Q1.txt
	5					THER15Q1.txt
	6					THER15Q1.txt
	7					THER15Q1.txt
	8					THER15Q1.txt
	11					THER15Q1.txt
	12					THER15Q1.txt
	13					THER15Q1.txt
	14					THER15Q1.txt
	15					THER15Q1.txt
	1					THER15Q1.txt
	2					THER15Q1.txt
	1					THER15Q2.txt
	1					THER15Q1.txt
	1					THER15Q1.txt
	1					THER15Q1.txt
	1					THER15Q2.txt
	2					THER15Q2.txt
	3					THER15Q2.txt
	1			365	DAY	THER15Q1.txt
	1					THER15Q1.txt
	1					THER15Q1.txt
	1					THER15Q1.txt
	3					THER15Q1.txt
	1					THER15Q1.txt
	1					THER15Q1.txt
	1					THER15Q1.txt
	2					THER15Q1.txt
	3					THER15Q1.txt
	4					THER15Q1.txt
	5					THER15Q1.txt
	6					THER15Q1.txt
	7					THER15Q1.txt
	8					THER15Q1.txt
	9					THER15Q1.txt
	10					THER15Q1.txt
	11					THER15Q1.txt
	12					THER15Q1.txt
	13					THER15Q1.txt
	14					THER15Q1.txt
	15					THER15Q1.txt
	16					THER15Q1.txt
	17					THER15Q1.txt
	18					THER15Q1.txt
	19					THER15Q1.txt
	20					THER15Q1.txt
	21					THER15Q1.txt
	22					THER15Q1.txt
	23					THER15Q1.txt
	24					THER15Q1.txt
	25					THER15Q1.txt
	26					THER15Q1.txt
	27					THER15Q1.txt
	28					THER15Q1.txt
	29					THER15Q1.txt
	30					THER15Q1.txt
	1					THER15Q1.txt
	2					THER15Q1.txt
	3					THER15Q1.txt
	4					THER15Q1.txt
	1					THER15Q1.txt
	1					THER15Q2.txt
	2					THER15Q2.txt
	4					THER15Q2.txt
	5					THER15Q2.txt
	1					THER15Q3.txt
	1					THER15Q1.txt
	1					THER15Q1.txt
	2					THER15Q1.txt
	4					THER15Q1.txt
	1					THER15Q1.txt
	1					THER16Q1.txt
	2					THER16Q1.txt
	3					THER16Q1.txt
	4					THER16Q1.txt
	5					THER16Q1.txt
	6					THER16Q1.txt
	1					THER15Q1.txt
	1					THER15Q1.txt
	2					THER15Q1.txt
	3					THER15Q1.txt
	4					THER15Q1.txt
	5					THER15Q1.txt
	1					THER15Q1.txt
	1					THER15Q1.txt
	2					THER15Q1.txt
	3					THER15Q1.txt
	5					THER15Q1.txt
	1					THER15Q1.txt
	2					THER15Q1.txt
	1					THER15Q1.txt
	2					THER15Q1.txt
	3					THER15Q1.txt
	4					THER15Q1.txt
	1					THER15Q1.txt
	3					THER15Q1.txt
	4					THER15Q1.txt
	5					THER15Q1.txt
	6					THER15Q1.txt
	7					THER15Q1.txt
	8					THER15Q1.txt
	9					THER15Q1.txt
	1					THER15Q1.txt
	1					THER15Q1.txt
	2					THER15Q1.txt
	1					THER15Q2.txt
	1					THER15Q1.txt
	1					THER15Q2.txt
	1					THER15Q2.txt
	1					THER15Q2.txt
	1					THER15Q2.txt
	1					THER15Q2.txt
	1					THER15Q2.txt
	1					THER15Q2.txt
	1					THER15Q2.txt
	2					THER15Q2.txt
	1					THER15Q2.txt
	1					THER16Q2.txt
	1					THER15Q2.txt
	1					THER15Q2.txt
	1					THER15Q2.txt
	1					THER15Q2.txt
	1					THER15Q1.txt
	2					THER15Q1.txt
	1					THER16Q2.txt
	1					THER15Q2.txt
	1					THER15Q2.txt
	1					THER15Q2.txt
	1					THER15Q2.txt
	1					THER15Q2.txt
	1					THER15Q2.txt
	2					THER15Q2.txt
	3					THER15Q2.txt
	4					THER15Q2.txt
	5					THER15Q2.txt
	6					THER15Q2.txt
	7					THER15Q2.txt
	8					THER15Q2.txt
	9					THER15Q2.txt
	1					THER15Q2.txt
	1					THER15Q2.txt
	1					THER15Q2.txt
	1					THER15Q2.txt
	1					THER15Q2.txt
	1					THER15Q2.txt
	2					THER15Q2.txt
	1					THER15Q2.txt
	1					THER15Q2.txt
	2					THER15Q2.txt
	1					THER15Q2.txt
	2					THER15Q2.txt
	3					THER15Q2.txt
	4					THER15Q2.txt
	8					THER15Q2.txt
	9					THER15Q2.txt
	10					THER15Q2.txt
	11					THER15Q2.txt
	13					THER15Q2.txt
	14					THER15Q2.txt
	1					THER15Q1.txt
	1					THER15Q2.txt
	1					THER15Q1.txt
	2					THER15Q1.txt
	1					THER15Q1.txt
	2					THER15Q1.txt
	1					THER15Q2.txt
	1					THER15Q2.txt
	1					THER15Q2.txt
	1					THER15Q2.txt
	2					THER15Q2.txt
	3					THER15Q2.txt
	1					THER15Q2.txt
	1					THER15Q2.txt
	1					THER15Q2.txt
	1					THER15Q2.txt
	1					THER15Q2.txt
	1					THER15Q2.txt
	1					THER15Q2.txt
	1					THER15Q2.txt
	2					THER15Q2.txt
	1					THER15Q2.txt
	1					THER15Q2.txt
	1					THER15Q2.txt
	1					THER15Q2.txt
	1					THER15Q2.txt
	1					THER15Q2.txt
	1					THER15Q2.txt
	1					THER15Q2.txt
	1					THER15Q2.txt
	2					THER15Q2.txt
	1					THER15Q1.txt
	1					THER19Q3.txt
	2					THER19Q3.txt
	3					THER15Q2.txt
	4					THER15Q2.txt
	1					THER15Q1.txt
	2					THER15Q1.txt
	3					THER15Q1.txt
	4					THER15Q1.txt
	5					THER15Q1.txt
	6					THER15Q1.txt
	7					THER15Q1.txt
	8					THER15Q1.txt
	1					THER15Q1.txt
	1					THER15Q2.txt
	2					THER15Q2.txt
	3					THER15Q2.txt
	4					THER15Q2.txt
	5					THER15Q2.txt
	6					THER15Q2.txt
	1					THER15Q1.txt
	1					THER15Q1.txt
	1					THER15Q1.txt
	1					THER15Q2.txt
	1					THER15Q2.txt
	1					THER15Q2.txt
	1					THER15Q2.txt
	1					THER15Q2.txt
	1					THER15Q2.txt
	1					THER15Q2.txt
	1					THER15Q2.txt
	2					THER15Q2.txt
	3					THER15Q2.txt
	1					THER15Q2.txt
	2					THER15Q2.txt
	3					THER15Q2.txt
	4					THER15Q2.txt
	1					THER18Q1.txt
	1					THER15Q2.txt
	1					THER15Q2.txt
	1					THER15Q2.txt
	2					THER15Q2.txt
	2					THER15Q2.txt
	3					THER15Q2.txt
	4					THER15Q2.txt
	1					THER15Q2.txt
	1					THER15Q2.txt
	1					THER15Q2.txt
	1					THER16Q2.txt
	2					THER16Q2.txt
	3					THER16Q2.txt
	1					THER15Q2.txt
	1					THER15Q2.txt
	2					THER15Q2.txt
	3					THER15Q2.txt
	4					THER15Q2.txt
	5					THER15Q2.txt
	6					THER15Q2.txt
	1					THER15Q2.txt
	1					THER15Q2.txt
	1					THER15Q2.txt
	2					THER15Q2.txt
	3					THER15Q2.txt
	4					THER15Q2.txt
	5					THER15Q2.txt
	6					THER15Q2.txt
	7					THER15Q2.txt
	8					THER15Q2.txt
	1					THER15Q2.txt
	1					THER15Q2.txt
	1					THER15Q2.txt
	2					THER15Q2.txt
	1					THER15Q2.txt
	1					THER15Q2.txt
	1					THER15Q2.txt
	1					THER15Q2.txt
	1					THER15Q2.txt
	1					THER15Q2.txt
	2					THER15Q2.txt
	3					THER15Q2.txt
	4					THER15Q2.txt
	5					THER15Q2.txt
	6					THER15Q2.txt
	1					THER15Q2.txt
	1					THER15Q2.txt
	1					THER15Q2.txt
	3					THER15Q2.txt
	2					THER15Q2.txt
	2					THER15Q2.txt
	1					THER15Q2.txt
	1					THER15Q2.txt
	1					THER15Q2.txt
	1					THER15Q2.txt
	1					THER15Q2.txt
	1					THER15Q2.txt
	1					THER15Q2.txt
	1					THER15Q2.txt
	2					THER15Q2.txt
	3					THER15Q2.txt
	1					THER15Q2.txt
	1					THER15Q2.txt
	1					THER15Q2.txt
	1					THER15Q2.txt
	3					THER15Q2.txt
	6					THER15Q2.txt
	1					THER15Q2.txt
	1					THER15Q2.txt
	1					THER15Q2.txt
	1					THER15Q2.txt
	1					THER15Q2.txt
	1					THER15Q2.txt
	1					THER15Q2.txt
	1					THER15Q2.txt
	1					THER15Q2.txt
	1					THER15Q2.txt
	2					THER15Q2.txt
	1					THER15Q2.txt
	1					THER15Q2.txt
	1					THER15Q2.txt
	1					THER15Q2.txt
	1					THER15Q2.txt
	2					THER15Q2.txt
	1					THER15Q2.txt
	1					THER15Q2.txt
	2					THER15Q2.txt
	3					THER15Q2.txt
	4					THER15Q2.txt
	5					THER15Q2.txt
	1					THER15Q2.txt
	1					THER15Q2.txt
	2					THER15Q2.txt
	1					THER15Q2.txt
	1					THER15Q2.txt
	2					THER15Q2.txt
	3					THER15Q2.txt
	4					THER15Q2.txt
	1					THER15Q2.txt
	1					THER15Q2.txt
	1					THER15Q2.txt
	1					THER15Q2.txt
	2					THER15Q2.txt
	3					THER15Q2.txt
	4					THER15Q2.txt
	1					THER15Q2.txt
	1					THER15Q2.txt
	1					THER15Q2.txt
	1					THER15Q2.txt
	1					THER15Q2.txt
	1					THER15Q2.txt
	1					THER15Q2.txt
	1					THER15Q2.txt
	1					THER15Q2.txt
	1					THER15Q2.txt
	2					THER15Q2.txt
	3					THER15Q2.txt
	1					THER15Q2.txt
	1					THER15Q2.txt
	2					THER15Q2.txt
	1					THER15Q2.txt
	1					THER15Q2.txt
	2					THER15Q2.txt
	3					THER15Q2.txt
	1					THER15Q2.txt
	1					THER15Q2.txt
	1					THER15Q2.txt
	1					THER15Q2.txt
	1					THER15Q2.txt
	1					THER15Q2.txt
	1					THER15Q2.txt
	2					THER15Q2.txt
	3					THER15Q2.txt
	4					THER15Q2.txt
	5					THER15Q2.txt
	6					THER15Q2.txt
	1					THER15Q2.txt
	1					THER15Q2.txt
	1					THER15Q2.txt
	1					THER15Q2.txt
	2					THER15Q2.txt
	4					THER15Q2.txt
	1					THER15Q2.txt
	1					THER15Q2.txt
	1					THER15Q2.txt
	2					THER15Q2.txt
	1					THER15Q2.txt
	1					THER15Q2.txt
	2					THER15Q2.txt
	3					THER15Q2.txt
	1					THER15Q2.txt
	1					THER15Q2.txt
	1					THER15Q2.txt
	1					THER15Q2.txt
	1					THER15Q2.txt
	1					THER15Q2.txt
	1					THER15Q2.txt
	1					THER15Q2.txt
	1					THER15Q2.txt
	1					THER15Q2.txt
	2					THER15Q2.txt
	1					THER15Q2.txt
	1					THER15Q2.txt
	1					THER15Q2.txt
	1					THER15Q2.txt
	1					THER15Q2.txt
	1					THER15Q2.txt
	1					THER15Q2.txt
	2					THER15Q2.txt
	4					THER15Q2.txt
	5					THER15Q2.txt
	6					THER15Q2.txt
	7					THER15Q2.txt
	1					THER15Q2.txt
	1					THER15Q2.txt
	2					THER15Q2.txt
	3					THER15Q2.txt
	4					THER15Q2.txt
	1					THER15Q2.txt
	1					THER15Q2.txt
	1					THER15Q2.txt
	1					THER15Q2.txt
	1					THER15Q2.txt
	1					THER15Q2.txt
	2					THER15Q2.txt
	1					THER15Q2.txt
	1					THER15Q2.txt
	1					THER15Q2.txt
	1					THER15Q2.txt
	2					THER15Q2.txt
	1					THER15Q2.txt
	1					THER15Q2.txt
	1					THER15Q2.txt
	2					THER15Q2.txt
	1					THER15Q2.txt
	1					THER15Q2.txt
	2					THER15Q2.txt
	1					THER15Q2.txt
	2					THER15Q2.txt
	5					THER15Q2.txt
	8					THER15Q2.txt
	1					THER15Q3.txt
	2					THER15Q3.txt
	3					THER15Q3.txt
	4					THER15Q3.txt
	5					THER15Q3.txt
	6					THER15Q3.txt
	7					THER15Q3.txt
	8					THER15Q3.txt
	1					THER15Q2.txt
	1					THER15Q3.txt
	2					THER15Q3.txt
	3					THER15Q3.txt
	4					THER15Q3.txt
	5					THER15Q3.txt
	1					THER15Q2.txt
	2					THER15Q2.txt
	1					THER15Q2.txt
	1					THER15Q2.txt
	1					THER16Q2.txt
	1					THER15Q2.txt
	1					THER15Q2.txt
	2					THER15Q2.txt
	1					THER15Q2.txt
	1					THER15Q2.txt
	2					THER15Q2.txt
	1					THER15Q2.txt
	2					THER15Q2.txt
	1					THER15Q2.txt
	1					THER15Q2.txt
	2					THER15Q2.txt
	2					THER15Q2.txt
	4					THER15Q2.txt
	5					THER15Q2.txt
	6					THER15Q2.txt
	7					THER15Q2.txt
	8					THER15Q2.txt
	9					THER15Q2.txt
	10					THER15Q2.txt
	1					THER15Q2.txt
	2					THER15Q2.txt
	3					THER15Q2.txt
	4					THER15Q2.txt
	1					THER15Q2.txt
	1					THER15Q2.txt
	2					THER15Q2.txt
	1					THER15Q2.txt
	1					THER15Q2.txt
	2					THER15Q2.txt
	3					THER15Q2.txt
	1					THER15Q2.txt
	1					THER15Q2.txt
	1					THER15Q2.txt
	2					THER15Q2.txt
	3					THER15Q2.txt
	4					THER15Q2.txt
	1					THER15Q2.txt
	2					THER15Q2.txt
	3					THER15Q2.txt
	4					THER15Q2.txt
	1					THER15Q2.txt
	1					THER15Q2.txt
	1					THER15Q2.txt
	1					THER15Q2.txt
	1					THER15Q2.txt
	2					THER15Q2.txt
	1					THER15Q2.txt
	1					THER15Q2.txt
	2					THER15Q2.txt
	2					THER15Q2.txt
	1					THER15Q2.txt
	1					THER15Q2.txt
	1					THER15Q2.txt
	2					THER15Q2.txt
	2					THER15Q2.txt
	3					THER15Q2.txt
	1					THER15Q2.txt
	1					THER15Q2.txt
	1					THER15Q2.txt
	3					THER15Q2.txt
	1					THER15Q2.txt
	1					THER15Q2.txt
	2					THER15Q2.txt
	3					THER15Q2.txt
	4					THER15Q2.txt
	5					THER15Q2.txt
	6					THER15Q2.txt
	7					THER15Q2.txt
	8					THER15Q2.txt
	1					THER15Q2.txt
	2					THER15Q2.txt
	3					THER15Q2.txt
	1					THER15Q2.txt
	1					THER15Q2.txt
	1					THER15Q2.txt
	1					THER15Q2.txt
	1					THER15Q2.txt
	1					THER15Q2.txt
	1					THER15Q2.txt
	2					THER15Q2.txt
	1					THER15Q2.txt
	1					THER15Q2.txt
	1					THER15Q2.txt
	1					THER15Q2.txt
	1					THER15Q2.txt
	1					THER15Q2.txt
	2					THER15Q2.txt
	1					THER15Q2.txt
	1					THER15Q2.txt
	1					THER15Q2.txt
	2					THER15Q2.txt
	3					THER15Q2.txt
	5					THER15Q2.txt
	6					THER15Q2.txt
	7					THER15Q2.txt
	8					THER15Q2.txt
	1					THER15Q2.txt
	1					THER15Q2.txt
	2					THER15Q2.txt
	1					THER15Q2.txt
	2					THER15Q2.txt
	3					THER15Q2.txt
	1					THER15Q2.txt
	2					THER15Q2.txt
	3					THER15Q2.txt
	1					THER15Q2.txt
	2					THER15Q2.txt
	3					THER15Q2.txt
	1					THER15Q2.txt
	4					THER15Q2.txt
	1					THER15Q2.txt
	2					THER15Q2.txt
	2					THER15Q2.txt
	3					THER15Q2.txt
	1					THER15Q2.txt
	3					THER15Q2.txt
	2					THER15Q2.txt
	6					THER15Q2.txt
	9					THER15Q2.txt
	10					THER15Q2.txt
	15					THER15Q2.txt
	1					THER15Q2.txt
	2					THER15Q2.txt
	4					THER15Q3.txt
	1					THER15Q2.txt
	2					THER15Q2.txt
	1					THER15Q2.txt
	2					THER15Q2.txt
	1					THER15Q2.txt
	2					THER15Q2.txt
	3					THER15Q2.txt
	1					THER15Q2.txt
	1					THER15Q3.txt
	6					THER15Q3.txt
	7					THER15Q3.txt
	1					THER15Q2.txt
	1					THER15Q2.txt
	2					THER15Q2.txt
	3					THER15Q2.txt
	4					THER15Q2.txt
	5					THER15Q2.txt
	6					THER15Q2.txt
	7					THER15Q2.txt
	8					THER15Q2.txt
	9					THER15Q2.txt
	10					THER15Q2.txt
	11					THER15Q2.txt
	12					THER15Q2.txt
	13					THER15Q2.txt
	1					THER15Q2.txt
	2					THER15Q2.txt
	1					THER15Q2.txt
	2					THER15Q2.txt
	3					THER15Q2.txt
	4					THER15Q2.txt
	5					THER15Q2.txt
	6					THER15Q2.txt
	7					THER15Q2.txt
	8					THER15Q2.txt
	9					THER15Q2.txt
	10					THER15Q2.txt
	11					THER15Q2.txt
	12					THER15Q2.txt
	13					THER15Q2.txt
	14					THER15Q2.txt
	1					THER15Q2.txt
	1					THER15Q4.txt
	2					THER15Q4.txt
	3					THER15Q4.txt
	4					THER15Q4.txt
	5					THER15Q4.txt
	6					THER15Q4.txt
	7					THER15Q4.txt
	9					THER15Q4.txt
	10					THER15Q4.txt
	1					THER15Q2.txt
	2					THER15Q2.txt
	3					THER15Q2.txt
	4					THER15Q2.txt
	5					THER15Q2.txt
	6					THER15Q2.txt
	7					THER15Q2.txt
	8					THER15Q2.txt
	9					THER15Q2.txt
	10					THER15Q2.txt
	11					THER15Q2.txt
	12					THER15Q2.txt
	2					THER15Q2.txt
	3					THER15Q2.txt
	4					THER15Q2.txt
	6					THER15Q2.txt
	7					THER15Q2.txt
	8					THER15Q2.txt
	9					THER15Q2.txt
	10					THER15Q2.txt
	11					THER15Q2.txt
	13					THER15Q2.txt
	14					THER15Q2.txt
	15					THER15Q2.txt
	16					THER15Q2.txt
	17					THER15Q2.txt
	2					THER16Q4.txt
	3					THER16Q4.txt
	5					THER16Q4.txt
	1					THER15Q2.txt
	2					THER15Q2.txt
	3					THER15Q2.txt
	4					THER15Q2.txt
	1					THER18Q1.txt
	2					THER18Q1.txt
	3					THER18Q1.txt
	4					THER18Q1.txt
	1					THER15Q3.txt
	4					THER15Q3.txt
	1					THER15Q2.txt
	2					THER15Q2.txt
	3					THER15Q2.txt
	4					THER15Q2.txt
	5					THER15Q2.txt
	6					THER15Q2.txt
	7					THER15Q2.txt
	8					THER15Q2.txt
	9					THER15Q2.txt
	10					THER15Q2.txt
	11					THER15Q2.txt
	12					THER15Q2.txt
	13					THER15Q2.txt
	1					THER15Q2.txt
	2					THER15Q2.txt
	5					THER15Q2.txt
	1					THER15Q2.txt
	1					THER15Q2.txt
	1					THER15Q2.txt
	1					THER15Q2.txt
	2					THER15Q2.txt
	3					THER15Q2.txt
	4					THER15Q2.txt
	1					THER15Q2.txt
	2					THER15Q2.txt
	3					THER15Q2.txt
	4					THER15Q2.txt
	5					THER15Q2.txt
	7					THER15Q2.txt
	8					THER15Q2.txt
	10					THER15Q2.txt
	11					THER15Q2.txt
	12					THER15Q2.txt
	13					THER15Q2.txt
	14					THER15Q2.txt
	15					THER15Q2.txt
	1					THER15Q2.txt
	1					THER15Q2.txt
	1					THER15Q2.txt
	1					THER15Q2.txt
	2					THER15Q2.txt
	1					THER15Q2.txt
	1					THER15Q2.txt
	2					THER15Q2.txt
	1					THER15Q2.txt
	5					THER15Q2.txt
	6					THER15Q2.txt
	1					THER15Q2.txt
	1					THER16Q2.txt
	1					THER15Q2.txt
	1					THER15Q2.txt
	1					THER15Q2.txt
	1					THER15Q2.txt
	1					THER15Q2.txt
	2					THER15Q2.txt
	3					THER15Q2.txt
	4					THER15Q2.txt
	5					THER15Q2.txt
	6					THER15Q2.txt
	1					THER15Q2.txt
	1					THER15Q2.txt
	1					THER15Q2.txt
	2					THER15Q2.txt
	3					THER15Q2.txt
	1					THER15Q2.txt
	1					THER15Q2.txt
	1					THER15Q2.txt
	1					THER15Q2.txt
	1					THER15Q2.txt
	1					THER15Q2.txt
	1					THER15Q2.txt
	1					THER15Q2.txt
	1					THER15Q2.txt
	1					THER15Q2.txt
	1					THER15Q2.txt
	2					THER15Q2.txt
	3					THER15Q2.txt
	4					THER15Q2.txt
	1					THER15Q2.txt
	1					THER15Q2.txt
	2					THER15Q2.txt
	3					THER15Q2.txt
	4					THER15Q2.txt
	1					THER15Q2.txt
	1					THER15Q2.txt
	2					THER15Q2.txt
	1					THER15Q2.txt
	1					THER15Q2.txt
	3					THER15Q2.txt
	1					THER15Q2.txt
	2					THER15Q2.txt
	1					THER15Q2.txt
	2					THER15Q2.txt
	3					THER15Q2.txt
	1					THER15Q2.txt
	2					THER15Q2.txt
	1					THER15Q2.txt
	1					THER15Q2.txt
	1					THER15Q3.txt
	1					THER15Q2.txt
	1					THER15Q2.txt
	2					THER15Q2.txt
	1					THER15Q2.txt
	1					THER15Q3.txt
	1					THER15Q2.txt
	1					THER15Q3.txt
	1					THER15Q3.txt
	1					THER15Q3.txt
	2					THER15Q3.txt
	1					THER15Q2.txt
	2					THER15Q2.txt
	1					THER15Q2.txt
	1					THER15Q2.txt
	2					THER15Q2.txt
	3					THER15Q2.txt
	4					THER15Q2.txt
	5					THER15Q2.txt
	1					THER15Q2.txt
	2					THER15Q2.txt
	1					THER15Q2.txt
	1					THER15Q3.txt
	2					THER15Q3.txt
	3					THER15Q3.txt
	4					THER15Q3.txt
	5					THER15Q3.txt
	6					THER15Q3.txt
	7					THER15Q3.txt
	8					THER15Q3.txt
	9					THER15Q3.txt
	10					THER15Q3.txt
	11					THER15Q3.txt
	12					THER15Q3.txt
	13					THER15Q3.txt
	1					THER15Q2.txt
	2					THER15Q2.txt
	3					THER15Q2.txt
	4					THER15Q2.txt
	5					THER15Q2.txt
	6					THER15Q2.txt
	7					THER15Q2.txt
	8					THER15Q2.txt
	9					THER15Q2.txt
	10					THER15Q2.txt
	11					THER15Q2.txt
	12					THER15Q2.txt
	13					THER15Q2.txt
	14					THER15Q2.txt
	15					THER15Q2.txt
	16					THER15Q2.txt
	17					THER15Q2.txt
	18					THER15Q2.txt
	19					THER15Q2.txt
	20					THER15Q2.txt
	21					THER15Q2.txt
	22					THER15Q2.txt
	1					THER15Q4.txt
	2					THER15Q4.txt
	3					THER15Q4.txt
	4					THER15Q4.txt
	5					THER15Q4.txt
	6					THER15Q4.txt
	7					THER15Q4.txt
	8					THER15Q4.txt
	9					THER15Q4.txt
	10					THER15Q4.txt
	1					THER15Q2.txt
	2					THER15Q2.txt
	1					THER15Q3.txt
	2					THER15Q3.txt
	3					THER15Q3.txt
	4					THER15Q3.txt
	5					THER15Q3.txt
	1					THER15Q2.txt
	2					THER15Q2.txt
	3					THER15Q2.txt
	4					THER15Q2.txt
	5					THER15Q2.txt
	6					THER15Q2.txt
	1					THER15Q2.txt
	2					THER15Q2.txt
	1					THER15Q4.txt
	2					THER15Q4.txt
	4					THER15Q4.txt
	5					THER15Q4.txt
	10					THER15Q4.txt
	11					THER15Q4.txt
	12					THER15Q4.txt
	13					THER15Q4.txt
	1					THER15Q2.txt
	2					THER15Q2.txt
	3					THER15Q2.txt
	4					THER15Q2.txt
	5					THER15Q2.txt
	6					THER15Q2.txt
	1					THER16Q2.txt
	2					THER16Q2.txt
	3					THER16Q2.txt
	4					THER16Q2.txt
	5					THER16Q2.txt
	6					THER16Q2.txt
	1					THER15Q3.txt
	2					THER15Q3.txt
	3					THER15Q3.txt
	1					THER15Q3.txt
	2					THER15Q3.txt
	3					THER15Q3.txt
	1					THER15Q2.txt
	2					THER15Q2.txt
	1					THER15Q2.txt
	1					THER15Q3.txt
	2					THER15Q3.txt
	3					THER15Q3.txt
	2					THER15Q3.txt
	3					THER15Q3.txt
	4					THER15Q3.txt
	7					THER15Q3.txt
	8					THER15Q3.txt
	10					THER15Q3.txt
	11					THER15Q3.txt
	1					THER15Q2.txt
	1					THER15Q2.txt
	1					THER15Q3.txt
	1					THER15Q3.txt
	3					THER15Q3.txt
	4					THER15Q3.txt
	1					THER15Q3.txt
	1					THER15Q3.txt
	1					THER15Q3.txt
	1					THER15Q3.txt
	1					THER15Q3.txt
	1					THER15Q3.txt
	4					THER15Q3.txt
	1					THER15Q3.txt
	2					THER15Q3.txt
	3					THER15Q3.txt
	4					THER15Q3.txt
	5					THER15Q3.txt
	6					THER15Q3.txt
	7					THER15Q3.txt
	8					THER15Q3.txt
	9					THER15Q3.txt
	10					THER15Q3.txt
	11					THER15Q3.txt
	12					THER15Q3.txt
	13					THER15Q3.txt
	14					THER15Q3.txt
	15					THER15Q3.txt
	16					THER15Q3.txt
	17					THER15Q3.txt
	18					THER15Q3.txt
	19					THER15Q3.txt
	20					THER15Q3.txt
	21					THER15Q3.txt
	22					THER15Q3.txt
	23					THER15Q3.txt
	24					THER15Q3.txt
	25					THER15Q3.txt
	27					THER15Q3.txt
	28					THER15Q3.txt
	29					THER15Q3.txt
	30					THER15Q3.txt
	31					THER15Q3.txt
	32					THER15Q3.txt
	33					THER15Q3.txt
	34					THER15Q3.txt
	35					THER15Q3.txt
	36					THER15Q3.txt
	1					THER15Q3.txt
	1					THER15Q3.txt
	1					THER15Q3.txt
	2					THER15Q3.txt
	3					THER15Q3.txt
	4					THER15Q3.txt
	5					THER15Q3.txt
	1					THER15Q3.txt
	1					THER15Q3.txt
	1					THER15Q3.txt
	1					THER15Q3.txt
	1					THER15Q3.txt
	2					THER15Q3.txt
	3					THER15Q3.txt
	4					THER15Q3.txt
	5					THER15Q3.txt
	6					THER15Q3.txt
	1					THER15Q3.txt
	2					THER15Q3.txt
	1					THER22Q1.txt
	2					THER22Q1.txt
	3					THER22Q1.txt
	1					THER15Q3.txt
	2					THER15Q3.txt
	2					THER15Q3.txt
	2					THER15Q3.txt
	1					THER15Q3.txt
	2					THER15Q3.txt
	3					THER15Q3.txt
	4					THER15Q3.txt
	1					THER15Q3.txt
	1					THER15Q3.txt
	2					THER15Q3.txt
	1					THER15Q3.txt
	1					THER15Q3.txt
	1					THER15Q3.txt
	2					THER15Q3.txt
	1					THER15Q3.txt
	1					THER15Q3.txt
	2					THER15Q3.txt
	3					THER15Q3.txt
	1					THER15Q3.txt
	3					THER15Q3.txt
	4					THER15Q3.txt
	5					THER15Q3.txt
	6					THER15Q3.txt
	1					THER15Q3.txt
	1					THER15Q3.txt
	1					THER15Q3.txt
	9					THER15Q3.txt
	10					THER15Q3.txt
	1					THER15Q3.txt
	1					THER15Q3.txt
	1					THER15Q3.txt
	1					THER15Q3.txt
	1					THER15Q3.txt
	1					THER15Q3.txt
	2					THER15Q3.txt
	3					THER15Q3.txt
	4					THER15Q3.txt
	6					THER15Q3.txt
	1					THER15Q4.txt
	1					THER15Q3.txt
	1					THER15Q3.txt
	1					THER15Q3.txt
	1					THER15Q3.txt
	1					THER15Q3.txt
	1					THER15Q3.txt
	1					THER15Q3.txt
	2					THER15Q3.txt
	3					THER15Q3.txt
	4					THER15Q3.txt
	5					THER15Q3.txt
	6					THER15Q3.txt
	7					THER15Q3.txt
	8					THER15Q3.txt
	10					THER15Q3.txt
	11					THER15Q3.txt
	1					THER15Q3.txt
	2					THER15Q3.txt
	1					THER15Q3.txt
	1					THER15Q3.txt
	1					THER15Q3.txt
	1					THER15Q3.txt
	1					THER15Q3.txt
	2					THER15Q3.txt
	1					THER15Q3.txt
	2					THER15Q3.txt
	1					THER15Q3.txt
	1					THER16Q2.txt
	3					THER16Q2.txt
	4					THER16Q2.txt
	5					THER16Q2.txt
	6					THER16Q2.txt
	7					THER16Q2.txt
	8					THER16Q2.txt
	10					THER16Q2.txt
	12					THER16Q2.txt
	13					THER16Q2.txt
	14					THER16Q2.txt
	16					THER16Q2.txt
	17					THER16Q2.txt
	18					THER16Q2.txt
	1					THER15Q3.txt
	1					THER15Q3.txt
	2					THER15Q3.txt
	1					THER15Q4.txt
	2					THER15Q4.txt
	3					THER15Q4.txt
	4					THER15Q4.txt
	5					THER15Q4.txt
	1					THER15Q3.txt
	2					THER15Q3.txt
	3					THER15Q3.txt
	4					THER15Q3.txt
	5					THER15Q3.txt
	1					THER15Q3.txt
	1					THER15Q3.txt
	1					THER15Q4.txt
	4					THER15Q4.txt
	1					THER15Q3.txt
	2					THER15Q3.txt
	4					THER15Q3.txt
	5					THER15Q3.txt
	6					THER15Q3.txt
	1					THER15Q3.txt
	2					THER15Q3.txt
	4					THER15Q3.txt
	5					THER15Q3.txt
	6					THER15Q3.txt
	5					THER15Q4.txt
	1					THER15Q4.txt
	2					THER15Q4.txt
	3					THER15Q4.txt
	4					THER15Q4.txt
	5					THER15Q4.txt
	6					THER15Q4.txt
	1					THER15Q4.txt
	1					THER15Q4.txt
	1					THER15Q4.txt
	5					THER15Q4.txt
	1					THER15Q4.txt
	2					THER15Q4.txt
	3					THER15Q4.txt
	4					THER15Q4.txt
	5					THER15Q4.txt
	6					THER15Q4.txt
	1					THER15Q4.txt
	2					THER15Q4.txt
	3					THER15Q4.txt
	4					THER15Q4.txt
	6					THER15Q4.txt
	7					THER15Q4.txt
	8					THER15Q4.txt
	1					THER15Q4.txt
	1					THER15Q4.txt
	2					THER15Q4.txt
	3					THER15Q4.txt
	4					THER15Q4.txt
	1					THER15Q4.txt
	1					THER15Q4.txt
	1					THER15Q4.txt
	1					THER15Q4.txt
	1					THER15Q4.txt
	1					THER15Q4.txt
	2					THER15Q4.txt
	3					THER15Q4.txt
	4					THER15Q4.txt
	6					THER15Q4.txt
	8					THER15Q4.txt
	9					THER15Q4.txt
	1					THER15Q4.txt
	1					THER15Q4.txt
	2					THER15Q4.txt
	3					THER15Q4.txt
	4					THER15Q4.txt
	5					THER15Q4.txt
	6					THER15Q4.txt
	7					THER15Q4.txt
	8					THER15Q4.txt
	9					THER15Q4.txt
	10					THER15Q4.txt
	11					THER15Q4.txt
	1					THER16Q2.txt
	1					THER15Q4.txt
	2					THER15Q4.txt
	3					THER15Q4.txt
	1					THER15Q4.txt
	2					THER15Q4.txt
	3					THER15Q4.txt
	1					THER15Q4.txt
	2					THER15Q4.txt
	3					THER15Q4.txt
	1					THER15Q4.txt
	2					THER15Q4.txt
	3					THER15Q4.txt
	1					THER15Q4.txt
	2					THER15Q4.txt
	1					THER15Q4.txt
	1					THER15Q4.txt
	2					THER15Q4.txt
	3					THER15Q4.txt
	1					THER15Q4.txt
	2					THER15Q4.txt
	3					THER15Q4.txt
	1					THER15Q4.txt
	2					THER15Q4.txt
	1					THER15Q4.txt
	2					THER15Q4.txt
	3					THER15Q4.txt
	4					THER15Q4.txt
	5					THER15Q4.txt
	1					THER15Q4.txt
	2					THER15Q4.txt
	4					THER15Q4.txt
	6					THER15Q4.txt
	7					THER15Q4.txt
	8					THER15Q4.txt
	10					THER15Q4.txt
	11					THER15Q4.txt
	12					THER15Q4.txt
	13					THER15Q4.txt
	14					THER15Q4.txt
	15					THER15Q4.txt
	1					THER15Q4.txt
	1					THER15Q4.txt
	2					THER15Q4.txt
	1					THER16Q1.txt
	2					THER16Q1.txt
	1					THER15Q4.txt
	1					THER15Q4.txt
	2					THER15Q4.txt
	1					THER15Q4.txt
	2					THER15Q4.txt
	3					THER15Q4.txt
	4					THER15Q4.txt
	5					THER15Q4.txt
	6					THER15Q4.txt
	7					THER15Q4.txt
	9					THER15Q4.txt
	10					THER15Q4.txt
	11					THER15Q4.txt
	12					THER15Q4.txt
	13					THER15Q4.txt
	14					THER15Q4.txt
	15					THER15Q4.txt
	16					THER15Q4.txt
	17					THER15Q4.txt
	18					THER15Q4.txt
[truncated: 17,886 more rows]
